# Supplementary material for: Community-Level Mental Health and Psychosocial Support During Armed Conflict: A Cohort Study From the Democratic Republic of the Congo, Mali, and Nigeria
Source: Front Public Health. 2022 Mar 28;10:815222. doi: 10.3389/fpubh.2022.815222 (PMC8995431; doi:10.3389/fpubh.2022.815222)
Supplement: Supplementary file 1 [file Table_1.XLSX]

## Sheet: Data
ctry	prov	struc	cslr	Gender	age		educ	occu	remi	nchi	reby	csta	typv	typv1	typv2	typv3	typv4	typv5	typv6	typv7	typv8	typv9	typv10	typv11	typv12	typv13	typv14	typv15	typv16	typv17	typv18	Total of violence	noin	plvio	tyag	noag	ovul1	ovul2	ovul3	ovul4	ovul5	ovul6	ovul7	ovul8	ovul9	ovul9	ovul10	ovul11	ovul12
2	22	12	MN	1	24		1	3	1		5	2	14	1	0	0	1	0	0	0	0	0	0	0	0	0	1	0	0	0	0			3	5	2	0	0	0	0	0	0	0	0	0	0	0	0	0
2	22	12	MN	2	14		1	8	1	0	3	1	3	0	0	1	0	0	0	0	0	0	0	0	0	0	0	0	0	0	0			1	5	1	0	0	0	0	0	0	0	0	0	0	0	0	0
2	22	12	MN	2	18		1	8	2		11	2	3	0	0	1	0	0	0	0	0	0	0	0	0	0	0	0	0	0	0			3	5	2	0	0	0	0	0	0	0	0	0	0	0	0	0
2	22	12	MN	2	31		1	8	1	4	11	2	3	0	0	1	0	0	0	0	0	0	0	0	0	0	0	0	0	0	0			3		2	0	0	0	0	0	0	0	0	0	0	0	0	0
2	22	12	MN	2	16		3	2	1	0	11	1	3	0	0	1	0	0	0	0	0	0	0	0	0	0	0	0	0	0	0			3	5	1	0	0	0	0	0	0	0	0	0	0	0	0	0
2	22	12	MN	1	28		2	8	2		5	2	14	1	0	0	1	0	0	0	0	0	0	0	0	0	1	0	0	0	0			3	5	2	0	0	0	0	0	0	0	0	0	0	0	0	0
2	22	12	MN	1	24		1	8	2	0	11	1	14	1	0	0	1	0	0	0	0	0	0	0	0	0	1	0	0	0	0			2	5	2	0	0	0	0	0	0	0	0	0	0	0	0	0
2	22	12	NTC	2	23		1	8	1		5	5	3	0	0	1	0	0	0	0	0	0	0	0	0	0	0	0	0	0	0			3	5	1	0	0	0	0	0	0	0	0	0	0	0	0	0
2	22	12	NTC	2	29		1	3	1	3	3	2	3	0	0	1	0	0	0	0	0	0	0	0	0	0	0	0	0	0	0				5	1	0	0	0	0	0	0	0	0	0	0	0	0	0
2	22	12	NTC	2	32		1	8	1	6	5	5	3	0	0	1	0	0	0	0	0	0	0	0	0	0	0	0	0	0	0				5	1	0	0	0	0	0	0	0	0	0	0	0	0	0
2	22	12	NTC	2	33		1	8	1		5	5	3	0	0	1	0	0	0	0	0	0	0	0	0	0	0	0	0	0	0			2	5	1	0	0	0	0	0	0	0	0	0	0	0	0	0
2	22	12	NTC	2	39		1	8	1		3		1	1	0	0	0	0	0	0	0	0	0	0	0	0	0	0	0	0	0			2	5	2	0	0	0	0	0	0	0	0	0	0	0	0	0
2	22	12	NTC	2	39			8	1		5		1	1	0	0	0	0	0	0	0	0	0	0	0	0	0	0	0	0	0			3	5	2	0	0	0	0	0	0	0	0	0	0	0	0	0
2	22	12	NTC		29		1	8	1		5		10	1	0	0	0	0	0	0	0	0	1	0	0	0	0	0	0	0	0			2	5	1	0	0	0	0	0	0	0	0	0	0	0	0	0
2	22	12	NTC	2	13			8	1	0	3	1	3	0	0	1	0	0	0	0	0	0	0	0	0	0	0	0	0	0	0				5	1	0	0	0	0	0	0	0	0	0	0	0	0	0
2	22	12	MN	2	15		1	8	1	0	5	1	3	0	0	1	0	0	0	0	0	0	0	0	0	0	0	0	0	0	0			2	2	2	0	0	0	0	0	0	0	0	0	0	0	0	0
2	22	12	MN	2	17		3	2		0	3	1	2	0	1	0	0	0	0	0	0	0	0	0	0	0	0	0	0	0	0			7	5		0	0	0	0	0	0	0	0	0	0	0	0	0
2	22	12	MN	2	33		1	3	1	5	5	5	3	0	0	1	0	0	0	0	0	0	0	0	0	0	0	0	0	0	0			2	5	2	0	0	0	0	0	0	0	0	0	0	0	0	0
2	22	12	MN	2	39		1	7	2	3	11	6	3	0	0	1	0	0	0	0	0	0	0	0	0	0	0	0	0	0	0			2	5	1	0	0	0	0	0	0	0	0	0	0	0	0	0
2	22	12	MN	2	26		2	8	2	3	11	5	3	0	0	1	0	0	0	0	0	0	0	0	0	0	0	0	0	0	0			2	5	2	0	0	0	0	0	0	0	0	0	0	0	0	0
2	22	12	MN	2	39		1	8	2	5	5	2	3	0	0	1	0	0	0	0	0	0	0	0	0	0	0	0	0	0	0			2	5	1	0	0	0	0	0	0	0	0	0	0	0	0	0
2	22	12	MN	2	39		1	3	2	3	5	2	3	0	0	1	0	0	0	0	0	0	0	0	0	0	0	0	0	0	0			2	5	2	0	0	0	0	0	0	0	0	0	0	0	0	0
2	22	12	MN	2	21		1	3	1	3	5	2	3	0	0	1	0	0	0	0	0	0	0	0	0	0	0	0	0	0	0			2	5	2	0	0	0	0	0	0	0	0	0	0	0	0	0
2	22	12	NTC	1	40		1	8	1	5	5	2	14	1	0	0	1	0	0	0	0	0	0	0	0	0	1	0	0	0	0			3	5	2	0	0	0	0	0	0	0	0	0	0	0	0	0
2	22	12	NTC	2	36		1	3	1	9	1	2	1	1	0	0	0	0	0	0	0	0	0	0	0	0	0	0	0	0	0			3	5	2	0	0	0	0	0	0	0	0	0	0	0	0	0
2	22	12	NTC	2	30		1	8	1	4	5	5	3	0	0	1	0	0	0	0	0	0	0	0	0	0	0	0	0	0	0			1	5	1	0	0	0	0	0	0	0	0	0	0	0	0	0
2	22	12	NTC	1	30		1	8	1	6	5	2	9. Kidnapping/ Enlèvement/ Otage (SANS violence sexuelle)	0	0	0	0	0	0	0	0	1	0	0	0	0	0	0	0	0	0			3	5	1	0	0	0	0	0	0	0	0	0	0	0	0	0
2	22	12	NTC	1	40		1	8	1	6	1	2	9. Kidnapping/ Enlèvement/ Otage (SANS violence sexuelle)	0	0	0	0	0	0	0	0	1	0	0	0	0	0	0	0	0	0			3	5	2	0	0	0	0	0	0	0	0	0	0	0	0	0
2	22	12	CBM	2	23		1	8	1	3	11	2	3	0	0	1	0	0	0	0	0	0	0	0	0	0	0	0	0	0	0			3	5	2	0	0	0	0	0	0	0	0	0	0	0	0	0
2	22	12	CBM	2	40		1	8	1	6	5	2	3	0	0	1	0	0	0	0	0	0	0	0	0	0	0	0	0	0	0			3	5	1	0	0	0	0	0	0	0	0	0	0	0	0	0
2	22	12	CBM	2	53		1	3	1	6	5	2	11. Membre de famille / personne proche assassinée	1	0	0	0	0	0	0	0	0	0	1	0	0	0	0	0	0	0			1	2	1	0	0	0	0	0	0	0	0	0	0	0	0	0
2	22	12	NTC	1	35		1	8	1	7	3	5	9. Kidnapping/ Enlèvement/ Otage (SANS violence sexuelle)	0	0	0	0	0	0	0	0	1	0	0	0	0	0	0	0	0	0			3	5	1	0	0	0	0	0	0	0	0	0	0	0	0	0
2	22	12	MN	2	16		3	2	1	0	11	1	3	0	0	1	0	0	0	0	0	0	0	0	0	0	0	0	0	0	0			2	5	2	0	0	0	0	0	0	0	0	0	0	0	0	0
2	22	12	MN	1	27		2	7	1	5	5	2	14	1	0	0	1	0	0	0	0	0	0	0	0	0	1	0	0	0	0			3	5	2	0	0	0	0	0	0	0	0	0	0	0	0	0
2	22	12	NTC	1	35		1	8	2	7	5	6	10	1	0	0	0	0	0	0	0	0	1	0	0	0	0	0	0	0	0			3	5	1	0	0	0	0	0	0	0	0	0	0	0	0	0
2	22	12	NTC	2	34		1	8	2	8	5	5	3	0	0	1	0	0	0	0	0	0	0	0	0	0	0	0	0	0	0			3	5	1	0	0	0	0	0	0	0	0	0	0	0	0	0
2	22	12	NTC	2	60		1	8	2	8	5	6	3	0	0	1	0	0	0	0	0	0	0	0	0	0	0	0	0	0	0			3	5	1	0	0	0	0	0	0	0	0	0	0	0	0	0
2	22	12	NTC	1	35		1	3	1	5	3	5	1	1	0	0	0	0	0	0	0	0	0	0	0	0	0	0	0	0	0			1	2	2	0	0	0	0	0	0	0	0	0	0	0	0	0
2	22	12	MN	1	32		3	7	1	7	5	2	9. Kidnapping/ Enlèvement/ Otage (SANS violence sexuelle)	0	0	0	0	0	0	0	0	1	0	0	0	0	0	0	0	0	0			3	5	2	0	0	0	0	0	0	0	0	0	0	0	0	0
2	22	12	MN	1	22		3	7	1	2	5	2	9. Kidnapping/ Enlèvement/ Otage (SANS violence sexuelle)	0	0	0	0	0	0	0	0	1	0	0	0	0	0	0	0	0	0				5	2	0	0	0	0	0	0	0	0	0	0	0	0	0
2	22	12	NTC	2	36		2	8		2	5		3, 10	1	0	1	0	0	0	0	0	0	1	0	0	0	0	0	0	0	0			3	5	1	0	0	0	0	0	0	0	0	0	0	0	0	0
2	22	12	NTC	2	31		1	8	1	4	11	5	3	0	0	1	0	0	0	0	0	0	0	0	0	0	0	0	0	0	0			1	5	1	0	0	0	0	0	0	0	0	0	0	0	0	0
2	22	12	MN	2	34		2	3	2	3	3	5	3	0	0	1	0	0	0	0	0	0	0	0	0	0	0	0	0	0	0			2	5	2	0	0	0	0	0	0	0	0	0	0	0	0	0
2	22	12	MN	2	17		3	2	1	0	5	1	3	0	0	1	0	0	0	0	0	0	0	0	0	0	0	0	0	0	0			2	4	1	0	0	0	0	0	0	0	0	0	0	0	0	0
2	22	12	NTC	1	65		1	8		2	5	2	9. Kidnapping/ Enlèvement/ Otage (SANS violence sexuelle)	0	0	0	0	0	0	0	0	1	0	0	0	0	0	0	0	0	0			1	5	2	0	0	0	0	0	0	0	0	0	0	0	0	0
2	22	12	NTC	2	45		2	8	1	8	11	2	10	1	0	0	0	0	0	0	0	0	1	0	0	0	0	0	0	0	0			3	5	2	0	0	0	0	0	0	0	0	0	0	0	0	0
2	22	3	KN		41		1	3		5	5	6	2, 3	0	1	1	0	0	0	0	0	0	0	0	0	0	0	0	0	0	0			2	5	2	0	0	0	0	0	0	0	0	0	0	0	0	0
2	22	3	KF	2	35		2	3	1	5	5	2	3, 10	1	0	1	0	0	0	0	0	0	1	0	0	0	0	0	0	0	0			3	5	1	0	0	0	0	0	0	0	0	0	0	0	0	0
2	22	3	KF	2	26		3	8	1	3	5	5	3, 15. Insultes / a reçu des menaces	1	0	1	0	1	0	0	0	0	0	0	0	0	0	1	0	0	0			2	5	2	0	0	0	0	0	0	0	0	0	0	0	0	0
2	22	3	KF	2	37			8		7	5	2	3, 2	0	1	1	0	0	0	0	0	0	0	0	0	0	0	0	0	0	0			3	5	1	0	0	0	0	0	0	0	0	0	0	0	0	0
2	22	3	SK	2	32		1	7	1	5	5		3	0	0	1	0	0	0	0	0	0	0	0	0	0	0	0	0	0	0			2	5	2	0	0	0	0	0	0	0	0	0	0	0	0	0
2	22	3	SK	2	27		2	7	1		4	2	3	0	0	1	0	0	0	0	0	0	0	0	0	0	0	0	0	0	0			3	5	2	0	0	0	0	0	0	0	0	0	0	0	0	0
2	22	3	KN	2	20		3	3		0	5	1	2	0	1	0	0	0	0	0	0	0	0	0	0	0	0	0	0	0	0			2	5	2	0	0	0	0	0	0	0	0	0	0	0	0	0
2	22	3	KN	1	43		2	3	1	7	1	2	2	0	1	0	0	0	0	0	0	0	0	0	0	0	0	0	0	0	0			2	5	2	0	0	0	0	0	0	0	0	0	0	0	0	0
2	22	3	KF				2	2	1	0		1	4. Tentative de Viol	0	0	0	1	0	0	0	0	0	0	0	0	0	0	0	0	0	0			3	3	1	0	0	0	0	0	0	0	0	0	0	0	0	0
2	22	3	KN		37		2	3			5	2	3	0	0	1	0	0	0	0	0	0	0	0	0	0	0	0	0	0	0				5	2	0	0	0	0	0	0	0	0	0	0	0	0	0
2	22	3	SK	2	34		3	3	2	7	5	5	3	0	0	1	0	0	0	0	0	0	0	0	0	0	0	0	0	0	0			3	5	2	0	0	0	0	0	0	0	0	0	0	0	0	0
2	22	3	SK					7			5			0	0	0	0	0	0	0	0	0	0	0	0	0	0	0	0	0	0						0	0	0	0	0	0	0	0	0	0	0	0	0
2	22	3	SK	2	20		3	3	1			1	3	0	0	1	0	0	0	0	0	0	0	0	0	0	0	0	0	0	0			3	5		0	0	0	0	0	0	0	0	0	0	0	0	0
2	22	4	VMA	1	26		2	3	1	3	3	2	16. Autre (SVP dans la case suivante)	1	0	0	0	0	1	0	0	0	0	0	0	0	0	0	1	0	0						0	0	0	0	0	0	0	0	0	0	0	0	0
2	22	4	VMA	1	31			1		6	1			0	0	0	0	0	0	0	0	0	0	0	0	0	0	0	0	0	0						0	0	0	0	0	0	0	0	0	0	0	0	0
2	22	4	VMA	2	19			3	2	0	3			0	0	0	0	0	0	0	0	0	0	0	0	0	0	0	0	0	0						0	0	0	0	0	0	0	0	0	0	0	0	0
2	22	4	VMA	2	20		3	1	1		1	1	3	0	0	1	0	0	0	0	0	0	0	0	0	0	0	0	0	0	0				5	1	0	0	0	0	0	0	0	0	0	0	0	0	0
2	22	4	BIDA	2	37		2	8	1	6	3	2	16. Autre (SVP dans la case suivante)	1	0	0	0	0	1	0	0	0	0	0	0	0	0	0	1	0	0						0	0	0	0	0	0	0	0	0	0	0	0	0
2	22	4	BIDA	2	29		1	3		7	3	6		0	0	0	0	0	0	0	0	0	0	0	0	0	0	0	0	0	0						0	0	0	0	0	0	0	0	0	0	0	0	0
2	22	4	BIDA	2	34		2	8	1	8	5	2	3	0	0	1	0	0	0	0	0	0	0	0	0	0	0	0	0	0	0			3	5	2	0	0	0	0	0	0	0	0	0	0	0	0	0
2	22	4	BIDA	2	39		1	3	1	6	5	6	16. Autre (SVP dans la case suivante)	1	0	0	0	0	1	0	0	0	0	0	0	0	0	0	1	0	0			1			0	0	0	0	0	0	0	0	0	0	0	0	0
2	22	4	BIDA	2			2	3	2	2	5	2	3	0	0	1	0	0	0	0	0	0	0	0	0	0	0	0	0	0	0			3	5	1	0	0	0	0	0	0	0	0	0	0	0	0	0
2	22	4	BIDA		17			2	1	0	3	1	3	0	0	1	0	0	0	0	0	0	0	0	0	0	0	0	0	0	0			1	3	1	0	0	0	0	0	0	0	0	0	0	0	0	0
2	22	4	MIK	2	27		1	3	1	1	3	1	3	0	0	1	0	0	0	0	0	0	0	0	0	0	0	0	0	0	0			3	5	1	0	0	0	0	0	0	0	0	0	0	0	0	0
2	22	4	MIK	2	19		1	3	1		5	7	1	1	0	0	0	0	0	0	0	0	0	0	0	0	0	0	0	0	0			1	2		0	0	0	0	0	0	0	0	0	0	0	0	0
2	22	4	BCA	1	42		4	3	1		1	5	1	1	0	0	0	0	0	0	0	0	0	0	0	0	0	0	0	0	0			1	5	1	0	0	0	0	0	0	0	0	0	0	0	0	0
2	22	4	BCA	2	20		2	3	1	2	5	6	3	0	0	1	0	0	0	0	0	0	0	0	0	0	0	0	0	0	0			3	5	2	0	0	0	0	0	0	0	0	0	0	0	0	0
2	22	4	BCA	2	22		1	3	2	1	3	6	3	0	0	1	0	0	0	0	0	0	0	0	0	0	0	0	0	0	0			4	5		0	0	0	0	0	0	0	0	0	0	0	0	0
2	22	4	BCA	2	26		1	3	2	3	2	4	3	0	0	1	0	0	0	0	0	0	0	0	0	0	0	0	0	0	0			3	4	1	0	0	0	0	0	0	0	0	0	0	0	0	0
2	22	4	MIK	2	31		2	3	1		1	1	1	1	0	0	0	0	0	0	0	0	0	0	0	0	0	0	0	0	0			1	4		0	0	0	0	0	0	0	0	0	0	0	0	0
2	22	4	MIK	1	23			3	1		1	5	2	0	1	0	0	0	0	0	0	0	0	0	0	0	0	0	0	0	0			1	2	2	0	0	0	0	0	0	0	0	0	0	0	0	0
2	22	12	MN	2	40		2	7	1	7	5	2	14	1	0	0	1	0	0	0	0	0	0	0	0	0	1	0	0	0	0			2	5	2	0	0	0	0	0	0	0	0	0	0	0	0	0
2	22	12	MN	2	23		1	3	2	3	11	5	10	1	0	0	0	0	0	0	0	0	1	0	0	0	0	0	0	0	0			1	5	2	0	0	0	0	0	0	0	0	0	0	0	0	0
2	22	12	MN	2	50		1	7	1	5	11	6	3	0	0	1	0	0	0	0	0	0	0	0	0	0	0	0	0	0	0			1	5	1	0	0	0	0	0	0	0	0	0	0	0	0	0
2	22	12	MN	1	16		2	8	1	0	11	1	3	0	0	1	0	0	0	0	0	0	0	0	0	0	0	0	0	0	0			1	5	1	0	0	0	0	0	0	0	0	0	0	0	0	0
2	22	12	CBM	1	22		3	7	2	2	5	2	9. Kidnapping/ Enlèvement/ Otage (SANS violence sexuelle)	0	0	0	0	0	0	0	0	1	0	0	0	0	0	0	0	0	0			2	5	2	0	0	0	0	0	0	0	0	0	0	0	0	0
2	22	12	MN	2	15		2	8	1	0	11	1	3	0	0	1	0	0	0	0	0	0	0	0	0	0	0	0	0	0	0			2	5	2	0	0	0	0	0	0	0	0	0	0	0	0	0
2	22	12	MN	2	41		1	3	1	9	5	6	10	1	0	0	0	0	0	0	0	0	1	0	0	0	0	0	0	0	0			1	5	1	0	0	0	0	0	0	0	0	0	0	0	0	0
2	22	12	MN	2	35		1	8	1	5	5	6	10	1	0	0	0	0	0	0	0	0	1	0	0	0	0	0	0	0	0			2	5	2	0	0	0	0	0	0	0	0	0	0	0	0	0
2	22	12	MN	1	42		1	3	1	5	5		14	1	0	0	1	0	0	0	0	0	0	0	0	0	1	0	0	0	0			2	5	2	0	0	0	0	0	0	0	0	0	0	0	0	0
2	22	12	CBM	2	34		1	8	2	7	5	2	3	0	0	1	0	0	0	0	0	0	0	0	0	0	0	0	0	0	0			2	5	2	0	0	0	0	0	0	0	0	0	0	0	0	0
2	22	12	MN	1	35		2	7	1	6	3	2	14	1	0	0	1	0	0	0	0	0	0	0	0	0	1	0	0	0	0			2	4	2	0	0	0	0	0	0	0	0	0	0	0	0	0
2	22	12	CBM	1	30		1	8	2	6	5	5	1	1	0	0	0	0	0	0	0	0	0	0	0	0	0	0	0	0	0			1	2	1	0	0	0	0	0	0	0	0	0	0	0	0	0
2	22	12	NTC	1	40		1	3	1	8	5	2	9. Kidnapping/ Enlèvement/ Otage (SANS violence sexuelle)	0	0	0	0	0	0	0	0	1	0	0	0	0	0	0	0	0	0			2	5	2	0	0	0	0	0	0	0	0	0	0	0	0	0
2	22	12	NTC	2	45		2	8	1	9	5	2	2	0	1	0	0	0	0	0	0	0	0	0	0	0	0	0	0	0	0			3	5	2	0	0	0	0	0	0	0	0	0	0	0	0	0
2	22	12	NTC	1	40		1	8	1		5	5	3	0	0	1	0	0	0	0	0	0	0	0	0	0	0	0	0	0	0			1	5	1	0	0	0	0	0	0	0	0	0	0	0	0	0
2	22	12	MN	2	16		2	2	1	0	11	2	3	0	0	1	0	0	0	0	0	0	0	0	0	0	0	0	0	0	0			2	5	1	0	0	0	0	0	0	0	0	0	0	0	0	0
2	22	12	MN	2	22		2	8	1	0	5	5	3	0	0	1	0	0	0	0	0	0	0	0	0	0	0	0	0	0	0			3	5	2	0	0	0	0	0	0	0	0	0	0	0	0	0
2	22	12	CBM	2	36		1	8	2	7	11	2	3	0	0	1	0	0	0	0	0	0	0	0	0	0	0	0	0	0	0			2	5	2	0	0	0	0	0	0	0	0	0	0	0	0	0
2	22	12	NTC	2	30		1	8	2		5	6	3	0	0	1	0	0	0	0	0	0	0	0	0	0	0	0	0	0	0			1	5	1	0	0	0	0	0	0	0	0	0	0	0	0	0
2	22	12	NTC	2	30		1	8	2	6	5	5	10	1	0	0	0	0	0	0	0	0	1	0	0	0	0	0	0	0	0			1	5	1	0	0	0	0	0	0	0	0	0	0	0	0	0
2	22	12	NTC	2	35		1	8	2	7	5	5	10	1	0	0	0	0	0	0	0	0	1	0	0	0	0	0	0	0	0			3	5	1	0	0	0	0	0	0	0	0	0	0	0	0	0
2	22	9	NT	2	34			1	1	4	5	5	3	0	0	1	0	0	0	0	0	0	0	0	0	0	0	0	0	0	0			3	5	2	0	0	0	0	0	0	0	0	0	0	0	0	0
2	22	9	NT	2	36		1	3	1	3	3	5	3	0	0	1	0	0	0	0	0	0	0	0	0	0	0	0	0	0	0			1	3	2	0	0	0	0	0	0	0	0	0	0	0	0	0
2	22	9	LL	2	25		3	1	1	3	1	2	1	1	0	0	0	0	0	0	0	0	0	0	0	0	0	0	0	0	0			3	4	2	0	0	0	0	0	0	0	0	0	0	0	0	0
2	22	9	NT	2	60		1	8	1	5	5	6	3	0	0	1	0	0	0	0	0	0	0	0	0	0	0	0	0	0	0			1	5	2	0	0	0	0	0	0	0	0	0	0	0	0	0
2	22	9	NT	2	17		1	1	1	0	8	1	3	0	0	1	0	0	0	0	0	0	0	0	0	0	0	0	0	0	0			3	4	1	0	0	0	0	0	0	0	0	0	0	0	0	0
2	22	9	NT	2	37		3	3	1	9	1	4	3	0	0	1	0	0	0	0	0	0	0	0	0	0	0	0	0	0	0			3	5	1	0	0	0	0	0	0	0	0	0	0	0	0	0
2	22	9	FB	2	50		1	1	1	5	5		3	0	0	1	0	0	0	0	0	0	0	0	0	0	0	0	0	0	0			1	4	1	0	0	0	0	0	0	0	0	0	0	0	0	0
2	22	9	FB	2	42		2	8	1	8	5		3	0	0	1	0	0	0	0	0	0	0	0	0	0	0	0	0	0	0			3	4	2	0	0	0	0	0	0	0	0	0	0	0	0	0
2	22	9	LL	2	28		1	1	1	6	3	2	1	1	0	0	0	0	0	0	0	0	0	0	0	0	0	0	0	0	0			2	5		0	0	0	0	0	0	0	0	0	0	0	0	0
2	22	9	LL	2	18		2	1	1	0	1	1	2	0	1	0	0	0	0	0	0	0	0	0	0	0	0	0	0	0	0			1	5	2	0	0	0	0	0	0	0	0	0	0	0	0	0
2	22	9	NT	2	15		2	2	1	0	3	1	3	0	0	1	0	0	0	0	0	0	0	0	0	0	0	0	0	0	0			3	4	2	0	0	0	0	0	0	0	0	0	0	0	0	0
2	22	9	FB	2	18		3	1	1	0	5	1	3	0	0	1	0	0	0	0	0	0	0	0	0	0	0	0	0	0	0			3	4	2	0	0	0	0	0	0	0	0	0	0	0	0	0
2	22	9	FB	2	20		3	3	1	0	5	1	3	0	0	1	0	0	0	0	0	0	0	0	0	0	0	0	0	0	0			3	3	1	0	0	0	0	0	0	0	0	0	0	0	0	0
2	22	9	FB	2	17		1	1	1	0	3	1	3	0	0	1	0	0	0	0	0	0	0	0	0	0	0	0	0	0	0			3	4	2	0	0	0	0	0	0	0	0	0	0	0	0	0
2	22	9	NT	1	26		4	7	1		6		1	1	0	0	0	0	0	0	0	0	0	0	0	0	0	0	0	0	0			3	5	2	0	0	0	0	0	0	0	0	0	0	0	0	0
2	22	9	NT	2	17		3	2		0	5	1	3	0	0	1	0	0	0	0	0	0	0	0	0	0	0	0	0	0	0			3	3	1	0	0	0	0	0	0	0	0	0	0	0	0	0
2	22	9	FB	2	19		2	2		0	5	1	3	0	0	1	0	0	0	0	0	0	0	0	0	0	0	0	0	0	0			3	5	2	0	0	0	0	0	0	0	0	0	0	0	0	0
2	22	9	LL	2	20		3	8	1	2	1	2	3	0	0	1	0	0	0	0	0	0	0	0	0	0	0	0	0	0	0				3	2	0	0	0	0	0	0	0	0	0	0	0	0	0
2	22	9	NT	2	33		2	1	1	4	5	4	16. Autre (SVP dans la case suivante)	1	0	0	0	0	1	0	0	0	0	0	0	0	0	0	1	0	0			1	8		0	0	0	0	0	0	0	0	0	0	0	0	0
2	22	9	NT	2	20		3	2	1	0	1	1	1	1	0	0	0	0	0	0	0	0	0	0	0	0	0	0	0	0	0			2	3	2	0	0	0	0	0	0	0	0	0	0	0	0	0
2	22	9	FB	2	22		3	2	1	0	3		3	0	0	1	0	0	0	0	0	0	0	0	0	0	0	0	0	0	0			3	3	1	0	0	0	0	0	0	0	0	0	0	0	0	0
2	22	9	LL	2	26		3	2	1	0	3	1	3	0	0	1	0	0	0	0	0	0	0	0	0	0	0	0	0	0	0			3	5	1	0	0	0	0	0	0	0	0	0	0	0	0	0
2	22	9	NT	2	19		2	1		0	5	1	3	0	0	1	0	0	0	0	0	0	0	0	0	0	0	0	0	0	0			3	4	1	0	0	0	0	0	0	0	0	0	0	0	0	0
2	22	9	NT	2	41		2	8	1	9	5	4	3	0	0	1	0	0	0	0	0	0	0	0	0	0	0	0	0	0	0			3	5	2	0	0	0	0	0	0	0	0	0	0	0	0	0
2	22	9	NT	2	49		1	3	1	7	5	2	3	0	0	1	0	0	0	0	0	0	0	0	0	0	0	0	0	0	0			3	5	2	0	0	0	0	0	0	0	0	0	0	0	0	0
2	22	9	NT	1	27		4	7	1	0	5	1	1	1	0	0	0	0	0	0	0	0	0	0	0	0	0	0	0	0	0			3	3	1	0	0	0	0	0	0	0	0	0	0	0	0	0
2	22	9	LL	2	33		3	1	1	3	3	2	3	0	0	1	0	0	0	0	0	0	0	0	0	0	0	0	0	0	0			3	5	1	0	0	0	0	0	0	0	0	0	0	0	0	0
2	22	9	NT	2	34		2	1		6	5	2	3	0	0	1	0	0	0	0	0	0	0	0	0	0	0	0	0	0	0			3	5	2	0	0	0	0	0	0	0	0	0	0	0	0	0
2	22	9	LL	2	23		3	1	1	1	3	1	3	0	0	1	0	0	0	0	0	0	0	0	0	0	0	0	0	0	0			3	5	2	0	0	0	0	0	0	0	0	0	0	0	0	0
2	22	9	NT	1	32		3	7	1	0	2	2	1	1	0	0	0	0	0	0	0	0	0	0	0	0	0	0	0	0	0			1	2	2	0	0	0	0	0	0	0	0	0	0	0	0	0
2	22	9	NT	2	27		3	8	1	0	5	1	3	0	0	1	0	0	0	0	0	0	0	0	0	0	0	0	0	0	0			3	5	1	0	0	0	0	0	0	0	0	0	0	0	0	0
2	22	9	FB	2	18		3	2	1	0	5	1	3	0	0	1	0	0	0	0	0	0	0	0	0	0	0	0	0	0	0			3	5	1	0	0	0	0	0	0	0	0	0	0	0	0	0
2	22	9	NT	2	36		1	3	1	4	3	2	3	0	0	1	0	0	0	0	0	0	0	0	0	0	0	0	0	0	0			5	5	1	0	0	0	0	0	0	0	0	0	0	0	0	0
2	22	3	KF	2	32		2	3	1	5	5	2	3	0	0	1	0	0	0	0	0	0	0	0	0	0	0	0	0	0	0			3	5	1	0	0	0	0	0	0	0	0	0	0	0	0	0
2	22	3	KF	2	36		1	3	2	6	5	6	3	0	0	1	0	0	0	0	0	0	0	0	0	0	0	0	0	0	0			3	5	2	0	0	0	0	0	0	0	0	0	0	0	0	0
2	22	3	KF	2	28		2	3	1	3	3	5	3, 15. Insultes / a reçu des menaces	1	0	1	0	1	0	0	0	0	0	0	0	0	0	1	0	0	0			2	5		0	0	0	0	0	0	0	0	0	0	0	0	0
2	22	3	KN	2	31		2	8	1	3	5	1	3, 16. Autre (SVP dans la case suivante)	1	0	1	0	0	1	0	0	0	0	0	0	0	0	0	1	0	0			3	5	1	0	0	0	0	0	0	0	0	0	0	0	0	0
2	22	3	KN	1	44		2	3	1		5	2	1, 16. Autre (SVP dans la case suivante)	1	0	0	0	0	1	0	0	0	0	0	0	0	0	0	1	0	0				5	2	0	0	0	0	0	0	0	0	0	0	0	0	0
2	22	3	KN	2	31		2	3	1	4	5	2	3	0	0	1	0	0	0	0	0	0	0	0	0	0	0	0	0	0	0			3	5	1	0	0	0	0	0	0	0	0	0	0	0	0	0
2	22	3	KN	2	17		3	2	1	0	3	1	3	0	0	1	0	0	0	0	0	0	0	0	0	0	0	0	0	0	0			3	3	1	0	0	0	0	0	0	0	0	0	0	0	0	0
2	22	3	SK	2	17		3	2	2	0	5	1	3	0	0	1	0	0	0	0	0	0	0	0	0	0	0	0	0	0	0			2	5	2	0	0	0	0	0	0	0	0	0	0	0	0	0
2	22	3	SK	2	42		1	7	1	9	5	2	3	0	0	1	0	0	0	0	0	0	0	0	0	0	0	0	0	0	0				5	2	0	0	0	0	0	0	0	0	0	0	0	0	0
2	22	3	KF	1	34		3	3	1		1	2	1, 16. Autre (SVP dans la case suivante)	1	0	0	0	0	1	0	0	0	0	0	0	0	0	0	1	0	0			3	5	2	0	0	0	0	0	0	0	0	0	0	0	0	0
2	22	3	KF	2	31		2	7	1	4	3	2	2	0	1	0	0	0	0	0	0	0	0	0	0	0	0	0	0	0	0			3	5	2	0	0	0	0	0	0	0	0	0	0	0	0	0
2	22	3	KN	2			3	2	1		5	1	7. Prostitution forcée, 15. Insultes / a reçu des menaces	1	0	0	0	1	0	1	0	0	0	0	0	0	0	1	0	0	0			1	2	1	0	0	0	0	0	0	0	0	0	0	0	0	0
2	22	3	KF	2	32		2	3	1	3	5	2	3	0	0	1	0	0	0	0	0	0	0	0	0	0	0	0	0	0	0			2	5	2	0	0	0	0	0	0	0	0	0	0	0	0	0
2	22	3	KN	1			2	3			5	2	1, 14	1	0	0	1	0	0	0	0	0	0	0	0	0	1	0	0	0	0			3	5	2	0	0	0	0	0	0	0	0	0	0	0	0	0
2	22	3	KF	1	26		3	3	1	2	5	2	1	1	0	0	0	0	0	0	0	0	0	0	0	0	0	0	0	0	0			3	5	2	0	0	0	0	0	0	0	0	0	0	0	0	0
2	22	3	KN	2	16		3	2	1	0	3	2	3	0	0	1	0	0	0	0	0	0	0	0	0	0	0	0	0	0	0			3	5	2	0	0	0	0	0	0	0	0	0	0	0	0	0
2	22	3	KF	2	25		2	8	1	3	5		3	0	0	1	0	0	0	0	0	0	0	0	0	0	0	0	0	0	0			3	5	1	0	0	0	0	0	0	0	0	0	0	0	0	0
2	22	3	KF	1	37		3	3	1	5	5	2	1, 2	1	1	0	0	0	0	0	0	0	0	0	0	0	0	0	0	0	0			3	5	2	0	0	0	0	0	0	0	0	0	0	0	0	0
2	22	3	KN	2	30		2	3	1	5	5	2	3, 16. Autre (SVP dans la case suivante)	1	0	1	0	0	1	0	0	0	0	0	0	0	0	0	1	0	0			2	5	2	0	0	0	0	0	0	0	0	0	0	0	0	0
2	22	3	KF	1	40		2	3		4	5	2	1, 16. Autre (SVP dans la case suivante)	1	0	0	0	0	1	0	0	0	0	0	0	0	0	0	1	0	0			2	5	2	0	0	0	0	0	0	0	0	0	0	0	0	0
2	22	3	KF	2	28		2	3	1	4	5	2	3, 4. Tentative de Viol	0	0	1	1	0	0	0	0	0	0	0	0	0	0	0	0	0	0			2	5	2	0	0	0	0	0	0	0	0	0	0	0	0	0
2	22	3	KN	2	27		2	8	1	3	5	2	3	0	0	1	0	0	0	0	0	0	0	0	0	0	0	0	0	0	0			3	3	1	0	0	0	0	0	0	0	0	0	0	0	0	0
2	22	3	SK	2	28		1	3	1	4	5	2	3	0	0	1	0	0	0	0	0	0	0	0	0	0	0	0	0	0	0			2	5	1	0	0	0	0	0	0	0	0	0	0	0	0	0
2	22	3	SK	2	45		1	7	1	7	5	2	3	0	0	1	0	0	0	0	0	0	0	0	0	0	0	0	0	0	0			3	5	2	0	0	0	0	0	0	0	0	0	0	0	0	0
2	22	3	KN	1	38		2	7	1	7	5	2	1	1	0	0	0	0	0	0	0	0	0	0	0	0	0	0	0	0	0			1	5	2	0	0	0	0	0	0	0	0	0	0	0	0	0
2	22	3	SK	2			2	3	1	3	5	2	3	0	0	1	0	0	0	0	0	0	0	0	0	0	0	0	0	0	0			2		2	0	0	0	0	0	0	0	0	0	0	0	0	0
2	22	3	SK	2			2	3	1	6	5	2	3	0	0	1	0	0	0	0	0	0	0	0	0	0	0	0	0	0	0				5	2	0	0	0	0	0	0	0	0	0	0	0	0	0
2	22	3	SK	1			3	3	1		5	2	1	1	0	0	0	0	0	0	0	0	0	0	0	0	0	0	0	0	0			2	5	2	0	0	0	0	0	0	0	0	0	0	0	0	0
2	22	3	SK	2	33		1	3	1	5	5	2	3	0	0	1	0	0	0	0	0	0	0	0	0	0	0	0	0	0	0				5	2	0	0	0	0	0	0	0	0	0	0	0	0	0
2	22	3	SK	2	28		3	3	1	5	5	2	3	0	0	1	0	0	0	0	0	0	0	0	0	0	0	0	0	0	0			2		2	0	0	0	0	0	0	0	0	0	0	0	0	0
2	22	3	SK	1			3	3	1	8	5		1	1	0	0	0	0	0	0	0	0	0	0	0	0	0	0	0	0	0			2	5	2	0	0	0	0	0	0	0	0	0	0	0	0	0
2	22	3	SK	2			2	3	1	5	5	2	3	0	0	1	0	0	0	0	0	0	0	0	0	0	0	0	0	0	0			2	4	2	0	0	0	0	0	0	0	0	0	0	0	0	0
2	22	3	KF	2	25		2	8	1	3	4	2	3, 9. Kidnapping/ Enlèvement/ Otage (SANS violence sexuelle)	0	0	1	0	0	0	0	0	1	0	0	0	0	0	0	0	0	0			3	5	1	0	0	0	0	0	0	0	0	0	0	0	0	0
2	22	3	KF	2	28		2	3	1	3	5	2	2	0	1	0	0	0	0	0	0	0	0	0	0	0	0	0	0	0	0			2	5	2	0	0	0	0	0	0	0	0	0	0	0	0	0
2	22	3	SK	2	36		2	3	1		5	2	3	0	0	1	0	0	0	0	0	0	0	0	0	0	0	0	0	0	0			3	5	2	0	0	0	0	0	0	0	0	0	0	0	0	0
2	22	3	SK	2	20		3	7	1	0	5	1	3	0	0	1	0	0	0	0	0	0	0	0	0	0	0	0	0	0	0			2	3	1	0	0	0	0	0	0	0	0	0	0	0	0	0
2	22	3	SK	2	37		2	7	1		5	2	3	0	0	1	0	0	0	0	0	0	0	0	0	0	0	0	0	0	0				4	2	0	0	0	0	0	0	0	0	0	0	0	0	0
2	22	3	SK	2	45		1	3	2	6	5	6	3, 16. Autre (SVP dans la case suivante)	1	0	1	0	0	1	0	0	0	0	0	0	0	0	0	1	0	0			3	5		0	0	0	0	0	0	0	0	0	0	0	0	0
2	22	3	KN	2	33		2	3	1	4	8	1	3, 1, 15. Insultes / a reçu des menaces	1	0	1	0	1	0	0	0	0	0	0	0	0	0	1	0	0	0			3	5	2	0	0	0	0	0	0	0	0	0	0	0	0	0
2	22	3	KN	1	41		2	3			5		1, 16. Autre (SVP dans la case suivante)	1	0	0	0	0	1	0	0	0	0	0	0	0	0	0	1	0	0				5	2	0	0	0	0	0	0	0	0	0	0	0	0	0
2	22	3	KN	2	15		3	2	1	0	4	1	3	0	0	1	0	0	0	0	0	0	0	0	0	0	0	0	0	0	0					1	0	0	0	0	0	0	0	0	0	0	0	0	0
2	22	3	KN	2	18		3	8	1	0	5	1	3	0	0	1	0	0	0	0	0	0	0	0	0	0	0	0	0	0	0			1	5	2	0	0	0	0	0	0	0	0	0	0	0	0	0
2	22	3	KF	2	38		2	7		3	5	2	3, 14	1	0	1	1	0	0	0	0	0	0	0	0	0	1	0	0	0	0			1	3	1	0	0	0	0	0	0	0	0	0	0	0	0	0
2	22	3	KF	2	24		2	3		3	4	2	3	0	0	1	0	0	0	0	0	0	0	0	0	0	0	0	0	0	0			3	4		0	0	0	0	0	0	0	0	0	0	0	0	0
2	22	3	KF	2	22		2	3		0	3	1	3	0	0	1	0	0	0	0	0	0	0	0	0	0	0	0	0	0	0			3	4	1	0	0	0	0	0	0	0	0	0	0	0	0	0
2	22	3	KN	2	15		3	2	1	0	5	1	3	0	0	1	0	0	0	0	0	0	0	0	0	0	0	0	0	0	0			3	3	1	0	0	0	0	0	0	0	0	0	0	0	0	0
2	22	3	SK	2	30		2	8	2	5	5	2	3, 10	1	0	1	0	0	0	0	0	0	1	0	0	0	0	0	0	0	0			3	5	2	0	0	0	0	0	0	0	0	0	0	0	0	0
2	22	3	KF	2	26		3	8	1	3	5	2	3	0	0	1	0	0	0	0	0	0	0	0	0	0	0	0	0	0	0			2	3	1	0	0	0	0	0	0	0	0	0	0	0	0	0
2	22	4	VMA	2	16		3	2		0	3	1	3	0	0	1	0	0	0	0	0	0	0	0	0	0	0	0	0	0	0			3	4	1	0	0	0	0	0	0	0	0	0	0	0	0	0
2	22	4	VMA	2	17		3	2	1	0	3	1	3	0	0	1	0	0	0	0	0	0	0	0	0	0	0	0	0	0	0					1	0	0	0	0	0	0	0	0	0	0	0	0	0
2	22	4	VMA	2	14		1	2		0	3	1	3	0	0	1	0	0	0	0	0	0	0	0	0	0	0	0	0	0	0			3	3	1	0	0	0	0	0	0	0	0	0	0	0	0	0
2	22	4	VMA	2	40		1	3	1		3	2	14	1	0	0	1	0	0	0	0	0	0	0	0	0	1	0	0	0	0				3		0	0	0	0	0	0	0	0	0	0	0	0	0
2	22	4	VMA	2	27		3	7	1		1			0	0	0	0	0	0	0	0	0	0	0	0	0	0	0	0	0	0					1	0	0	0	0	0	0	0	0	0	0	0	0	0
2	22	4	VMA	2	10			2		0	1	1	3	0	0	1	0	0	0	0	0	0	0	0	0	0	0	0	0	0	0						0	0	0	0	0	0	0	0	0	0	0	0	0
2	22	4	BCA	2	29		2	3	2	4	5	2	1	1	0	0	0	0	0	0	0	0	0	0	0	0	0	0	0	0	0			1	3	1	0	0	0	0	0	0	0	0	0	0	0	0	0
2	22	4	BCA	2	23		1	3	1	2	5	6	3	0	0	1	0	0	0	0	0	0	0	0	0	0	0	0	0	0	0			3	5		0	0	0	0	0	0	0	0	0	0	0	0	0
2	22	4	BCA	2	19		3	2	2	0	5	1	3	0	0	1	0	0	0	0	0	0	0	0	0	0	0	0	0	0	0			3	5	2	0	0	0	0	0	0	0	0	0	0	0	0	0
2	22	4	BCA	2	20		1	3	2	5	5	2	1	1	0	0	0	0	0	0	0	0	0	0	0	0	0	0	0	0	0			1	4	1	0	0	0	0	0	0	0	0	0	0	0	0	0
2	22	4	BCA	2	22		2	3	1	0	5	1	3	0	0	1	0	0	0	0	0	0	0	0	0	0	0	0	0	0	0			3	5		0	0	0	0	0	0	0	0	0	0	0	0	0
2	22	4	BCA	1	24		2	3	1	4	5	1	2	0	1	0	0	0	0	0	0	0	0	0	0	0	0	0	0	0	0			1		0	0	0	0	0	0	0	0	0	0	0	0	0	0
2	22	4	BCA	2	34		2	3	2	6	5	6	1	1	0	0	0	0	0	0	0	0	0	0	0	0	0	0	0	0	0			1	2	1	0	0	0	0	0	0	0	0	0	0	0	0	0
2	22	4	BIDA	2	25			3		2	1	2	3	0	0	1	0	0	0	0	0	0	0	0	0	0	0	0	0	0	0			3	5	1	0	0	0	0	0	0	0	0	0	0	0	0	0
2	22	4	BIDA	2	25			8	1	3	1	2	3	0	0	1	0	0	0	0	0	0	0	0	0	0	0	0	0	0	0			3	5	1	0	0	0	0	0	0	0	0	0	0	0	0	0
2	22	4	VMA		18		2	3	2	0	11		16. Autre (SVP dans la case suivante)	1	0	0	0	0	1	0	0	0	0	0	0	0	0	0	1	0	0				5		0	0	0	0	0	0	0	0	0	0	0	0	0
2	22	4	VMA	2	14		3	2	1	0	3	1	3	0	0	1	0	0	0	0	0	0	0	0	0	0	0	0	0	0	0			3	4	1	0	0	0	0	0	0	0	0	0	0	0	0	0
2	22	4	MIK	1	8		1	2	1	0	4	1	2	0	1	0	0	0	0	0	0	0	0	0	0	0	0	0	0	0	0				5	2	0	0	0	0	0	0	0	0	0	0	0	0	0
2	22	4	MIK	2	18		2	3	1	0	3	1	1	1	0	0	0	0	0	0	0	0	0	0	0	0	0	0	0	0	0			1	2	2	0	0	0	0	0	0	0	0	0	0	0	0	0
2	22	4	MIK	1	47		2	3	1		1		1	1	0	0	0	0	0	0	0	0	0	0	0	0	0	0	0	0	0			1	2	1	0	0	0	0	0	0	0	0	0	0	0	0	0
2	22	4	MIK	2	15		2	2	1	0	3	1	3	0	0	1	0	0	0	0	0	0	0	0	0	0	0	0	0	0	0			3	5		0	0	0	0	0	0	0	0	0	0	0	0	0
2	22	4	MIK	2	38		2	3	1	5	1	5	1	1	0	0	0	0	0	0	0	0	0	0	0	0	0	0	0	0	0			1	2	2	0	0	0	0	0	0	0	0	0	0	0	0	0
2	22	4	MIK	2	42		1	3	1	4	1	6	1	1	0	0	0	0	0	0	0	0	0	0	0	0	0	0	0	0	0			1	2	2	0	0	0	0	0	0	0	0	0	0	0	0	0
2	22	4	BIDA	2	28		1	3		7	5	2	8. Victime de trafic / contrebande	0	0	0	0	0	0	0	1	0	0	0	0	0	0	0	0	0	0			1	2	1	0	0	0	0	0	0	0	0	0	0	0	0	0
2	22	4	BIDA	2	24		2	3	1	0	3	2	16. Autre (SVP dans la case suivante)	1	0	0	0	0	1	0	0	0	0	0	0	0	0	0	1	0	0			1	2	1	0	0	0	0	0	0	0	0	0	0	0	0	0
2	22	4	BIDA		27		2	3		4	3		1	1	0	0	0	0	0	0	0	0	0	0	0	0	0	0	0	0	0			3	4	2	0	0	0	0	0	0	0	0	0	0	0	0	0
2	22	4	BCA	2	27		1	3	1	4	5	6	1	1	0	0	0	0	0	0	0	0	0	0	0	0	0	0	0	0	0			1			0	0	0	0	0	0	0	0	0	0	0	0	0
2	22	4	BCA	2	19		3	2	2	1	3	1	6. Mariage Forcé	0	0	0	0	0	1	0	0	0	0	0	0	0	0	0	0	0	0			3	4	1	0	0	0	0	0	0	0	0	0	0	0	0	0
2	22	4	BCA	1	14		2	2	2	0	5	1	1	1	0	0	0	0	0	0	0	0	0	0	0	0	0	0	0	0	0			1			0	0	0	0	0	0	0	0	0	0	0	0	0
2	22	4	BCA	2	29		2	3	2	5	5	2	3	0	0	1	0	0	0	0	0	0	0	0	0	0	0	0	0	0	0			1			0	0	0	0	0	0	0	0	0	0	0	0	0
2	22	4	BCA	2	30			3	2	6	5	2		0	0	0	0	0	0	0	0	0	0	0	0	0	0	0	0	0	0			1			0	0	0	0	0	0	0	0	0	0	0	0	0
2	22	4	BCA	2	46		1	3	2	9	5		3	0	0	1	0	0	0	0	0	0	0	0	0	0	0	0	0	0	0			2	5		0	0	0	0	0	0	0	0	0	0	0	0	0
2	22	4	VMA	1	57			3	1		1			0	0	0	0	0	0	0	0	0	0	0	0	0	0	0	0	0	0					1	0	0	0	0	0	0	0	0	0	0	0	0	0
2	22	4	VMA	2	35		1	3	1	8	3	6	1	1	0	0	0	0	0	0	0	0	0	0	0	0	0	0	0	0	0			1	2	1	0	0	0	0	0	0	0	0	0	0	0	0	0
2	22	4	VMA	2	43		1	3	2	1	3	6	11. Membre de famille / personne proche assassinée	1	0	0	0	0	0	0	0	0	0	1	0	0	0	0	0	0	0			1	3	2	0	0	0	0	0	0	0	0	0	0	0	0	0
2	22	4	VMA	2	49		1	3	1	6	3	6	3	0	0	1	0	0	0	0	0	0	0	0	0	0	0	0	0	0	0			3	5	2	0	0	0	0	0	0	0	0	0	0	0	0	0
2	22	4	VMA	2	13		2	2	1	0	3	1	3	0	0	1	0	0	0	0	0	0	0	0	0	0	0	0	0	0	0			1	3	1	0	0	0	0	0	0	0	0	0	0	0	0	0
2	22	4	MIK	2	30		1	3	1	0	3	1	2	0	1	0	0	0	0	0	0	0	0	0	0	0	0	0	0	0	0			3	3	2	0	0	0	0	0	0	0	0	0	0	0	0	0
2	22	4	BIDA	2	16		3	2	2	0	3	1	3	0	0	1	0	0	0	0	0	0	0	0	0	0	0	0	0	0	0			2	3	1	0	0	0	0	0	0	0	0	0	0	0	0	0
2	22	4	MIK	2	50		1	3	2	7	1	5	1	1	0	0	0	0	0	0	0	0	0	0	0	0	0	0	0	0	0			1	3	2	0	0	0	0	0	0	0	0	0	0	0	0	0
2	22	4	MIK	1			3	3	1		3	1	2	0	1	0	0	0	0	0	0	0	0	0	0	0	0	0	0	0	0			3	3	2	0	0	0	0	0	0	0	0	0	0	0	0	0
2	22	4	BIDA	2	16		3	2		0	3	1	3	0	0	1	0	0	0	0	0	0	0	0	0	0	0	0	0	0	0			3	5	2	0	0	0	0	0	0	0	0	0	0	0	0	0
2	22	4	BIDA		28		1	3	2	4	3		1	1	0	0	0	0	0	0	0	0	0	0	0	0	0	0	0	0	0			3	5	2	0	0	0	0	0	0	0	0	0	0	0	0	0
2	22	4	BIDA	2	32		2	8		7	1	2	3	0	0	1	0	0	0	0	0	0	0	0	0	0	0	0	0	0	0			3	5	1	0	0	0	0	0	0	0	0	0	0	0	0	0
2	22	4	BIDA	2	29		1	3	1	5	3	2	3	0	0	1	0	0	0	0	0	0	0	0	0	0	0	0	0	0	0			3	5	1	0	0	0	0	0	0	0	0	0	0	0	0	0
2	22	4	BIDA	1	32		1	3	2	8	3	2	1	1	0	0	0	0	0	0	0	0	0	0	0	0	0	0	0	0	0			1	5	2	0	0	0	0	0	0	0	0	0	0	0	0	0
2	22	4	BCA	2	33		1	3		6	5	2	3	0	0	1	0	0	0	0	0	0	0	0	0	0	0	0	0	0	0			3	5	2	0	0	0	0	0	0	0	0	0	0	0	0	0
2	22	4	BCA	2	25			3	2	6	5	2	3	0	0	1	0	0	0	0	0	0	0	0	0	0	0	0	0	0	0			3	5	2	0	0	0	0	0	0	0	0	0	0	0	0	0
2	22	4	BCA	2	29		1	3	2	5	5	2	3	0	0	1	0	0	0	0	0	0	0	0	0	0	0	0	0	0	0			2	5	1	0	0	0	0	0	0	0	0	0	0	0	0	0
2	22	4	BCA	2	45			3	2	8	5	2	3	0	0	1	0	0	0	0	0	0	0	0	0	0	0	0	0	0	0			4		1	0	0	0	0	0	0	0	0	0	0	0	0	0
2	22	4	BCA	2	38		1	3		6	5	6	3	0	0	1	0	0	0	0	0	0	0	0	0	0	0	0	0	0	0			3		1	0	0	0	0	0	0	0	0	0	0	0	0	0
2	22	4	VMA	2	28			3	2	4	1		3	0	0	1	0	0	0	0	0	0	0	0	0	0	0	0	0	0	0			3	5	2	0	0	0	0	0	0	0	0	0	0	0	0	0
2	22	4	VMA	2	14		2	2	2	0	3	1		0	0	0	0	0	0	0	0	0	0	0	0	0	0	0	0	0	0			1			0	0	0	0	0	0	0	0	0	0	0	0	0
2	22	4	VMA	2	16			2		0	3	1	3	0	0	1	0	0	0	0	0	0	0	0	0	0	0	0	0	0	0			3	5	1	0	0	0	0	0	0	0	0	0	0	0	0	0
2	22	4	VMA		30		3	3		5	1		2, 16. Autre (SVP dans la case suivante)	1	1	0	0	0	1	0	0	0	0	0	0	0	0	0	1	0	0			1	5		0	0	0	0	0	0	0	0	0	0	0	0	0
2	22	4	VMA	1	30			3	1	7	3	6	12. Pesonne de la famille disparue, 16. Autre (SVP dans la case suivante)	1	1	0	0	0	1	0	0	0	0	0	1	0	0	0	1	0	0			1			0	0	0	0	0	0	0	0	0	0	0	0	0
2	22	4	VMA	2	45		1	3		6	1		3	0	0	1	0	0	0	0	0	0	0	0	0	0	0	0	0	0	0						0	0	0	0	0	0	0	0	0	0	0	0	0
2	22	2	EK	2	37		2	3	1		5	6	3	0	0	1	0	0	0	0	0	0	0	0	0	0	0	0	0	0	0			3	5	2	0	0	0	0	0	0	0	0	0	0	0	0	0
2	22	2	EK	2	15		2	2	1	0	5	1	3	0	0	1	0	0	0	0	0	0	0	0	0	0	0	0	0	0	0			3		2	0	0	0	0	0	0	0	0	0	0	0	0	0
2	22	2	EK	2	32		2	3			5	2	3	0	0	1	0	0	0	0	0	0	0	0	0	0	0	0	0	0	0			2	5	2	0	0	0	0	0	0	0	0	0	0	0	0	0
2	22	2	EK	2	45		2	3	1		5	2	3	0	0	1	0	0	0	0	0	0	0	0	0	0	0	0	0	0	0			3	5	2	0	0	0	0	0	0	0	0	0	0	0	0	0
2	22	2	AE	1	28			5		3	1		1, 13. Recrutement Forcé (par Groupe Armé), 14	1	0	1	1	0	0	0	0	0	0	0	0	1	1	0	0	0	0			4	5	2	0	0	0	0	0	0	0	0	0	0	0	0	0
2	22	2	AE	2	35			3			1		1, 2	1	1	0	0	0	0	0	0	0	0	0	0	0	0	0	0	0	0			4	5	2	0	0	0	0	0	0	0	0	0	0	0	0	0
2	22	2	AE	2	14		2	2	3	0	1	2		0	0	0	0	0	0	0	0	0	0	0	0	0	0	0	0	0	0			4			0	0	0	0	0	0	0	0	0	0	0	0	0
2	22	2	KS	2	42		3	8	1	5	5	2	3, 16. Autre (SVP dans la case suivante)	1	0	1	0	0	1	0	0	0	0	0	0	0	0	0	1	0	0			3	5	2	0	0	0	0	0	0	0	0	0	0	0	0	0
2	22	2	KS	2	30		2	8	1	7	5	2	3, 16. Autre (SVP dans la case suivante)	1	0	1	0	0	1	0	0	0	0	0	0	0	0	0	1	0	0			3	5	2	0	0	0	0	0	0	0	0	0	0	0	0	0
2	22	2	KS	2	46		2	3	1	6	5	2	3	0	0	1	0	0	0	0	0	0	0	0	0	0	0	0	0	0	0			3	5	1	0	0	0	0	0	0	0	0	0	0	0	0	0
2	22	5	IK	2	25		2	3	1		1	2	3	0	0	1	0	0	0	0	0	0	0	0	0	0	0	0	0	0	0			3	5	2	0	0	0	0	0	0	0	0	0	0	0	0	0
2	22	5	RM	2	16		3	2	1	0	5	1	3	0	0	1	0	0	0	0	0	0	0	0	0	0	0	0	0	0	0			2	5	2	0	0	0	0	0	0	0	0	0	0	0	0	0
2	22	5	RM	2	22		2	3	1	0	5	2	3	0	0	1	0	0	0	0	0	0	0	0	0	0	0	0	0	0	0			2	5	1	0	0	0	0	0	0	0	0	0	0	0	0	0
2	22	5	RS	2	37		2	3	3	6	5	6	3	0	0	1	0	0	0	0	0	0	0	0	0	0	0	0	0	0	0			2	5	2	0	0	0	0	0	0	0	0	0	0	0	0	0
2	22	5	RS	1	33		2	3	1	5	5	2	3	0	0	1	0	0	0	0	0	0	0	0	0	0	0	0	0	0	0			2	5	2	0	0	0	0	0	0	0	0	0	0	0	0	0
2	22	5	RS	2			3	3	1		5	2	3	0	0	1	0	0	0	0	0	0	0	0	0	0	0	0	0	0	0			3	5	2	0	0	0	0	0	0	0	0	0	0	0	0	0
2	22	5	RM	2			1	3	1	4	8	2	16. Autre (SVP dans la case suivante)	1	0	0	0	0	1	0	0	0	0	0	0	0	0	0	1	0	0			3	5	2	0	0	0	0	0	0	0	0	0	0	0	0	0
2	22	5	RM	2	23		2	3	1		5	2	3	0	0	1	0	0	0	0	0	0	0	0	0	0	0	0	0	0	0			3	5	2	0	0	0	0	0	0	0	0	0	0	0	0	0
2	22	5	IK	2	23		1	3	1	0	5	1	4. Tentative de Viol	0	0	0	1	0	0	0	0	0	0	0	0	0	0	0	0	0	0			1	3	1	0	0	0	0	0	0	0	0	0	0	0	0	0
2	22	5	IK	2			1	3	1		1	2	3	0	0	1	0	0	0	0	0	0	0	0	0	0	0	0	0	0	0			1	5	2	0	0	0	0	0	0	0	0	0	0	0	0	0
2	22	13	RS	2	20		2	3	1	1	3	2	4. Tentative de Viol	0	0	0	1	0	0	0	0	0	0	0	0	0	0	0	0	0	0			1	5	1	0	0	0	0	0	0	0	0	0	0	0	0	0
2	22	13	RS	2	20		3	3	1	0	1	1	3	0	0	1	0	0	0	0	0	0	0	0	0	0	0	0	0	0	0			2	5	2	0	0	0	0	0	0	0	0	0	0	0	0	0
2	22	13	MN	2	27		1	3		2	5	2	3	0	0	1	0	0	0	0	0	0	0	0	0	0	0	0	0	0	0			3	5	2	0	0	0	0	0	0	0	0	0	0	0	0	0
2	22	13	MN	2	29		2	3	1		1		4. Tentative de Viol	0	0	0	1	0	0	0	0	0	0	0	0	0	0	0	0	0	0			1		1	0	0	0	0	0	0	0	0	0	0	0	0	0
2	22	13	RS	2	22			3		3	5		3	0	0	1	0	0	0	0	0	0	0	0	0	0	0	0	0	0	0			3	5	2	0	0	0	0	0	0	0	0	0	0	0	0	0
2	22	13	RS	2	13		2	2	1	0	5	1	3	0	0	1	0	0	0	0	0	0	0	0	0	0	0	0	0	0	0			3	4	1	0	0	0	0	0	0	0	0	0	0	0	0	0
2	22	13	MN	2	16		2	3	1		5	2	3	0	0	1	0	0	0	0	0	0	0	0	0	0	0	0	0	0	0			2	5	2	0	0	0	0	0	0	0	0	0	0	0	0	0
2	22	13	MN	2	30		1	3	1	4	1	2	2	0	1	0	0	0	0	0	0	0	0	0	0	0	0	0	0	0	0			1	3	1	0	0	0	0	0	0	0	0	0	0	0	0	0
2	22	13	BAS	2	27		2	8	1	4	3		3	0	0	1	0	0	0	0	0	0	0	0	0	0	0	0	0	0	0			1	5	2	0	0	0	0	0	0	0	0	0	0	0	0	0
2	22	13	S1	2	20			3	1	2	5		3	0	0	1	0	0	0	0	0	0	0	0	0	0	0	0	0	0	0				5	2	0	0	0	0	0	0	0	0	0	0	0	0	0
2	22	13	S2	2	32		1	3	1	5	5	2	3	0	0	1	0	0	0	0	0	0	0	0	0	0	0	0	0	0	0			2	5	2	0	0	0	0	0	0	0	0	0	0	0	0	0
2	22	13	S1	1	32		3	2	1	0	5	1	2	0	1	0	0	0	0	0	0	0	0	0	0	0	0	0	0	0	0			1		1	0	0	0	0	0	0	0	0	0	0	0	0	0
2	22	13	MN	2	30		1	3	1	4	5	2	3	0	0	1	0	0	0	0	0	0	0	0	0	0	0	0	0	0	0			2	4	2	0	0	0	0	0	0	0	0	0	0	0	0	0
2	22	13	S3	2	28		1	3	1	2	4	2	4. Tentative de Viol	0	0	0	1	0	0	0	0	0	0	0	0	0	0	0	0	0	0			2	5	2	0	0	0	0	0	0	0	0	0	0	0	0	0
2	22	13	S3	2	30		2	3	1	5	1	2	3	0	0	1	0	0	0	0	0	0	0	0	0	0	0	0	0	0	0			2			0	0	0	0	0	0	0	0	0	0	0	0	0
2	22	13	S1	2	29		2	3	1	4	5	2	3	0	0	1	0	0	0	0	0	0	0	0	0	0	0	0	0	0	0			2	5	2	0	0	0	0	0	0	0	0	0	0	0	0	0
2	22	13	BAS	1	17			2	1	0	5	1	15. Insultes / a reçu des menaces	1	0	0	0	1	0	0	0	0	0	0	0	0	0	1	0	0	0			3		2	0	0	0	0	0	0	0	0	0	0	0	0	0
2	22	13	S2	2	29		2	3	1	3	5	2	4. Tentative de Viol	0	0	0	1	0	0	0	0	0	0	0	0	0	0	0	0	0	0			1		1	0	0	0	0	0	0	0	0	0	0	0	0	0
2	22	13	RS	2	44		1	3	2	4	3	6	3	0	0	1	0	0	0	0	0	0	0	0	0	0	0	0	0	0	0			2	5	1	0	0	0	0	0	0	0	0	0	0	0	0	0
2	22	13	S2	2	30		1	3	2	2	3	2	3	0	0	1	0	0	0	0	0	0	0	0	0	0	0	0	0	0	0			2	5	1	0	0	0	0	0	0	0	0	0	0	0	0	0
2	22	13	BAS	2	33		3	3	1	1	3	1	3	0	0	1	0	0	0	0	0	0	0	0	0	0	0	0	0	0	0				5	2	0	0	0	0	0	0	0	0	0	0	0	0	0
2	22	12	MN	2	22		2	3	2	3	3	2	3	0	0	1	0	0	0	0	0	0	0	0	0	0	0	0	0	0	0			2	5	2	0	0	0	0	0	0	0	0	0	0	0	0	0
2	22	12	MN	2	28		2	3	2	4	3		3	0	0	1	0	0	0	0	0	0	0	0	0	0	0	0	0	0	0			2	5	2	0	0	0	0	0	0	0	0	0	0	0	0	0
2	22	12	NTC	2	60		1	8	1	5	5	6	10	1	0	0	0	0	0	0	0	0	1	0	0	0	0	0	0	0	0			1	5	2	0	0	0	0	0	0	0	0	0	0	0	0	0
2	22	12	NTC	2	30		1	8	1	6	5	5	10	1	0	0	0	0	0	0	0	0	1	0	0	0	0	0	0	0	0			1	5	1	0	0	0	0	0	0	0	0	0	0	0	0	0
2	22	12	NTC	1	30		1	3	1	5	1	2	9. Kidnapping/ Enlèvement/ Otage (SANS violence sexuelle)	0	0	0	0	0	0	0	0	1	0	0	0	0	0	0	0	0	0			2	5	2	0	0	0	0	0	0	0	0	0	0	0	0	0
2	22	12	CBM	2	45		1	3	2	8	11	6	3	0	0	1	0	0	0	0	0	0	0	0	0	0	0	0	0	0	0			2	5	2	0	0	0	0	0	0	0	0	0	0	0	0	0
2	22	12	MN	2	30		1	3	1	5	11	6	3	0	0	1	0	0	0	0	0	0	0	0	0	0	0	0	0	0	0			3	5	2	0	0	0	0	0	0	0	0	0	0	0	0	0
2	22	12	CBM	2	30		2	3	1	5	1	2	3	0	0	1	0	0	0	0	0	0	0	0	0	0	0	0	0	0	0			3	5	2	0	0	0	0	0	0	0	0	0	0	0	0	0
2	22	12	MN	2	16		3	2	1	0	11	1	3	0	0	1	0	0	0	0	0	0	0	0	0	0	0	0	0	0	0			2	5	2	0	0	0	0	0	0	0	0	0	0	0	0	0
2	22	12	CBM	2	27		2	8	1	2	5	2	3	0	0	1	0	0	0	0	0	0	0	0	0	0	0	0	0	0	0			2	5	2	0	0	0	0	0	0	0	0	0	0	0	0	0
2	22	12	MN	1	25		2	3	1	2	5	2	10	1	0	0	0	0	0	0	0	0	1	0	0	0	0	0	0	0	0			3	5	2	0	0	0	0	0	0	0	0	0	0	0	0	0
2	22	12	CBM	2	30		1	8	1	6	11	5	3	0	0	1	0	0	0	0	0	0	0	0	0	0	0	0	0	0	0			2	5	2	0	0	0	0	0	0	0	0	0	0	0	0	0
2	22	12	CBM	2	28		1	8	1	7	11	5	4. Tentative de Viol	0	0	0	1	0	0	0	0	0	0	0	0	0	0	0	0	0	0			1	5	2	0	0	0	0	0	0	0	0	0	0	0	0	0
2	22	12	NTC	2	48		1	8	2	1	5	5	10	1	0	0	0	0	0	0	0	0	1	0	0	0	0	0	0	0	0			3	5	1	0	0	0	0	0	0	0	0	0	0	0	0	0
2	22	12	MN	2	45		1	8	1	10	5	2	3	0	0	1	0	0	0	0	0	0	0	0	0	0	0	0	0	0	0			3	5	2	0	0	0	0	0	0	0	0	0	0	0	0	0
2	22	12	MN	1	23		2	7	1	0	11	2	11. Membre de famille / personne proche assassinée	1	0	0	0	0	0	0	0	0	0	1	0	0	0	0	0	0	0			4	5	2	0	0	0	0	0	0	0	0	0	0	0	0	0
2	22	12	MN	1	20		3	3	1	0	11	2	11. Membre de famille / personne proche assassinée	1	0	0	0	0	0	0	0	0	0	1	0	0	0	0	0	0	0			3	5	2	0	0	0	0	0	0	0	0	0	0	0	0	0
2	22	12	MN	2	18		3	2	1	0	5	1	3	0	0	1	0	0	0	0	0	0	0	0	0	0	0	0	0	0	0			1	5	2	0	0	0	0	0	0	0	0	0	0	0	0	0
2	22	12	NTC	2	35		1	3	1		5	5	3	0	0	1	0	0	0	0	0	0	0	0	0	0	0	0	0	0	0			2	5	1	0	0	0	0	0	0	0	0	0	0	0	0	0
2	22	12	NTC	2	30		1	8	1		5	5	10	1	0	0	0	0	0	0	0	0	1	0	0	0	0	0	0	0	0			1	5	2	0	0	0	0	0	0	0	0	0	0	0	0	0
2	22	12	NTC	1	30		1	8	1	5	5	2	9. Kidnapping/ Enlèvement/ Otage (SANS violence sexuelle)	0	0	0	0	0	0	0	0	1	0	0	0	0	0	0	0	0	0			3	5	2	0	0	0	0	0	0	0	0	0	0	0	0	0
2	22	12	CBM	2	25		1	8	1	3	11	2	3	0	0	1	0	0	0	0	0	0	0	0	0	0	0	0	0	0	0			2	5	2	0	0	0	0	0	0	0	0	0	0	0	0	0
2	22	12	NTC	2	40		2	8	1	4	3	6	3	0	0	1	0	0	0	0	0	0	0	0	0	0	0	0	0	0	0			3	5	2	0	0	0	0	0	0	0	0	0	0	0	0	0
2	22	12	NTC	2	32		1	8	2	10	11	5	10	1	0	0	0	0	0	0	0	0	1	0	0	0	0	0	0	0	0			1	5	1	0	0	0	0	0	0	0	0	0	0	0	0	0
2	22	12	CBM	2	19		1	8	2	2	11	2	3	0	0	1	0	0	0	0	0	0	0	0	0	0	0	0	0	0	0			2	5	2	0	0	0	0	0	0	0	0	0	0	0	0	0
2	22	12	CBM	2	32		1	3			11	2	3	0	0	1	0	0	0	0	0	0	0	0	0	0	0	0	0	0	0			2	5	2	0	0	0	0	0	0	0	0	0	0	0	0	0
2	22	12	NTC	2	18		1	8	1	2	3	2	10	1	0	0	0	0	0	0	0	0	1	0	0	0	0	0	0	0	0			3	5	1	0	0	0	0	0	0	0	0	0	0	0	0	0
2	22	12	CBM	2	30		1	8	1	7	5	5	1	1	0	0	0	0	0	0	0	0	0	0	0	0	0	0	0	0	0			1	5	1	0	0	0	0	0	0	0	0	0	0	0	0	0
2	22	12	CBM	1	67		1	3	1	8	11	2	14	1	0	0	1	0	0	0	0	0	0	0	0	0	1	0	0	0	0			2	5	2	0	0	0	0	0	0	0	0	0	0	0	0	0
2	22	12	MN	2	30		1	3	2	2	5	6	3	0	0	1	0	0	0	0	0	0	0	0	0	0	0	0	0	0	0			1	5	2	0	0	0	0	0	0	0	0	0	0	0	0	0
2	22	12	MN	2	40		2	8	2	6	5	6	3	0	0	1	0	0	0	0	0	0	0	0	0	0	0	0	0	0	0			3	5	2	0	0	0	0	0	0	0	0	0	0	0	0	0
2	22	11	ZR	2	44		1	8	1	7	1	5	3	0	0	1	0	0	0	0	0	0	0	0	0	0	0	0	0	0	0			2	5	2	0	0	0	0	0	0	0	0	0	0	0	0	0
2	22	11	RB	2	20		3	2		0	5			0	0	0	0	0	0	0	0	0	0	0	0	0	0	0	0	0	0			2	5	2	0	0	0	0	0	0	0	0	0	0	0	0	0
2	22	11	ZR	2	20		3	8	1	0	3	1	1	1	0	0	0	0	0	0	0	0	0	0	0	0	0	0	0	0	0			1	5		0	0	0	0	0	0	0	0	0	0	0	0	0
2	22	11	RB	2	31		3	2			1		2	0	1	0	0	0	0	0	0	0	0	0	0	0	0	0	0	0	0			2	5	1	0	0	0	0	0	0	0	0	0	0	0	0	0
2	22	11	MLO	2	24		2	3	1	2	5	2	3	0	0	1	0	0	0	0	0	0	0	0	0	0	0	0	0	0	0			3	5	2	0	0	0	0	0	0	0	0	0	0	0	0	0
2	22	11	RB	2	41			3			11	6	3	0	0	1	0	0	0	0	0	0	0	0	0	0	0	0	0	0	0			2	3	1	0	0	0	0	0	0	0	0	0	0	0	0	0
2	22	11	ZR	1	54		2	3	1	8	11	5	1	1	0	0	0	0	0	0	0	0	0	0	0	0	0	0	0	0	0			3	4	2	0	0	0	0	0	0	0	0	0	0	0	0	0
2	22	11	RB	2	27		2	2			5		9. Kidnapping/ Enlèvement/ Otage (SANS violence sexuelle)	0	0	0	0	0	0	0	0	1	0	0	0	0	0	0	0	0	0			3	5	2	0	0	0	0	0	0	0	0	0	0	0	0	0
2	22	11	MLO	2	33		3	8	1	4	3	6	4. Tentative de Viol	0	0	0	1	0	0	0	0	0	0	0	0	0	0	0	0	0	0			2	5	2	0	0	0	0	0	0	0	0	0	0	0	0	0
2	22	11	MLO	2	41		1	3		6	2	2	3	0	0	1	0	0	0	0	0	0	0	0	0	0	0	0	0	0	0			1	5	2	0	0	0	0	0	0	0	0	0	0	0	0	0
2	22	1	OW	2	23		1	3	2	5	3		1	1	0	0	0	0	0	0	0	0	0	0	0	0	0	0	0	0	0			2	4		0	0	0	0	0	0	0	0	0	0	0	0	0
2	22	11	MLO	2	18		2	2	1	0	5	1	3	0	0	1	0	0	0	0	0	0	0	0	0	0	0	0	0	0	0			2	3	1	0	0	0	0	0	0	0	0	0	0	0	0	0
2	22	11	ZR	2	56		1	3	1	6	5	6	3	0	0	1	0	0	0	0	0	0	0	0	0	0	0	0	0	0	0			1	3	1	0	0	0	0	0	0	0	0	0	0	0	0	0
2	22	11	ZR	2	32		3	1		1	5	5	3	0	0	1	0	0	0	0	0	0	0	0	0	0	0	0	0	0	0			3	5	2	0	0	0	0	0	0	0	0	0	0	0	0	0
2	22	11	ZR	2	18		1	3	2	0	3	1	3	0	0	1	0	0	0	0	0	0	0	0	0	0	0	0	0	0	0			3	5	1	0	0	0	0	0	0	0	0	0	0	0	0	0
2	22	11	MLO	2	26		3	8	1	2	4	2	3	0	0	1	0	0	0	0	0	0	0	0	0	0	0	0	0	0	0			3	5	2	0	0	0	0	0	0	0	0	0	0	0	0	0
2	22	11	ZR	1	13		3	2	2	0	1	1	1	1	0	0	0	0	0	0	0	0	0	0	0	0	0	0	0	0	0			4	5	2	0	0	0	0	0	0	0	0	0	0	0	0	0
2	22	13	BAS	2	33		1	8	1	3	5	6	3	0	0	1	0	0	0	0	0	0	0	0	0	0	0	0	0	0	0				5	2	0	0	0	0	0	0	0	0	0	0	0	0	0
2	22	13	B3	2	33		2	8	1	4	5	2	1	1	0	0	0	0	0	0	0	0	0	0	0	0	0	0	0	0	0			1	3	1	0	0	0	0	0	0	0	0	0	0	0	0	0
2	22	10	UM	2	38		1	8	2	6	5	2	10	1	0	0	0	0	0	0	0	0	1	0	0	0	0	0	0	0	0			5	5	2	0	0	0	0	0	0	0	0	0	0	0	0	0
2	22	10	NA	2	24		3	8	2		4	2	1	1	0	0	0	0	0	0	0	0	0	0	0	0	0	0	0	0	0				5	2	0	0	0	0	0	0	0	0	0	0	0	0	0
2	22	10	UM	2	41		1	3	1	7	5	1	2	0	1	0	0	0	0	0	0	0	0	0	0	0	0	0	0	0	0			3	5	2	0	0	0	0	0	0	0	0	0	0	0	0	0
2	22	13	B3	2	33		1	3	1	0	5	2	3	0	0	1	0	0	0	0	0	0	0	0	0	0	0	0	0	0	0			7	5	2	0	0	0	0	0	0	0	0	0	0	0	0	0
2	22	10	UM	1	28		1	2	1		4	2	13. Recrutement Forcé (par Groupe Armé)	1	0	1	0	0	0	0	0	0	0	0	0	1	0	0	0	0	0			2	5	2	0	0	0	0	0	0	0	0	0	0	0	0	0
2	22	10	UM	1	20		1	3			4	2		0	0	0	0	0	0	0	0	0	0	0	0	0	0	0	0	0	0			3	5	2	0	0	0	0	0	0	0	0	0	0	0	0	0
2	22	8	AN	2	18		3	2	1	0	5	1	3	0	0	1	0	0	0	0	0	0	0	0	0	0	0	0	0	0	0			3			0	0	0	0	0	0	0	0	0	0	0	0	0
2	22	8	KM	2	24		1	3	1	2	1		3	0	0	1	0	0	0	0	0	0	0	0	0	0	0	0	0	0	0			1	3	1	0	0	0	0	0	0	0	0	0	0	0	0	0
2	22	8	KM	2	18		3	2		0	1	1	3	0	0	1	0	0	0	0	0	0	0	0	0	0	0	0	0	0	0			1	3	1	0	0	0	0	0	0	0	0	0	0	0	0	0
2	22	8	AN	2			1	7	1		1	1	3	0	0	1	0	0	0	0	0	0	0	0	0	0	0	0	0	0	0			1	5		0	0	0	0	0	0	0	0	0	0	0	0	0
2	22	8	AN	1	33			8	1	0	1	1	1	1	0	0	0	0	0	0	0	0	0	0	0	0	0	0	0	0	0			1	2	2	0	0	0	0	0	0	0	0	0	0	0	0	0
2	22	8	KM	2	15		3	2	1	0	3	1	3	0	0	1	0	0	0	0	0	0	0	0	0	0	0	0	0	0	0			3	5	2	0	0	0	0	0	0	0	0	0	0	0	0	0
2	22	8	KM	2	23		1	1	1	2		2	3	0	0	1	0	0	0	0	0	0	0	0	0	0	0	0	0	0	0			3	5	2	0	0	0	0	0	0	0	0	0	0	0	0	0
2	22	1	OW	2	17		3	2	2	0	5	2	1	1	0	0	0	0	0	0	0	0	0	0	0	0	0	0	0	0	0			2	5	2	0	0	0	0	0	0	0	0	0	0	0	0	0
2	22	11	MLO	2	22		2	3		0	11	1	3	0	0	1	0	0	0	0	0	0	0	0	0	0	0	0	0	0	0			3	5	2	0	0	0	0	0	0	0	0	0	0	0	0	0
2	22	11	RB	2	33		3	3		3	3	2	2	0	1	0	0	0	0	0	0	0	0	0	0	0	0	0	0	0	0			2	5	2	0	0	0	0	0	0	0	0	0	0	0	0	0
2	22	11	RB	2	42		2	8		6	11	6	1	1	0	0	0	0	0	0	0	0	0	0	0	0	0	0	0	0	0			2	5	2	0	0	0	0	0	0	0	0	0	0	0	0	0
2	22	11	MLO	2	27		1	3	1	1	11	2	3	0	0	1	0	0	0	0	0	0	0	0	0	0	0	0	0	0	0			1	5	1	0	0	0	0	0	0	0	0	0	0	0	0	0
2	22	11	ZR	2	34		1	8			11		3, 7. Prostitution forcée	0	0	1	0	0	0	1	0	0	0	0	0	0	0	0	0	0	0			1	5	2	0	0	0	0	0	0	0	0	0	0	0	0	0
2	22	11	ZR	2	23		2	3		2	1	2	3	0	0	1	0	0	0	0	0	0	0	0	0	0	0	0	0	0	0			3			0	0	0	0	0	0	0	0	0	0	0	0	0
2	22	11	RB	2	16		3	2	1	0	2	1	15. Insultes / a reçu des menaces	1	0	0	0	1	0	0	0	0	0	0	0	0	0	1	0	0	0			1	2		0	0	0	0	0	0	0	0	0	0	0	0	0
2	22	11	RB	2	19		3	2	1	0	5	1	3	0	0	1	0	0	0	0	0	0	0	0	0	0	0	0	0	0	0			3	5	2	0	0	0	0	0	0	0	0	0	0	0	0	0
2	22	11	ZR	2	17		2	3		0	3	1	1	1	0	0	0	0	0	0	0	0	0	0	0	0	0	0	0	0	0			3	4	1	0	0	0	0	0	0	0	0	0	0	0	0	0
2	22	11	ZR	2	27			3			5		1	1	0	0	0	0	0	0	0	0	0	0	0	0	0	0	0	0	0				2	1	0	0	0	0	0	0	0	0	0	0	0	0	0
2	22	11	RB	2	21			3		1	5	2		0	0	0	0	0	0	0	0	0	0	0	0	0	0	0	0	0	0			3	5	2	0	0	0	0	0	0	0	0	0	0	0	0	0
2	22	11	RB	2	47			3		7	11	6	16. Autre (SVP dans la case suivante)	1	0	0	0	0	1	0	0	0	0	0	0	0	0	0	1	0	0			1	3		0	0	0	0	0	0	0	0	0	0	0	0	0
2	22	11	MLO	2	19		3	2	1	0	5	1	3	0	0	1	0	0	0	0	0	0	0	0	0	0	0	0	0	0	0			3	5	2	0	0	0	0	0	0	0	0	0	0	0	0	0
2	22	11	ZR	2	30			7			5			0	0	0	0	0	0	0	0	0	0	0	0	0	0	0	0	0	0			1	3	2	0	0	0	0	0	0	0	0	0	0	0	0	0
2	22	11	MLO	2	38		1	3	1	6	5	5	1, 16. Autre (SVP dans la case suivante)	1	0	0	0	0	1	0	0	0	0	0	0	0	0	0	1	0	0				3	2	0	0	0	0	0	0	0	0	0	0	0	0	0
2	22	10	NA	2	19		2	3	1	2	1	2	3	0	0	1	0	0	0	0	0	0	0	0	0	0	0	0	0	0	0			3	5	2	0	0	0	0	0	0	0	0	0	0	0	0	0
2	22	10	UM	2	21			3	1	4	1	2	1	1	0	0	0	0	0	0	0	0	0	0	0	0	0	0	0	0	0			3	5	2	0	0	0	0	0	0	0	0	0	0	0	0	0
2	22	10	IB	2	31		1	3	1	6	1		2	0	1	0	0	0	0	0	0	0	0	0	0	0	0	0	0	0	0			1	4	2	0	0	0	0	0	0	0	0	0	0	0	0	0
2	22	10	NA	2	24		2	8	1	5	1		1	1	0	0	0	0	0	0	0	0	0	0	0	0	0	0	0	0	0			2	3	1	0	0	0	0	0	0	0	0	0	0	0	0	0
2	22	10	UM	2	39		1	7	1	6	5	2	1	1	0	0	0	0	0	0	0	0	0	0	0	0	0	0	0	0	0			1	1	1	0	0	0	0	0	0	0	0	0	0	0	0	0
2	22	10	IB	2	57		1	8	1	9	1	2	3	0	0	1	0	0	0	0	0	0	0	0	0	0	0	0	0	0	0			3	5	2	0	0	0	0	0	0	0	0	0	0	0	0	0
2	22	10	NA	2	35		1	3	1	6	3		15. Insultes / a reçu des menaces	1	0	0	0	1	0	0	0	0	0	0	0	0	0	1	0	0	0			1	3	1	0	0	0	0	0	0	0	0	0	0	0	0	0
2	22	10	NA	2	29		2	8	1	5	1	2	1, 14	1	0	0	1	0	0	0	0	0	0	0	0	0	1	0	0	0	0			1	3	1	0	0	0	0	0	0	0	0	0	0	0	0	0
2	22	10	UM	2			1	3	1	3	5	2	3	0	0	1	0	0	0	0	0	0	0	0	0	0	0	0	0	0	0			3	4	2	0	0	0	0	0	0	0	0	0	0	0	0	0
2	22	10	IB	2	23		2	8	1	2	3	2	2	0	1	0	0	0	0	0	0	0	0	0	0	0	0	0	0	0	0			3	4	2	0	0	0	0	0	0	0	0	0	0	0	0	0
2	22	10	NA	2	47		2	3			1	6	3, 12. Pesonne de la famille disparue	1	1	1	0	0	0	0	0	0	0	0	1	0	0	0	0	0	0			3	5	2	0	0	0	0	0	0	0	0	0	0	0	0	0
2	22	10	UM	2				3	1	4	5	1	2, 9. Kidnapping/ Enlèvement/ Otage (SANS violence sexuelle)	0	1	0	0	0	0	0	0	1	0	0	0	0	0	0	0	0	0				5	1	0	0	0	0	0	0	0	0	0	0	0	0	0
2	22	10	IB	2	19		1	3	1	0	3	1	3	0	0	1	0	0	0	0	0	0	0	0	0	0	0	0	0	0	0			3	5	2	0	0	0	0	0	0	0	0	0	0	0	0	0
2	22	10	NA	2	28		3	3	1	0	1	2	2, 11. Membre de famille / personne proche assassinée	1	1	0	0	0	0	0	0	0	0	1	0	0	0	0	0	0	0			1	3	1	0	0	0	0	0	0	0	0	0	0	0	0	0
2	22	10	NA	2	20		2	8	1	0	1	1	4. Tentative de Viol, 15. Insultes / a reçu des menaces	1	0	0	1	1	0	0	0	0	0	0	0	0	0	1	0	0	0			3	4	2	0	0	0	0	0	0	0	0	0	0	0	0	0
2	22	10	NA	1	34		2	8	1	6	1	2	1, 14	1	0	0	1	0	0	0	0	0	0	0	0	0	1	0	0	0	0			1	5	2	0	0	0	0	0	0	0	0	0	0	0	0	0
2	22	10	NA	2	15		1	3	1	0	3	1	3	0	0	1	0	0	0	0	0	0	0	0	0	0	0	0	0	0	0			3	5	2	0	0	0	0	0	0	0	0	0	0	0	0	0
2	22	10	UM	2			2	3	1	5	5	6	2	0	1	0	0	0	0	0	0	0	0	0	0	0	0	0	0	0	0			2	5	2	0	0	0	0	0	0	0	0	0	0	0	0	0
2	22	10	UM	1			3	3	1	0	4	1	13. Recrutement Forcé (par Groupe Armé)	1	0	1	0	0	0	0	0	0	0	0	0	1	0	0	0	0	0			3	5	2	0	0	0	0	0	0	0	0	0	0	0	0	0
2	22	10	IB	2	27		1	3	1	3	3	2	3	0	0	1	0	0	0	0	0	0	0	0	0	0	0	0	0	0	0			3	5	2	0	0	0	0	0	0	0	0	0	0	0	0	0
2	22	10	IB	2	54		1	3	1	9	1	6	1	1	0	0	0	0	0	0	0	0	0	0	0	0	0	0	0	0	0			1	3	1	0	0	0	0	0	0	0	0	0	0	0	0	0
2	22	10	UM	2			2	3	1	0	1	1	14	1	0	0	1	0	0	0	0	0	0	0	0	0	1	0	0	0	0			3	5	2	0	0	0	0	0	0	0	0	0	0	0	0	0
2	22	10	IB	2	19			8	1	0	11	1	3	0	0	1	0	0	0	0	0	0	0	0	0	0	0	0	0	0	0			3	5	2	0	0	0	0	0	0	0	0	0	0	0	0	0
2	22	1	OW	1	16		3	2	1	0	5	1	1	1	0	0	0	0	0	0	0	0	0	0	0	0	0	0	0	0	0			2	4	2	0	0	0	0	0	0	0	0	0	0	0	0	0
2	22	1	OW	2	60		1	3	1	17	5	2	3	0	0	1	0	0	0	0	0	0	0	0	0	0	0	0	0	0	0			3	5	2	0	0	0	0	0	0	0	0	0	0	0	0	0
2	22	1	MN	2	52		1	3	1	4	1	5	1	1	0	0	0	0	0	0	0	0	0	0	0	0	0	0	0	0	0				5	2	0	0	0	0	0	0	0	0	0	0	0	0	0
2	22	1	MN	1	19		1	3	1	0	5	1	3	0	0	1	0	0	0	0	0	0	0	0	0	0	0	0	0	0	0			3	5	2	0	0	0	0	0	0	0	0	0	0	0	0	0
2	22	1	WK	2	30		1	3	1	6	5	2	3	0	0	1	0	0	0	0	0	0	0	0	0	0	0	0	0	0	0			2	5	1	0	0	0	0	0	0	0	0	0	0	0	0	0
2	22	1	OW	2	27		1	3	2	0	5	2	4. Tentative de Viol	0	0	0	1	0	0	0	0	0	0	0	0	0	0	0	0	0	0			2	5	2	0	0	0	0	0	0	0	0	0	0	0	0	0
2	22	1	MN	2	25		1	3	1	2	1	2	3	0	0	1	0	0	0	0	0	0	0	0	0	0	0	0	0	0	0			3	5	2	0	0	0	0	0	0	0	0	0	0	0	0	0
2	22	1	WK	2	26		1	3	1	3	5	2	3	0	0	1	0	0	0	0	0	0	0	0	0	0	0	0	0	0	0			1	5	2	0	0	0	0	0	0	0	0	0	0	0	0	0
2	22	1	WK	2	20		1	3	1	2	5	2	3	0	0	1	0	0	0	0	0	0	0	0	0	0	0	0	0	0	0			2	5	1	0	0	0	0	0	0	0	0	0	0	0	0	0
2	22	1	WK	1	30		2	8	1	3	1	2	9. Kidnapping/ Enlèvement/ Otage (SANS violence sexuelle), 16. Autre (SVP dans la case suivante)	1	0	0	0	0	1	0	0	1	0	0	0	0	0	0	1	0	0			3	5	2	0	0	0	0	0	0	0	0	0	0	0	0	0
2	22	1	WK	1	25		3	8	1	2	5	2	9. Kidnapping/ Enlèvement/ Otage (SANS violence sexuelle), 16. Autre (SVP dans la case suivante) , 1	1	0	0	0	0	1	0	0	1	0	0	0	0	0	0	1	0	0			3	5	2	0	0	0	0	0	0	0	0	0	0	0	0	0
2	22	1	MN	1	60		1	3	1	0	1	2	3	0	0	1	0	0	0	0	0	0	0	0	0	0	0	0	0	0	0			1	5	2	0	0	0	0	0	0	0	0	0	0	0	0	0
2	22	1	WK	2	26		2	3	1	2	5	2	3	0	0	1	0	0	0	0	0	0	0	0	0	0	0	0	0	0	0			1	5	1	0	0	0	0	0	0	0	0	0	0	0	0	0
2	22	1	WK	2	16		1	1	1	0	5	1	6. Mariage Forcé	0	0	0	0	0	1	0	0	0	0	0	0	0	0	0	0	0	0			1	2	1	0	0	0	0	0	0	0	0	0	0	0	0	0
2	22	1	OW	2	23		1	3	1	4	5	2	3	0	0	1	0	0	0	0	0	0	0	0	0	0	0	0	0	0	0			4	5	2	0	0	0	0	0	0	0	0	0	0	0	0	0
2	22	1	MN	2	30		1	3	1	6	5	2	3	0	0	1	0	0	0	0	0	0	0	0	0	0	0	0	0	0	0			1	5	2	0	0	0	0	0	0	0	0	0	0	0	0	0
2	22	1	WK	1	34		2	3	1	4	5	2	1	1	0	0	0	0	0	0	0	0	0	0	0	0	0	0	0	0	0			2	5	2	0	0	0	0	0	0	0	0	0	0	0	0	0
2	22	1	OW	2	20		1	3	1	3	5	2	3	0	0	1	0	0	0	0	0	0	0	0	0	0	0	0	0	0	0			2	5	2	0	0	0	0	0	0	0	0	0	0	0	0	0
2	22	1	MN	2	50		1	3	1	9	6	6	1	1	0	0	0	0	0	0	0	0	0	0	0	0	0	0	0	0	0			1	5	2	0	0	0	0	0	0	0	0	0	0	0	0	0
2	22	1	OW	1	17		1	3	1	0	5	1	5. Inceste (enfant abusé par un membre de la famille)	0	0	0	0	1	0	0	0	0	0	0	0	0	0	0	0	0	0			2	4	2	0	0	0	0	0	0	0	0	0	0	0	0	0
2	22	1	MN	1	58		1	3	1	2	5		1	1	0	0	0	0	0	0	0	0	0	0	0	0	0	0	0	0	0				5	2	0	0	0	0	0	0	0	0	0	0	0	0	0
2	22	1	WK	1	30		3	3	1	3	1	2	3	0	0	1	0	0	0	0	0	0	0	0	0	0	0	0	0	0	0			3	5	2	0	0	0	0	0	0	0	0	0	0	0	0	0
2	22	1	WK	2	25		1	3	1	2	1	2	1	1	0	0	0	0	0	0	0	0	0	0	0	0	0	0	0	0	0			2	5	2	0	0	0	0	0	0	0	0	0	0	0	0	0
2	22	1	OW	2	18		3	2	2	0	5	1	3	0	0	1	0	0	0	0	0	0	0	0	0	0	0	0	0	0	0			2	5	2	0	0	0	0	0	0	0	0	0	0	0	0	0
2	22	1	WK	1	36		2	3	1	4	5	2	1, 9. Kidnapping/ Enlèvement/ Otage (SANS violence sexuelle)	1	0	0	0	0	0	0	0	1	0	0	0	0	0	0	0	0	0			1	5	2	0	0	0	0	0	0	0	0	0	0	0	0	0
2	22	1	OW	2	19		3	2	2	0	4	1	3	0	0	1	0	0	0	0	0	0	0	0	0	0	0	0	0	0	0			2	5	2	0	0	0	0	0	0	0	0	0	0	0	0	0
2	22	1	OW	1	35		2	3	1	8	5	2	1	1	0	0	0	0	0	0	0	0	0	0	0	0	0	0	0	0	0			1	5	2	0	0	0	0	0	0	0	0	0	0	0	0	0
2	22	1	WK	2	31		1	3	1	6	5	2	3	0	0	1	0	0	0	0	0	0	0	0	0	0	0	0	0	0	0			2	4	1	0	0	0	0	0	0	0	0	0	0	0	0	0
2	22	1	OW	2	20		1	3	2	3	3	2	3	0	0	1	0	0	0	0	0	0	0	0	0	0	0	0	0	0	0			1	5	1	0	0	0	0	0	0	0	0	0	0	0	0	0
2	22	1	OW	1	36		3	2	2	7	4	2	1	1	0	0	0	0	0	0	0	0	0	0	0	0	0	0	0	0	0			1	5	2	0	0	0	0	0	0	0	0	0	0	0	0	0
2	22	1	MN	2	60		1	3	2	5	1	6	3	0	0	1	0	0	0	0	0	0	0	0	0	0	0	0	0	0	0			5	5	2	0	0	0	0	0	0	0	0	0	0	0	0	0
2	22	1	MN	2	65		1	3	2	7	3	2	3	0	0	1	0	0	0	0	0	0	0	0	0	0	0	0	0	0	0			1	5	2	0	0	0	0	0	0	0	0	0	0	0	0	0
2	22	1	WK	2	27		2	3	1	4	5	2	4. Tentative de Viol	0	0	0	1	0	0	0	0	0	0	0	0	0	0	0	0	0	0			2	5	1	0	0	0	0	0	0	0	0	0	0	0	0	0
2	22	1	OW	1	36		1	3	1	5	3	2	1	1	0	0	0	0	0	0	0	0	0	0	0	0	0	0	0	0	0			1	5	2	0	0	0	0	0	0	0	0	0	0	0	0	0
2	22	1	OW	2	20		1	3	1	2	4	2	3	0	0	1	0	0	0	0	0	0	0	0	0	0	0	0	0	0	0			2	5	2	0	0	0	0	0	0	0	0	0	0	0	0	0
2	22	1	OW	2	20		1	3	2	2	5	2	3	0	0	1	0	0	0	0	0	0	0	0	0	0	0	0	0	0	0			1	5	2	0	0	0	0	0	0	0	0	0	0	0	0	0
2	22	1	MN	2	26		1	3	1	2	1		3	0	0	1	0	0	0	0	0	0	0	0	0	0	0	0	0	0	0				5	2	0	0	0	0	0	0	0	0	0	0	0	0	0
2	22	1	WK	2	26		2	3	1	4	5	2	3	0	0	1	0	0	0	0	0	0	0	0	0	0	0	0	0	0	0			2	5	1	0	0	0	0	0	0	0	0	0	0	0	0	0
2	22	1	OW	2	37		1	3	2	4	3	2	3	0	0	1	0	0	0	0	0	0	0	0	0	0	0	0	0	0	0			2	4	2	0	0	0	0	0	0	0	0	0	0	0	0	0
2	22	1	OW	2	34		1	3	1	7	5	2	1	1	0	0	0	0	0	0	0	0	0	0	0	0	0	0	0	0	0			2	5	1	0	0	0	0	0	0	0	0	0	0	0	0	0
2	22	1	MN	2	30		1	3	1	4	4		1	1	0	0	0	0	0	0	0	0	0	0	0	0	0	0	0	0	0				5	2	0	0	0	0	0	0	0	0	0	0	0	0	0
2	22	1	WK	2	30		1	3	1	5	1	2	3	0	0	1	0	0	0	0	0	0	0	0	0	0	0	0	0	0	0			1	5	2	0	0	0	0	0	0	0	0	0	0	0	0	0
2	22	1	WK	2	30		2	3	1	6	5	6	3	0	0	1	0	0	0	0	0	0	0	0	0	0	0	0	0	0	0			2	5	1	0	0	0	0	0	0	0	0	0	0	0	0	0
2	22	1	WK	2	25		2	3	1	3	5	2	3	0	0	1	0	0	0	0	0	0	0	0	0	0	0	0	0	0	0			2	5	2	0	0	0	0	0	0	0	0	0	0	0	0	0
2	22	1	OW	1	15		3	2	1	0	4	1	1	1	0	0	0	0	0	0	0	0	0	0	0	0	0	0	0	0	0			4	5	2	0	0	0	0	0	0	0	0	0	0	0	0	0
2	22	1	OW	1	13		3	2	1	0	4	1	1	1	0	0	0	0	0	0	0	0	0	0	0	0	0	0	0	0	0			3	5	2	0	0	0	0	0	0	0	0	0	0	0	0	0
2	22	1	MN	2	18		3	2	1	0	3	1	1	1	0	0	0	0	0	0	0	0	0	0	0	0	0	0	0	0	0			2	2	2	0	0	0	0	0	0	0	0	0	0	0	0	0
2	22	1	MN	2	19		1	3	1	1	1	5	6. Mariage Forcé	0	0	0	0	0	1	0	0	0	0	0	0	0	0	0	0	0	0			5	5	1	0	0	0	0	0	0	0	0	0	0	0	0	0
2	22	8	KM	2	16		1	7	1	0	1	1	3	0	0	1	0	0	0	0	0	0	0	0	0	0	0	0	0	0	0			1	3	1	0	0	0	0	0	0	0	0	0	0	0	0	0
2	22	8	AN	2	21		3	2	2	0	1	1	3	0	0	1	0	0	0	0	0	0	0	0	0	0	0	0	0	0	0			3	5	1	0	0	0	0	0	0	0	0	0	0	0	0	0
2	22	8	KM	2	28			3	1	3	5	2	3	0	0	1	0	0	0	0	0	0	0	0	0	0	0	0	0	0	0			3	5	2	0	0	0	0	0	0	0	0	0	0	0	0	0
2	22	1	OW	2	19		1	3	2	0	5	1	4. Tentative de Viol	0	0	0	1	0	0	0	0	0	0	0	0	0	0	0	0	0	0			1	5	2	0	0	0	0	0	0	0	0	0	0	0	0	0
2	22	1	MN	2	22		2	3	1	3	5	2	1	1	0	0	0	0	0	0	0	0	0	0	0	0	0	0	0	0	0			1	5	2	0	0	0	0	0	0	0	0	0	0	0	0	0
2	22	1	MN	2	20		1	3	2	3	3	2	3	0	0	1	0	0	0	0	0	0	0	0	0	0	0	0	0	0	0			3	5	1	0	0	0	0	0	0	0	0	0	0	0	0	0
2	22	1	WK	2	30		1	3	1	6	4	2	3	0	0	1	0	0	0	0	0	0	0	0	0	0	0	0	0	0	0			2	5	1	0	0	0	0	0	0	0	0	0	0	0	0	0
2	22	11	MLO	2	25		2	3	1	2	3	2	3	0	0	1	0	0	0	0	0	0	0	0	0	0	0	0	0	0	0			1	4	1	0	0	0	0	0	0	0	0	0	0	0	0	0
2	22	11	MLO	2	37		2	3	1	5	5	6	3	0	0	1	0	0	0	0	0	0	0	0	0	0	0	0	0	0	0			3	5	2	0	0	0	0	0	0	0	0	0	0	0	0	0
2	22	11	MLO	1	36		3	3	1	6	3	6	16. Autre (SVP dans la case suivante)	1	0	0	0	0	1	0	0	0	0	0	0	0	0	0	1	0	0						0	0	0	0	0	0	0	0	0	0	0	0	0
2	22	11	RB	2	17		3	2	1	0	1	1	3	0	0	1	0	0	0	0	0	0	0	0	0	0	0	0	0	0	0				3	2	0	0	0	0	0	0	0	0	0	0	0	0	0
2	22	11	RB	2	32		3	8	1	4	8	2	3	0	0	1	0	0	0	0	0	0	0	0	0	0	0	0	0	0	0			3	5	2	0	0	0	0	0	0	0	0	0	0	0	0	0
2	22	11	RB	2	34			8	1	6	11	2	3	0	0	1	0	0	0	0	0	0	0	0	0	0	0	0	0	0	0			3	5	2	0	0	0	0	0	0	0	0	0	0	0	0	0
2	22	11	RB	2	32		3	3	1	3	3	1	3	0	0	1	0	0	0	0	0	0	0	0	0	0	0	0	0	0	0			1	5	1	0	0	0	0	0	0	0	0	0	0	0	0	0
2	22	11	RB	2	21		3	3	1	2	1	2		0	0	0	0	0	0	0	0	0	0	0	0	0	0	0	0	0	0			1			0	0	0	0	0	0	0	0	0	0	0	0	0
2	22	11	RB	1	19		3	3	1	0	3	1	2	0	1	0	0	0	0	0	0	0	0	0	0	0	0	0	0	0	0			2			0	0	0	0	0	0	0	0	0	0	0	0	0
2	22	1	MN	2	30		2	3	1	0	1	2	1	1	0	0	0	0	0	0	0	0	0	0	0	0	0	0	0	0	0			1	5	2	0	0	0	0	0	0	0	0	0	0	0	0	0
2	22	11	RB	2	19		3	3	1	0	3	6	2	0	1	0	0	0	0	0	0	0	0	0	0	0	0	0	0	0	0			2			0	0	0	0	0	0	0	0	0	0	0	0	0
2	22	11	MLO	2	37		2	3	1	5	3	2	16. Autre (SVP dans la case suivante)	1	0	0	0	0	1	0	0	0	0	0	0	0	0	0	1	0	0						0	0	0	0	0	0	0	0	0	0	0	0	0
2	22	11	MLO	1	32			3	1	3	1		14	1	0	0	1	0	0	0	0	0	0	0	0	0	1	0	0	0	0			4	4		0	0	0	0	0	0	0	0	0	0	0	0	0
2	22	11	ZR	2	16		2	7	1	0	11	1	1	1	0	0	0	0	0	0	0	0	0	0	0	0	0	0	0	0	0			3	5	2	0	0	0	0	0	0	0	0	0	0	0	0	0
2	22	11	MLO	2	13		2	2	1	0	1	1	3	0	0	1	0	0	0	0	0	0	0	0	0	0	0	0	0	0	0			7		1	0	0	0	0	0	0	0	0	0	0	0	0	0
2	22	11	MLO	2	22		1	3	1	1	11	2	3	0	0	1	0	0	0	0	0	0	0	0	0	0	0	0	0	0	0			3	4	1	0	0	0	0	0	0	0	0	0	0	0	0	0
2	22	11	RB	2	39		1	3	1	9	11	2	2	0	1	0	0	0	0	0	0	0	0	0	0	0	0	0	0	0	0			3	5	2	0	0	0	0	0	0	0	0	0	0	0	0	0
2	22	11	RB	2	44		1	3	2	6	3		1	1	0	0	0	0	0	0	0	0	0	0	0	0	0	0	0	0	0			4	5	2	0	0	0	0	0	0	0	0	0	0	0	0	0
2	22	11	MLO	2	22		2	3	1	1	5	2	3	0	0	1	0	0	0	0	0	0	0	0	0	0	0	0	0	0	0			3	5	2	0	0	0	0	0	0	0	0	0	0	0	0	0
2	22	11	MLO	2	37		2	3	2	0	8	7	3	0	0	1	0	0	0	0	0	0	0	0	0	0	0	0	0	0	0			1	5	2	0	0	0	0	0	0	0	0	0	0	0	0	0
2	22	11	ZR	1	33		3	7	1	3	11	2	1	1	0	0	0	0	0	0	0	0	0	0	0	0	0	0	0	0	0			3	3	1	0	0	0	0	0	0	0	0	0	0	0	0	0
2	22	11	ZR	1	19		2	2	1	0	4	1	1	1	0	0	0	0	0	0	0	0	0	0	0	0	0	0	0	0	0			3	5	2	0	0	0	0	0	0	0	0	0	0	0	0	0
2	22	11	MLO	2	17		3	2	1	0	11	1	3	0	0	1	0	0	0	0	0	0	0	0	0	0	0	0	0	0	0			3	5	1	0	0	0	0	0	0	0	0	0	0	0	0	0
2	22	11	ZR	2	47		1	3	1	8	3	2	3	0	0	1	0	0	0	0	0	0	0	0	0	0	0	0	0	0	0			3	5	2	0	0	0	0	0	0	0	0	0	0	0	0	0
2	22	11	ZR	2	51		1	3	1	6	3	5	3	0	0	1	0	0	0	0	0	0	0	0	0	0	0	0	0	0	0			1	4	2	0	0	0	0	0	0	0	0	0	0	0	0	0
2	22	11	RB	2	15		2	2	2	0	5	1	3	0	0	1	0	0	0	0	0	0	0	0	0	0	0	0	0	0	0			1	4	1	0	0	0	0	0	0	0	0	0	0	0	0	0
2	22	11	RB	2	33		2	7	1	5	5	6	16. Autre (SVP dans la case suivante)	1	0	0	0	0	1	0	0	0	0	0	0	0	0	0	1	0	0			1	3		0	0	0	0	0	0	0	0	0	0	0	0	0
2	22	11	RB	2	18		3	8	1	0	11	1	2	0	1	0	0	0	0	0	0	0	0	0	0	0	0	0	0	0	0				5	1	0	0	0	0	0	0	0	0	0	0	0	0	0
2	22	11	RB	2	17		3	2	1	0	3	1	15. Insultes / a reçu des menaces	1	0	0	0	1	0	0	0	0	0	0	0	0	0	1	0	0	0			2	4		0	0	0	0	0	0	0	0	0	0	0	0	0
2	22	11	ZR	1	20		3	2	1	0	11	1	2	0	1	0	0	0	0	0	0	0	0	0	0	0	0	0	0	0	0			2	2	2	0	0	0	0	0	0	0	0	0	0	0	0	0
2	22	11	MLO	2	33		1	3	1	4	3	6	3	0	0	1	0	0	0	0	0	0	0	0	0	0	0	0	0	0	0			3	5	2	0	0	0	0	0	0	0	0	0	0	0	0	0
2	22	11	ZR	2	29		3	3	2	1	11	5	1	1	0	0	0	0	0	0	0	0	0	0	0	0	0	0	0	0	0			1	5	2	0	0	0	0	0	0	0	0	0	0	0	0	0
2	22	11	ZR	1	25		3	8	1	1	5	2	1	1	0	0	0	0	0	0	0	0	0	0	0	0	0	0	0	0	0			1	5	2	0	0	0	0	0	0	0	0	0	0	0	0	0
2	22	11	ZR	2	34		2	3	1	6	1	2	1	1	0	0	0	0	0	0	0	0	0	0	0	0	0	0	0	0	0			1	3	2	0	0	0	0	0	0	0	0	0	0	0	0	0
2	22	11	ZR	2	29		1	3	1	3	1	2	3	0	0	1	0	0	0	0	0	0	0	0	0	0	0	0	0	0	0			3	5	2	0	0	0	0	0	0	0	0	0	0	0	0	0
2	22	11	ZR	2	37		2	8	1	0	8	2	3	0	0	1	0	0	0	0	0	0	0	0	0	0	0	0	0	0	0			3	5	2	0	0	0	0	0	0	0	0	0	0	0	0	0
2	22	11	ZR	2	24			3	1	4	11	2	3	0	0	1	0	0	0	0	0	0	0	0	0	0	0	0	0	0	0			2	5	1	0	0	0	0	0	0	0	0	0	0	0	0	0
2	22	11	ZR	2	33		3	8	1	0	5		2	0	1	0	0	0	0	0	0	0	0	0	0	0	0	0	0	0	0			3	4	2	0	0	0	0	0	0	0	0	0	0	0	0	0
2	22	11	ZR	1	14		2	2	1	0	3	1	1	1	0	0	0	0	0	0	0	0	0	0	0	0	0	0	0	0	0			1	3	1	0	0	0	0	0	0	0	0	0	0	0	0	0
2	22	11	MLO	2	16		3	2	1	0	3	1	3	0	0	1	0	0	0	0	0	0	0	0	0	0	0	0	0	0	0			3	5	2	0	0	0	0	0	0	0	0	0	0	0	0	0
2	22	11	MLO	2	22		2	8	1	1	3	2	3	0	0	1	0	0	0	0	0	0	0	0	0	0	0	0	0	0	0			3	5	2	0	0	0	0	0	0	0	0	0	0	0	0	0
2	22	11	MLO	2	26		2	8	1	2	11	2	3	0	0	1	0	0	0	0	0	0	0	0	0	0	0	0	0	0	0			3	5	2	0	0	0	0	0	0	0	0	0	0	0	0	0
2	22	11	MLO	2	32		2	3	1	4	5	2	3	0	0	1	0	0	0	0	0	0	0	0	0	0	0	0	0	0	0			3	5	2	0	0	0	0	0	0	0	0	0	0	0	0	0
2	22	11	MLO	2	19		3	3	1	1	1	1	3	0	0	1	0	0	0	0	0	0	0	0	0	0	0	0	0	0	0			2	3	2	0	0	0	0	0	0	0	0	0	0	0	0	0
2	22	11	RB	2	21		3	7	1	1	1		3	0	0	1	0	0	0	0	0	0	0	0	0	0	0	0	0	0	0				5	1	0	0	0	0	0	0	0	0	0	0	0	0	0
2	22	11	RB	2	19		2	2	1	0	8	1	3	0	0	1	0	0	0	0	0	0	0	0	0	0	0	0	0	0	0			2	3	2	0	0	0	0	0	0	0	0	0	0	0	0	0
2	22	11	RB	2	33		1	3	1	0	1			0	0	0	0	0	0	0	0	0	0	0	0	0	0	0	0	0	0			1	3	0	0	0	0	0	0	0	0	0	0	0	0	0	0
2	22	11	RB	1	30		3	3	1	1	5	2	9. Kidnapping/ Enlèvement/ Otage (SANS violence sexuelle)	0	0	0	0	0	0	0	0	1	0	0	0	0	0	0	0	0	0			2	5	0	0	0	0	0	0	0	0	0	0	0	0	0	0
2	22	11	RB	2	26		2	3	1	3	5	2		0	0	0	0	0	0	0	0	0	0	0	0	0	0	0	0	0	0			3	5	2	0	0	0	0	0	0	0	0	0	0	0	0	0
2	22	11	RB	2	35		1	3	1	0	5	2	3	0	0	1	0	0	0	0	0	0	0	0	0	0	0	0	0	0	0				5	2	0	0	0	0	0	0	0	0	0	0	0	0	0
2	22	11	RB	2	32		2	8	1	4	1	6	4. Tentative de Viol	0	0	0	1	0	0	0	0	0	0	0	0	0	0	0	0	0	0			3	5	2	0	0	0	0	0	0	0	0	0	0	0	0	0
2	22	11	RB	2	19		2	2	1	0	2	1	3	0	0	1	0	0	0	0	0	0	0	0	0	0	0	0	0	0	0			2	5	2	0	0	0	0	0	0	0	0	0	0	0	0	0
2	22	11	RB	2	22			7			3	2		0	0	0	0	0	0	0	0	0	0	0	0	0	0	0	0	0	0						0	0	0	0	0	0	0	0	0	0	0	0	0
2	22	11	ZR	2	21			7			1	2		0	0	0	0	0	0	0	0	0	0	0	0	0	0	0	0	0	0						0	0	0	0	0	0	0	0	0	0	0	0	0
2	22	11	RB	2	20			7			4	2		0	0	0	0	0	0	0	0	0	0	0	0	0	0	0	0	0	0						0	0	0	0	0	0	0	0	0	0	0	0	0
2	22	11	ZR	2	19			7			5	2		0	0	0	0	0	0	0	0	0	0	0	0	0	0	0	0	0	0						0	0	0	0	0	0	0	0	0	0	0	0	0
2	22	11	MLO	2	18			7			5	2		0	0	0	0	0	0	0	0	0	0	0	0	0	0	0	0	0	0						0	0	0	0	0	0	0	0	0	0	0	0	0
2	22	11	MLO	2	17			7			1	2		0	0	0	0	0	0	0	0	0	0	0	0	0	0	0	0	0	0						0	0	0	0	0	0	0	0	0	0	0	0	0
2	22	11	RB	2	33		2	3	1	4	5	2	3	0	0	1	0	0	0	0	0	0	0	0	0	0	0	0	0	0	0			2	3	2	0	0	0	0	0	0	0	0	0	0	0	0	0
2	22	11	ZR	2	31		2	3	1	0	4	5	3	0	0	1	0	0	0	0	0	0	0	0	0	0	0	0	0	0	0			3	5	2	0	0	0	0	0	0	0	0	0	0	0	0	0
2	22	11	ZR	2	14		2	2	1	0	8	2	1	1	0	0	0	0	0	0	0	0	0	0	0	0	0	0	0	0	0			3	3	1	0	0	0	0	0	0	0	0	0	0	0	0	0
2	22	11	ZR	1	33		2	3	1	9	1	2	2	0	1	0	0	0	0	0	0	0	0	0	0	0	0	0	0	0	0			1	5	2	0	0	0	0	0	0	0	0	0	0	0	0	0
2	22	11	ZR	2	26		3	3	1	0	3	1	3	0	0	1	0	0	0	0	0	0	0	0	0	0	0	0	0	0	0			3	5	1	0	0	0	0	0	0	0	0	0	0	0	0	0
2	22	11	ZR	2	21		3	8	1	0	5	5	3	0	0	1	0	0	0	0	0	0	0	0	0	0	0	0	0	0	0			1	4	1	0	0	0	0	0	0	0	0	0	0	0	0	0
2	22	11	ZR	2	28		3	3	1	1	5	5	3	0	0	1	0	0	0	0	0	0	0	0	0	0	0	0	0	0	0			1	5	2	0	0	0	0	0	0	0	0	0	0	0	0	0
2	22	11	RB	2	21		2	3	1	0	1	1	1	1	0	0	0	0	0	0	0	0	0	0	0	0	0	0	0	0	0			1	5	2	0	0	0	0	0	0	0	0	0	0	0	0	0
2	22	11	ZR	2	33		2	3	1	3	2	2	1	1	0	0	0	0	0	0	0	0	0	0	0	0	0	0	0	0	0			3	5	2	0	0	0	0	0	0	0	0	0	0	0	0	0
2	22	11	ZR	2	22			7	1	0	5		1	1	0	0	0	0	0	0	0	0	0	0	0	0	0	0	0	0	0						0	0	0	0	0	0	0	0	0	0	0	0	0
2	22	11	ZR	2	33		3	8	1	0	3	1	14	1	0	0	1	0	0	0	0	0	0	0	0	0	1	0	0	0	0			3	5	1	0	0	0	0	0	0	0	0	0	0	0	0	0
2	22	11	ZR	2	33		2	3	1	2	5	2	3	0	0	1	0	0	0	0	0	0	0	0	0	0	0	0	0	0	0			1	5	2	0	0	0	0	0	0	0	0	0	0	0	0	0
2	22	12	CBM	2	22		3	3	1	1	11	2	3	0	0	1	0	0	0	0	0	0	0	0	0	0	0	0	0	0	0			3	5	2	0	0	0	0	0	0	0	0	0	0	0	0	0
2	22	12	CBM	2	16		3	2	1	0	11	1	1	1	0	0	0	0	0	0	0	0	0	0	0	0	0	0	0	0	0			2	3	2	0	0	0	0	0	0	0	0	0	0	0	0	0
2	22	12	CBM	1	21		3	7	2	0	11	2	14	1	0	0	1	0	0	0	0	0	0	0	0	0	1	0	0	0	0			2	5	2	0	0	0	0	0	0	0	0	0	0	0	0	0
2	22	12	CBM	2	20		2	3	1	0	11	1	3	0	0	1	0	0	0	0	0	0	0	0	0	0	0	0	0	0	0			2	5	2	0	0	0	0	0	0	0	0	0	0	0	0	0
2	22	12	CBM	2	19		2	8	1	0	11	1	3	0	0	1	0	0	0	0	0	0	0	0	0	0	0	0	0	0	0			2	5	2	0	0	0	0	0	0	0	0	0	0	0	0	0
2	22	12	NTC	2	22		1	8	1	0	5	5	3	0	0	1	0	0	0	0	0	0	0	0	0	0	0	0	0	0	0			1	5	1	0	0	0	0	0	0	0	0	0	0	0	0	0
2	22	12	NTC	2	35		1	3	1	4	3	6	3	0	0	1	0	0	0	0	0	0	0	0	0	0	0	0	0	0	0			1	5	1	0	0	0	0	0	0	0	0	0	0	0	0	0
2	22	12	NTC	2	33		1	8	1	6	11	5	10	1	0	0	0	0	0	0	0	0	1	0	0	0	0	0	0	0	0			1	5	1	0	0	0	0	0	0	0	0	0	0	0	0	0
2	22	12	NTC	2	30		1	8	1	5	5	5	10	1	0	0	0	0	0	0	0	0	1	0	0	0	0	0	0	0	0			7	5	1	0	0	0	0	0	0	0	0	0	0	0	0	0
2	22	12	NTC	1	38		1	3	1	7	5	2	1	1	0	0	0	0	0	0	0	0	0	0	0	0	0	0	0	0	0			3	5	2	0	0	0	0	0	0	0	0	0	0	0	0	0
2	22	12	MN	1	36		1	3	1	4	1	2	14	1	0	0	1	0	0	0	0	0	0	0	0	0	1	0	0	0	0			2	5	2	0	0	0	0	0	0	0	0	0	0	0	0	0
2	22	12	MN	2	21		1	3	1	0	5	1	3	0	0	1	0	0	0	0	0	0	0	0	0	0	0	0	0	0	0			2	5	2	0	0	0	0	0	0	0	0	0	0	0	0	0
2	22	12	NTC	2	32		1	8	1	6	5	2	3	0	0	1	0	0	0	0	0	0	0	0	0	0	0	0	0	0	0			1	5	2	0	0	0	0	0	0	0	0	0	0	0	0	0
2	22	12	NTC	2	39		1	3	1	8	3	2	3	0	0	1	0	0	0	0	0	0	0	0	0	0	0	0	0	0	0			1	5	1	0	0	0	0	0	0	0	0	0	0	0	0	0
2	22	12	NTC	2	29		1	8	1	5	5	6	10	1	0	0	0	0	0	0	0	0	1	0	0	0	0	0	0	0	0			7	5	1	0	0	0	0	0	0	0	0	0	0	0	0	0
2	22	12	MN	2	24		1	3	1	2	5	5	3	0	0	1	0	0	0	0	0	0	0	0	0	0	0	0	0	0	0			2	5	1	0	0	0	0	0	0	0	0	0	0	0	0	0
2	22	12	MN	2	41		1	8	1	7	3	2	3	0	0	1	0	0	0	0	0	0	0	0	0	0	0	0	0	0	0			3	5	2	0	0	0	0	0	0	0	0	0	0	0	0	0
2	22	12	MN	2	22		2	3	1	2	4	5	3	0	0	1	0	0	0	0	0	0	0	0	0	0	0	0	0	0	0			3	5	2	0	0	0	0	0	0	0	0	0	0	0	0	0
2	22	12	MN	2	54		1	8	1	5	3	6	3	0	0	1	0	0	0	0	0	0	0	0	0	0	0	0	0	0	0			1	5	2	0	0	0	0	0	0	0	0	0	0	0	0	0
2	22	12	CBM	1	45		1	8	1	6	5	2	3	0	0	1	0	0	0	0	0	0	0	0	0	0	0	0	0	0	0			1	5	2	0	0	0	0	0	0	0	0	0	0	0	0	0
2	22	9	NT	2	39		2	7	1	1	5	2	16. Autre (SVP dans la case suivante)	1	0	0	0	0	1	0	0	0	0	0	0	0	0	0	1	0	0			1	8	0	0	0	0	0	0	0	0	0	0	0	0	0	0
2	22	9	NT	2	37		1	3	1	8	5	6	16. Autre (SVP dans la case suivante)	1	0	0	0	0	1	0	0	0	0	0	0	0	0	0	1	0	0			1	8	0	0	0	0	0	0	0	0	0	0	0	0	0	0
2	22	9	NT	2	35		1	7	1	8	3	4	3	0	0	1	0	0	0	0	0	0	0	0	0	0	0	0	0	0	0			3	5	1	0	0	0	0	0	0	0	0	0	0	0	0	0
2	22	9	NT	2	37		1	8	1	6	5	5	2	0	1	0	0	0	0	0	0	0	0	0	0	0	0	0	0	0	0			1	1	1	0	0	0	0	0	0	0	0	0	0	0	0	0
2	22	9	NT	2	33		1	3	1	0	5	2	16. Autre (SVP dans la case suivante)	1	0	0	0	0	1	0	0	0	0	0	0	0	0	0	1	0	0			1	5	1	0	0	0	0	0	0	0	0	0	0	0	0	0
2	22	9	NT	2	32		1	3	1	5	5	5	1	1	0	0	0	0	0	0	0	0	0	0	0	0	0	0	0	0	0			1	1	1	0	0	0	0	0	0	0	0	0	0	0	0	0
2	22	9	NT	2	26		1	7	1	4	5	2	3	0	0	1	0	0	0	0	0	0	0	0	0	0	0	0	0	0	0			3	4	2	0	0	0	0	0	0	0	0	0	0	0	0	0
2	22	9	NT	2	32		2	8	1	4	1	2	3	0	0	1	0	0	0	0	0	0	0	0	0	0	0	0	0	0	0			3	5	2	0	0	0	0	0	0	0	0	0	0	0	0	0
2	22	9	NT	2	21		1	3	1	3	5	5	3	0	0	1	0	0	0	0	0	0	0	0	0	0	0	0	0	0	0			3	5	1	0	0	0	0	0	0	0	0	0	0	0	0	0
2	22	9	NT	2	35		1	3	1	10	1	6	16. Autre (SVP dans la case suivante)	1	0	0	0	0	1	0	0	0	0	0	0	0	0	0	1	0	0			1	8	0	0	0	0	0	0	0	0	0	0	0	0	0	0
2	22	9	NT	2	27		1	7	1	0	5	6	3	0	0	1	0	0	0	0	0	0	0	0	0	0	0	0	0	0	0			3	5	2	0	0	0	0	0	0	0	0	0	0	0	0	0
2	22	9	NT	2	36		1	3	1	7	5	2	3	0	0	1	0	0	0	0	0	0	0	0	0	0	0	0	0	0	0			3	5	2	0	0	0	0	0	0	0	0	0	0	0	0	0
2	22	9	NT	2	16		3	7	1	0	3	1	3	0	0	1	0	0	0	0	0	0	0	0	0	0	0	0	0	0	0			3	5	2	0	0	0	0	0	0	0	0	0	0	0	0	0
2	22	9	LL	2	24		2	7	1	3	5	2	3	0	0	1	0	0	0	0	0	0	0	0	0	0	0	0	0	0	0			3	5	1	0	0	0	0	0	0	0	0	0	0	0	0	0
2	22	9	LL	2	53		1	7	1	8	1	2	3	0	0	1	0	0	0	0	0	0	0	0	0	0	0	0	0	0	0			2	5	2	0	0	0	0	0	0	0	0	0	0	0	0	0
2	22	9	LL	2	25		3	7	1	0	3	1	3	0	0	1	0	0	0	0	0	0	0	0	0	0	0	0	0	0	0			2	5	2	0	0	0	0	0	0	0	0	0	0	0	0	0
2	22	9	LL	2	32		1	7	1	8	5	7	3	0	0	1	0	0	0	0	0	0	0	0	0	0	0	0	0	0	0			2	5	1	0	0	0	0	0	0	0	0	0	0	0	0	0
2	22	9	LL	2	30		1	7	1	7	5	6	3	0	0	1	0	0	0	0	0	0	0	0	0	0	0	0	0	0	0			3	4	1	0	0	0	0	0	0	0	0	0	0	0	0	0
2	22	1	OW	2	43		1	3	1	6	5	2	3	0	0	1	0	0	0	0	0	0	0	0	0	0	0	0	0	0	0			3	5	2	0	0	0	0	0	0	0	0	0	0	0	0	0
2	22	1	OW	2	30		1	3	1	3	4	2	1	1	0	0	0	0	0	0	0	0	0	0	0	0	0	0	0	0	0			2	5	1	0	0	0	0	0	0	0	0	0	0	0	0	0
2	22	9	NT	1	34		1	7	1	8	5		2	0	1	0	0	0	0	0	0	0	0	0	0	0	0	0	0	0	0			1			0	0	0	0	0	0	0	0	0	0	0	0	0
2	22	9	LL	2	32		1	7	1	6	5	5	1	1	0	0	0	0	0	0	0	0	0	0	0	0	0	0	0	0	0			2	3	1	0	0	0	0	0	0	0	0	0	0	0	0	0
2	22	9	LL	2	23		1	7	1	0	5	5	1	1	0	0	0	0	0	0	0	0	0	0	0	0	0	0	0	0	0				3	1	0	0	0	0	0	0	0	0	0	0	0	0	0
2	22	9	LL	2	30		1	7	1	7	5	2	1	1	0	0	0	0	0	0	0	0	0	0	0	0	0	0	0	0	0			1	3	1	0	0	0	0	0	0	0	0	0	0	0	0	0
2	22	12	MN	2	39		1	3	1	8	3	5	3	0	0	1	0	0	0	0	0	0	0	0	0	0	0	0	0	0	0			3	5	1	0	0	0	0	0	0	0	0	0	0	0	0	0
2	22	12	NTC	1	36		1	8	1	6	5	7	10	1	0	0	0	0	0	0	0	0	1	0	0	0	0	0	0	0	0			3	5	2	0	0	0	0	0	0	0	0	0	0	0	0	0
2	22	12	NTC	1	35		1	8	1	7	3	5	9. Kidnapping/ Enlèvement/ Otage (SANS violence sexuelle)	0	0	0	0	0	0	0	0	1	0	0	0	0	0	0	0	0	0			3	5	2	0	0	0	0	0	0	0	0	0	0	0	0	0
2	22	12	NTC	2	63		2	7	1	5	5	7	9. Kidnapping/ Enlèvement/ Otage (SANS violence sexuelle)	0	0	0	0	0	0	0	0	1	0	0	0	0	0	0	0	0	0			2	5	1	0	0	0	0	0	0	0	0	0	0	0	0	0
2	22	12	MN	2	22		1	8	1	6	5	6	3	0	0	1	0	0	0	0	0	0	0	0	0	0	0	0	0	0	0			2	5	2	0	0	0	0	0	0	0	0	0	0	0	0	0
2	22	12	MN	2	26		2	7	1	0	5	1	14	1	0	0	1	0	0	0	0	0	0	0	0	0	1	0	0	0	0			2	5	2	0	0	0	0	0	0	0	0	0	0	0	0	0
2	22	12	MN	1	36		1	8	1	2	5	7	14	1	0	0	1	0	0	0	0	0	0	0	0	0	1	0	0	0	0			3	5	2	0	0	0	0	0	0	0	0	0	0	0	0	0
2	22	12	MN	2	25		1	3	1	2	11	7	10	1	0	0	0	0	0	0	0	0	1	0	0	0	0	0	0	0	0			3	5		0	0	0	0	0	0	0	0	0	0	0	0	0
2	22	12	MN	1	29			3	1	2	5	6	3	0	0	1	0	0	0	0	0	0	0	0	0	0	0	0	0	0	0			3	5	2	0	0	0	0	0	0	0	0	0	0	0	0	0
2	22	12	MN	2	24		2	2	1	0	11	7	16. Autre (SVP dans la case suivante)	1	0	0	0	0	1	0	0	0	0	0	0	0	0	0	1	0	0			2	5	2	0	0	0	0	0	0	0	0	0	0	0	0	0
2	22	12	MN	1	15		1	2	1	0	5	1	3	0	0	1	0	0	0	0	0	0	0	0	0	0	0	0	0	0	0			2	5	1	0	0	0	0	0	0	0	0	0	0	0	0	0
2	22	12	CBM	2	32			3	1	7	1	7	3	0	0	1	0	0	0	0	0	0	0	0	0	0	0	0	0	0	0			2	5	2	0	0	0	0	0	0	0	0	0	0	0	0	0
2	22	12	CBM	2	15		3	2	1	0	11	1	1	1	0	0	0	0	0	0	0	0	0	0	0	0	0	0	0	0	0			2	3	2	0	0	0	0	0	0	0	0	0	0	0	0	0
2	22	12	CBM	1	34		1	8	1	6	11	5	3	0	0	1	0	0	0	0	0	0	0	0	0	0	0	0	0	0	0			2	5	2	0	0	0	0	0	0	0	0	0	0	0	0	0
2	22	12	CBM	2	33		1	3	1	8	5	7	3	0	0	1	0	0	0	0	0	0	0	0	0	0	0	0	0	0	0			2	5	1	0	0	0	0	0	0	0	0	0	0	0	0	0
2	22	12	CBM	2	28		1	8	1	3	3	5	3	0	0	1	0	0	0	0	0	0	0	0	0	0	0	0	0	0	0			2	5	2	0	0	0	0	0	0	0	0	0	0	0	0	0
2	22	12	CBM	2	15		2	2	2	0	3	1	3	0	0	1	0	0	0	0	0	0	0	0	0	0	0	0	0	0	0				4	1	0	0	0	0	0	0	0	0	0	0	0	0	0
2	22	12	CBM	2			3	8	1	0	3		1	1	0	0	0	0	0	0	0	0	0	0	0	0	0	0	0	0	0			1	5	1	0	0	0	0	0	0	0	0	0	0	0	0	0
2	22	12	CBM	2	16		2	8	1	0	2	1	3	0	0	1	0	0	0	0	0	0	0	0	0	0	0	0	0	0	0			2	5	1	0	0	0	0	0	0	0	0	0	0	0	0	0
2	22	12	NTC	2	37		1	8	1	5	5	5	10	1	0	0	0	0	0	0	0	0	1	0	0	0	0	0	0	0	0			1	5	1	0	0	0	0	0	0	0	0	0	0	0	0	0
2	22	12	NTC	2	36		1	8	1	4	5	5	10	1	0	0	0	0	0	0	0	0	1	0	0	0	0	0	0	0	0			1	5	1	0	0	0	0	0	0	0	0	0	0	0	0	0
2	22	12	NTC	2	34		1	8	1	3	5	6	3	0	0	1	0	0	0	0	0	0	0	0	0	0	0	0	0	0	0			1	5	1	0	0	0	0	0	0	0	0	0	0	0	0	0
2	22	12	NTC	2	33		1	8	1	5	5	5	10	1	0	0	0	0	0	0	0	0	1	0	0	0	0	0	0	0	0			3	5	1	0	0	0	0	0	0	0	0	0	0	0	0	0
2	22	12	MN	2	16		3	2	1	0	5		3	0	0	1	0	0	0	0	0	0	0	0	0	0	0	0	0	0	0			1	5	1	0	0	0	0	0	0	0	0	0	0	0	0	0
2	22	12	MN	2	41		1	8	1	0	3	2	3	0	0	1	0	0	0	0	0	0	0	0	0	0	0	0	0	0	0			2	5	0	0	0	0	0	0	0	0	0	0	0	0	0	0
2	22	8	KM	2	33		1	3	1	0	4	1	3	0	0	1	0	0	0	0	0	0	0	0	0	0	0	0	0	0	0				5	1	0	0	0	0	0	0	0	0	0	0	0	0	0
2	22	12	CBM	2	54		1	8	1	0	3	6	1	1	0	0	0	0	0	0	0	0	0	0	0	0	0	0	0	0	0			2	5	0	0	0	0	0	0	0	0	0	0	0	0	0	0
2	22	12	CBM	1	45		1	8	1	6	5	2	1	1	0	0	0	0	0	0	0	0	0	0	0	0	0	0	0	0	0			2	5	2	0	0	0	0	0	0	0	0	0	0	0	0	0
2	22	13	S1	2	16	2003	3	2	1	0	1	1	3	0	0	1	0	0	0	0	0	0	0	0	0	0	0	0	0	0	0			2	5	2	0	0	0	0	0	0	0	0	0	0	0	0	0
2	22	13	S1	2	30	1989	1	3	1	4	5	5	3	0	0	1	0	0	0	0	0	0	0	0	0	0	0	0	0	0	0			1	5	2	0	0	0	0	0	0	0	0	0	0	0	0	0
2	22	9	FB	2	30	1989	2	8	1	5	5	1	3	0	0	1	0	0	0	0	0	0	0	0	0	0	0	0	0	0	0			3	5	2	0	0	0	0	0	0	0	0	0	0	0	0	0
2	22	9	FB	2	45	1974	1	7	1	5	1	6	3	0	0	1	0	0	0	0	0	0	0	0	0	0	0	0	0	0	0			3	5	2	0	0	0	0	0	0	0	0	0	0	0	0	0
2	22	9	FB	2	35	1984	1	7	1	0	3	1	3	0	0	1	0	0	0	0	0	0	0	0	0	0	0	0	0	0	0			7	2	1	0	0	0	0	0	0	0	0	0	0	0	0	0
2	22	9	FB	2	20	1999	1	7	1	0	5	1	3	0	0	1	0	0	0	0	0	0	0	0	0	0	0	0	0	0	0			3	3	2	0	0	0	0	0	0	0	0	0	0	0	0	0
2	22	9	FB	2	21	1998	2	8	1	0	5	1	4. Tentative de Viol	0	0	0	1	0	0	0	0	0	0	0	0	0	0	0	0	0	0			3	4	2	0	0	0	0	0	0	0	0	0	0	0	0	0
2	22	9	FB	2	22	1997	3	8	1	5	1	2	3	0	0	1	0	0	0	0	0	0	0	0	0	0	0	0	0	0	0			3	5	1	0	0	0	0	0	0	0	0	0	0	0	0	0
2	22	9	FB	2	30	1989	2	8	1	5		2	3	0	0	1	0	0	0	0	0	0	0	0	0	0	0	0	0	0	0			3	4	2	0	0	0	0	0	0	0	0	0	0	0	0	0
2	22	9	FB	2	30	1989	1	7	1	0	5	4	3	0	0	1	0	0	0	0	0	0	0	0	0	0	0	0	0	0	0			3	5	2	0	0	0	0	0	0	0	0	0	0	0	0	0
2	22	9	NT	2	16	2003	2	7	1	0	1	1	3	0	0	1	0	0	0	0	0	0	0	0	0	0	0	0	0	0	0			3	2, 4	2	0	0	0	0	0	0	0	0	0	0	0	0	0
2	22	9	NT	2	31	1988	3	3	1	0	5	2	3	0	0	1	0	0	0	0	0	0	0	0	0	0	0	0	0	0	0			3	1, 5	1	0	0	0	0	0	0	0	0	0	0	0	0	0
2	22	9	NT	2	42	1977	2	3	1	5	1	6	3	0	0	1	0	0	0	0	0	0	0	0	0	0	0	0	0	0	0			3	2, 5	2	0	0	0	0	0	0	0	0	0	0	0	0	0
2	22	9	NT	2	34	1985	3	7	1	3	5	2	15. Insultes / a reçu des menaces	1	0	0	0	1	0	0	0	0	0	0	0	0	0	1	0	0	0			1	1, 1	1	0	0	0	0	0	0	0	0	0	0	0	0	0
2	22	9	NT	2	22	1997	3	8	1	0	1	1	4. Tentative de Viol	0	0	0	1	0	0	0	0	0	0	0	0	0	0	0	0	0	0			7	3	1	0	0	0	0	0	0	0	0	0	0	0	0	0
2	22	9	NT	2	20	1999	3	8	1	1	3	4	3	0	0	1	0	0	0	0	0	0	0	0	0	0	0	0	0	0	0			3	5	1	0	0	0	0	0	0	0	0	0	0	0	0	0
2	22	9	NT	2	48	1971	2	8	1	8	1	2	3	0	0	1	0	0	0	0	0	0	0	0	0	0	0	0	0	0	0			3	4	2	0	0	0	0	0	0	0	0	0	0	0	0	0
2	22	9	LL	2	15	2004	1	7	1	0	1	1	3	0	0	1	0	0	0	0	0	0	0	0	0	0	0	0	0	0	0			3	5	2	0	0	0	0	0	0	0	0	0	0	0	0	0
2	22	9	LL	2	16	2003	2	2	1	0	5	1	3	0	0	1	0	0	0	0	0	0	0	0	0	0	0	0	0	0	0			3	5	2	0	0	0	0	0	0	0	0	0	0	0	0	0
2	22	9	LL	1	28	1991	3	3	1	5	5	2	3	0	0	1	0	0	0	0	0	0	0	0	0	0	0	0	0	0	0			3	5	1	0	0	0	0	0	0	0	0	0	0	0	0	0
2	22	9	LL	2	26	1993	2	3	1	3	1	2	3	0	0	1	0	0	0	0	0	0	0	0	0	0	0	0	0	0	0			3	5	2	0	0	0	0	0	0	0	0	0	0	0	0	0
2	22	9	LL	2	31	1988	3	7	1	0	5	2	3	0	0	1	0	0	0	0	0	0	0	0	0	0	0	0	0	0	0			3	4	1	0	0	0	0	0	0	0	0	0	0	0	0	0
2	22	9	LL	2	14	2005	3	1	1	0	3	1	3	0	0	1	0	0	0	0	0	0	0	0	0	0	0	0	0	0	0			1	5	1	0	0	0	0	0	0	0	0	0	0	0	0	0
2	22	9	FB	2	21	1998	1	8	1	3	3	2	3	0	0	1	0	0	0	0	0	0	0	0	0	0	0	0	0	0	0			3	3	2	0	0	0	0	0	0	0	0	0	0	0	0	0
2	22	9	FB	2	24	1995	2	8	1	4	5	2	3	0	0	1	0	0	0	0	0	0	0	0	0	0	0	0	0	0	0			3	5	2	0	0	0	0	0	0	0	0	0	0	0	0	0
2	22	9	FB	2	18	2001	3	2	1	0	5	1	3	0	0	1	0	0	0	0	0	0	0	0	0	0	0	0	0	0	0			3	3	1	0	0	0	0	0	0	0	0	0	0	0	0	0
2	22	9	FB	2	10	2009	1	7	1	0	5	1	3	0	0	1	0	0	0	0	0	0	0	0	0	0	0	0	0	0	0			3	3	1	0	0	0	0	0	0	0	0	0	0	0	0	0
2	22	9	FB	2	25	1994	3	3	1	5	5	2	3	0	0	1	0	0	0	0	0	0	0	0	0	0	0	0	0	0	0			3	4	1	0	0	0	0	0	0	0	0	0	0	0	0	0
2	22	9	FB	2	28	1991	2	3	1	2	5	2	3	0	0	1	0	0	0	0	0	0	0	0	0	0	0	0	0	0	0			3	5	1	0	0	0	0	0	0	0	0	0	0	0	0	0
2	22	9	FB	2	19	2000	3	7	1	1	5	1	3	0	0	1	0	0	0	0	0	0	0	0	0	0	0	0	0	0	0			3	3	2	0	0	0	0	0	0	0	0	0	0	0	0	0
2	22	9	FB	2	20	1999	3	7	1	1	1	1	3	0	0	1	0	0	0	0	0	0	0	0	0	0	0	0	0	0	0			3	5	1	0	0	0	0	0	0	0	0	0	0	0	0	0
2	22	9	FB	2	23	1996	1	8	1	2	3	2	3	0	0	1	0	0	0	0	0	0	0	0	0	0	0	0	0	0	0			2	3	1	0	0	0	0	0	0	0	0	0	0	0	0	0
2	22	9	NT	2	22	1997	1	7	1	1	5	4	3	0	0	1	0	0	0	0	0	0	0	0	0	0	0	0	0	0	0			3	4	2	0	0	0	0	0	0	0	0	0	0	0	0	0
2	22	9	NT	2	27	1992	1	8	1	2	3	5	3	0	0	1	0	0	0	0	0	0	0	0	0	0	0	0	0	0	0			3	5	1	0	0	0	0	0	0	0	0	0	0	0	0	0
2	22	9	FM	2	32	1987	1	3	1	5	5	2	1	1	0	0	0	0	0	0	0	0	0	0	0	0	0	0	0	0	0			1	1	2	0	0	0	0	0	0	0	0	0	0	0	0	0
2	22	9	NT	2	39	1980	2	7	1	6	3	2	3	0	0	1	0	0	0	0	0	0	0	0	0	0	0	0	0	0	0			3	5	1	0	0	0	0	0	0	0	0	0	0	0	0	0
2	22	9	LL	2	28	1991	3	3	1	3	5	2	1	1	0	0	0	0	0	0	0	0	0	0	0	0	0	0	0	0	0			1		0	0	0	0	0	0	0	0	0	0	0	0	0	0
2	22	9	NT	2	19	2000	2	7	1	0	3	3	3	0	0	1	0	0	0	0	0	0	0	0	0	0	0	0	0	0	0			3	3	1	0	0	0	0	0	0	0	0	0	0	0	0	0
2	22	9	NT	2	36	1983	2	3	1	3	5	6	3	0	0	1	0	0	0	0	0	0	0	0	0	0	0	0	0	0	0			1	4	2	0	0	0	0	0	0	0	0	0	0	0	0	0
2	22	9	FM	2	35	1984	2	7	1	3	3	1	3	0	0	1	0	0	0	0	0	0	0	0	0	0	0	0	0	0	0			2	5	2	0	0	0	0	0	0	0	0	0	0	0	0	0
2	22	9	FM	2	20	1999	1	8	1	1	5	1	3	0	0	1	0	0	0	0	0	0	0	0	0	0	0	0	0	0	0			3	4	2	0	0	0	0	0	0	0	0	0	0	0	0	0
2	22	9	FM	2	21	1998	1	7	1	3	5	4	3	0	0	1	0	0	0	0	0	0	0	0	0	0	0	0	0	0	0			3	5	2	0	0	0	0	0	0	0	0	0	0	0	0	0
2	22	9	FM	2	21	1998	1	7	1	1	5	1	3	0	0	1	0	0	0	0	0	0	0	0	0	0	0	0	0	0	0			1	4	2	0	0	0	0	0	0	0	0	0	0	0	0	0
2	22	9	LL	2	21	1998	3	7	1	1	3	1	3	0	0	1	0	0	0	0	0	0	0	0	0	0	0	0	0	0	0			3	5	2	0	0	0	0	0	0	0	0	0	0	0	0	0
2	22	9	FM	2	26	1993	3	3	1	2	5	2	1	1	0	0	0	0	0	0	0	0	0	0	0	0	0	0	0	0	0			1	1	2	0	0	0	0	0	0	0	0	0	0	0	0	0
2	22	9	FM	2	48	1971	2	7	1	7	3	6	3	0	0	1	0	0	0	0	0	0	0	0	0	0	0	0	0	0	0			3	5	2	0	0	0	0	0	0	0	0	0	0	0	0	0
2	22	9	LL	2	18	2001	3	7	1	0	5		3	0	0	1	0	0	0	0	0	0	0	0	0	0	0	0	0	0	0			3	4	0	0	0	0	0	0	0	0	0	0	0	0	0	0
2	22	9	NT	2	20	1999	2	7	1	1	3	5	3	0	0	1	0	0	0	0	0	0	0	0	0	0	0	0	0	0	0			3	1	0	0	0	0	0	0	0	0	0	0	0	0	0	0
2	22	9	NT	2	39	1980	1	3	1	6	1	2	1	1	0	0	0	0	0	0	0	0	0	0	0	0	0	0	0	0	0			1	5	1	0	0	0	0	0	0	0	0	0	0	0	0	0
2	22	9	FM	2	38	1981	1	8	1	9	1	2	3	0	0	1	0	0	0	0	0	0	0	0	0	0	0	0	0	0	0			3	4	2	0	0	0	0	0	0	0	0	0	0	0	0	0
2	22	9	FM	2	42	1977	1	8	1	10	5	2	3	0	0	1	0	0	0	0	0	0	0	0	0	0	0	0	0	0	0			3	5	2	0	0	0	0	0	0	0	0	0	0	0	0	0
2	22	9	FB	2	23	1996	2	3	1	0	5		3	0	0	1	0	0	0	0	0	0	0	0	0	0	0	0	0	0	0			3	5	2	0	0	0	0	0	0	0	0	0	0	0	0	0
2	22	9	NT	2	28	1991	2	3	1	2	5	2	3	0	0	1	0	0	0	0	0	0	0	0	0	0	0	0	0	0	0			3	5	1	0	0	0	0	0	0	0	0	0	0	0	0	0
2	22	9	NT	2	21	1998	3	8	1	0	1	1	3	0	0	1	0	0	0	0	0	0	0	0	0	0	0	0	0	0	0			3	5	2	0	0	0	0	0	0	0	0	0	0	0	0	0
2	22	9	FB	2	19	2000	1	7	1	1	3	2	3	0	0	1	0	0	0	0	0	0	0	0	0	0	0	0	0	0	0			3	4	2	0	0	0	0	0	0	0	0	0	0	0	0	0
2	22	9	LL	2	23	1996	2	7	1	0	1	1	3	0	0	1	0	0	0	0	0	0	0	0	0	0	0	0	0	0	0			7	5	2	0	0	0	0	0	0	0	0	0	0	0	0	0
2	22	9	LL	2	17	2002	3	7	1	0	3	1	4. Tentative de Viol	0	0	0	1	0	0	0	0	0	0	0	0	0	0	0	0	0	0			1	3	1	0	0	0	0	0	0	0	0	0	0	0	0	0
2	22	9	NT	1	33	1986	3	8	1	5	1	2	3	0	0	1	0	0	0	0	0	0	0	0	0	0	0	0	0	0	0			3	5	1	0	0	0	0	0	0	0	0	0	0	0	0	0
2	22	9	LL	2	50	1969	1	7	1	6	5	6	3	0	0	1	0	0	0	0	0	0	0	0	0	0	0	0	0	0	0			3	5	1	0	0	0	0	0	0	0	0	0	0	0	0	0
2	22	9	FB	2	32	1987	1	3	1	0	1	2	3	0	0	1	0	0	0	0	0	0	0	0	0	0	0	0	0	0	0			1	3	1	0	0	0	0	0	0	0	0	0	0	0	0	0
2	22	9	NT	2	22	1997	1	3	1	0	1	2	1	1	0	0	0	0	0	0	0	0	0	0	0	0	0	0	0	0	0			1	1	1	0	0	0	0	0	0	0	0	0	0	0	0	0
2	22	9	NT	2	17	2002	3	2	1	0	3	1	3	0	0	1	0	0	0	0	0	0	0	0	0	0	0	0	0	0	0			7	4	2	0	0	0	0	0	0	0	0	0	0	0	0	0
2	22	9	LL	2	36	1983	2	7	1	9	5	2	1	1	0	0	0	0	0	0	0	0	0	0	0	0	0	0	0	0	0			1		0	0	0	0	0	0	0	0	0	0	0	0	0	0
2	22	9	LL	2	22	1997	1	3	1	1	5	2	1	1	0	0	0	0	0	0	0	0	0	0	0	0	0	0	0	0	0			1		1	0	0	0	0	0	0	0	0	0	0	0	0	0
2	22	9	LL	2	24	1995	2	3	1	3	5	2	3	0	0	1	0	0	0	0	0	0	0	0	0	0	0	0	0	0	0			7	4	2	0	0	0	0	0	0	0	0	0	0	0	0	0
2	22	9	NT	2	29	1990	3	8	1	0	5	1	3	0	0	1	0	0	0	0	0	0	0	0	0	0	0	0	0	0	0			3	5	1	0	0	0	0	0	0	0	0	0	0	0	0	0
2	22	9	FB	2	35	1984	1	7	1	7	5	2	3	0	0	1	0	0	0	0	0	0	0	0	0	0	0	0	0	0	0			3	5	2	0	0	0	0	0	0	0	0	0	0	0	0	0
2	22	9	NT	1	35	1984	1	3	1	5	3	6	16. Autre (SVP dans la case suivante)	1	0	0	0	0	1	0	0	0	0	0	0	0	0	0	1	0	0			1		0	0	0	0	0	0	0	0	0	0	0	0	0	0
2	22	9	FB	2	30	1989	1	8	1	6	5	2	3	0	0	1	0	0	0	0	0	0	0	0	0	0	0	0	0	0	0			3	4	1	0	0	0	0	0	0	0	0	0	0	0	0	0
2	22	9	NT	2	28	1991	2	3	1	6	5	2	3	0	0	1	0	0	0	0	0	0	0	0	0	0	0	0	0	0	0			3	5	1	0	0	0	0	0	0	0	0	0	0	0	0	0
2	22	9	NT	2	30	1989	1	7	1	7	5	4	16. Autre (SVP dans la case suivante)	1	0	0	0	0	1	0	0	0	0	0	0	0	0	0	1	0	0			1	1	1	0	0	0	0	0	0	0	0	0	0	0	0	0
2	22	9	FB	2	32	1987	2	7	1	0	1	2	3	0	0	1	0	0	0	0	0	0	0	0	0	0	0	0	0	0	0			3	5	0	0	0	0	0	0	0	0	0	0	0	0	0	0
2	22	12	CBM	2	33	1986	2	3	1	3	1	2	3	0	0	1	0	0	0	0	0	0	0	0	0	0	0	0	0	0	0			1	5	2	0	0	0	0	0	0	0	0	0	0	0	0	0
2	22	12	CBM	2	34	1985	2	3	1	2	5	2	3	0	0	1	0	0	0	0	0	0	0	0	0	0	0	0	0	0	0			2	5	1	0	0	0	0	0	0	0	0	0	0	0	0	0
2	22	12	CBM	2	35	1984	1	8	1	3	3	2	3	0	0	1	0	0	0	0	0	0	0	0	0	0	0	0	0	0	0			3	5	2	0	0	0	0	0	0	0	0	0	0	0	0	0
2	22	12	CBM	1	36	1983	2	7	1	2	3	2		0	0	0	0	0	0	0	0	0	0	0	0	0	0	0	0	0	0			1		2	0	0	0	0	0	0	0	0	0	0	0	0	0
2	22	12	MN	1	40	1979	1	3	1	2	5	6	14	1	0	0	1	0	0	0	0	0	0	0	0	0	1	0	0	0	0			3	5	2	0	0	0	0	0	0	0	0	0	0	0	0	0
2	22	12	CBM	2	32	1987	1	8	1	0	5	5	1	1	0	0	0	0	0	0	0	0	0	0	0	0	0	0	0	0	0			1	2	1	0	0	0	0	0	0	0	0	0	0	0	0	0
2	22	12	NTC	2	35	1984	1	8	1	6	1	6	10	1	0	0	0	0	0	0	0	0	1	0	0	0	0	0	0	0	0			1	5	1	0	0	0	0	0	0	0	0	0	0	0	0	0
2	22	12	NTC	2	32	1987	1	8	1	5	11	5	3	0	0	1	0	0	0	0	0	0	0	0	0	0	0	0	0	0	0			1	5	1	0	0	0	0	0	0	0	0	0	0	0	0	0
2	22	12	NTC	1	30	1989	1	8	1	0	1	7	10	1	0	0	0	0	0	0	0	0	1	0	0	0	0	0	0	0	0			3	5	2	0	0	0	0	0	0	0	0	0	0	0	0	0
2	22	12	CBM	2	22	1997	2	3	1	2	1	7	3	0	0	1	0	0	0	0	0	0	0	0	0	0	0	0	0	0	0			2	5	2	0	0	0	0	0	0	0	0	0	0	0	0	0
2	22	12	NTC	2	30	1989	1	8	1	5	11	5	10	1	0	0	0	0	0	0	0	0	1	0	0	0	0	0	0	0	0			1	5	1	0	0	0	0	0	0	0	0	0	0	0	0	0
2	22	12	NTC	1	40	1979	1	8	1	0	11	7	1	1	0	0	0	0	0	0	0	0	0	0	0	0	0	0	0	0	0			3	5	2	0	0	0	0	0	0	0	0	0	0	0	0	0
2	22	1	MN	1	22	1997	1	3	1	0	3	1	2	0	1	0	0	0	0	0	0	0	0	0	0	0	0	0	0	0	0			2	5	1	0	0	0	0	0	0	0	0	0	0	0	0	0
2	22	1	OW	1	20	1999	3	2	1	0	4	1	2	0	1	0	0	0	0	0	0	0	0	0	0	0	0	0	0	0	0			2	5	2	0	0	0	0	0	0	0	0	0	0	0	0	0
2	22	1	OW	2	23	1996	1	3	1	3	5	2	3	0	0	1	0	0	0	0	0	0	0	0	0	0	0	0	0	0	0			2	5	2	0	0	0	0	0	0	0	0	0	0	0	0	0
2	22	1	MN	2	12	2007	3	2	1	0	3	1	2	0	1	0	0	0	0	0	0	0	0	0	0	0	0	0	0	0	0			3	4	2	0	0	0	0	0	0	0	0	0	0	0	0	0
2	22	1	WK	2	26	1993	1	3	1	3	5	2	4. Tentative de Viol	0	0	0	1	0	0	0	0	0	0	0	0	0	0	0	0	0	0			1	5	1	0	0	0	0	0	0	0	0	0	0	0	0	0
2	22	1	WK	2	28	1991	1	3	1	3	5	6	1	1	0	0	0	0	0	0	0	0	0	0	0	0	0	0	0	0	0			2	5	2	0	0	0	0	0	0	0	0	0	0	0	0	0
2	22	1	WK	2	17	2002	2	3	1	7	5	2	1	1	0	0	0	0	0	0	0	0	0	0	0	0	0	0	0	0	0			2	5	1	0	0	0	0	0	0	0	0	0	0	0	0	0
2	22	1	OW	2	17	2002	1	2	1	0	4	1	3	0	0	1	0	0	0	0	0	0	0	0	0	0	0	0	0	0	0			3	5	2	0	0	0	0	0	0	0	0	0	0	0	0	0
2	22	1	OW	1	23	1996	1	3	1	5	4	2	1	1	0	0	0	0	0	0	0	0	0	0	0	0	0	0	0	0	0			3	5	2	0	0	0	0	0	0	0	0	0	0	0	0	0
2	22	1	MN	1	18	2001	2	3	1	0	6	1	6. Mariage Forcé	0	0	0	0	0	1	0	0	0	0	0	0	0	0	0	0	0	0			1	5	1	0	0	0	0	0	0	0	0	0	0	0	0	0
2	22	1	MN	2	17	2002	2	3	1	0	3	1	3	0	0	1	0	0	0	0	0	0	0	0	0	0	0	0	0	0	0			3	4	1	0	0	0	0	0	0	0	0	0	0	0	0	0
2	22	1	OW	2	24	1995	1	3	1	5	5	2	1	1	0	0	0	0	0	0	0	0	0	0	0	0	0	0	0	0	0			2	4	2	0	0	0	0	0	0	0	0	0	0	0	0	0
2	22	1	WK	2	27	1992		7		0	5	2		0	0	0	0	0	0	0	0	0	0	0	0	0	0	0	0	0	0						0	0	0	0	0	0	0	0	0	0	0	0	0
2	22	11	MLO	2	33	1986	1	7			1	2		0	0	0	0	0	0	0	0	0	0	0	0	0	0	0	0	0	0						0	0	0	0	0	0	0	0	0	0	0	0	0
2	22	11	MLO	2	26	1993	2	7			3	2		0	0	0	0	0	0	0	0	0	0	0	0	0	0	0	0	0	0						0	0	0	0	0	0	0	0	0	0	0	0	0
2	22	11	ZR	2	11	2008	2	2	1	1	2	1	3	0	0	1	0	0	0	0	0	0	0	0	0	0	0	0	0	0	0			1	3	1	0	0	0	0	0	0	0	0	0	0	0	0	0
2	22	11	ZR	2	24	1995	2	3	1	1	11	6	3	0	0	1	0	0	0	0	0	0	0	0	0	0	0	0	0	0	0			3	5	1	0	0	0	0	0	0	0	0	0	0	0	0	0
2	22	11	RB	2	26	1993	2	8	1	2	1	2	3	0	0	1	0	0	0	0	0	0	0	0	0	0	0	0	0	0	0			3	5	2	0	0	0	0	0	0	0	0	0	0	0	0	0
2	22	11	MLO	2	48	1971	1	3	1	5	11	2	3	0	0	1	0	0	0	0	0	0	0	0	0	0	0	0	0	0	0			3	5	2	0	0	0	0	0	0	0	0	0	0	0	0	0
2	22	11	ZR	2	45	1974	1	3	1	3	1	2	3	0	0	1	0	0	0	0	0	0	0	0	0	0	0	0	0	0	0			3	5	2	0	0	0	0	0	0	0	0	0	0	0	0	0
2	22	11	RB	2	19	2000	3	2	1	0	5	1	6. Mariage Forcé	0	0	0	0	0	1	0	0	0	0	0	0	0	0	0	0	0	0			1	3	0	0	0	0	0	0	0	0	0	0	0	0	0	0
2	22	11	MLO	2	38	1981	3	3	1	4	3	6	3	0	0	1	0	0	0	0	0	0	0	0	0	0	0	0	0	0	0			3	5	2	0	0	0	0	0	0	0	0	0	0	0	0	0
2	22	11	MLO	2	28	1991	3	8	1	3	11	2	3	0	0	1	0	0	0	0	0	0	0	0	0	0	0	0	0	0	0			3	5	2	0	0	0	0	0	0	0	0	0	0	0	0	0
2	22	11	ZR	2	48	1971	1	3	1	7	5	5	3	0	0	1	0	0	0	0	0	0	0	0	0	0	0	0	0	0	0			2	5	2	0	0	0	0	0	0	0	0	0	0	0	0	0
2	22	11	MLO	2	23	1996	3	2	1	0	5	1	3	0	0	1	0	0	0	0	0	0	0	0	0	0	0	0	0	0	0			2	4	2	0	0	0	0	0	0	0	0	0	0	0	0	0
2	22	11	ZR	2	10	2009	2	2	1	0	11	1	1	1	0	0	0	0	0	0	0	0	0	0	0	0	0	0	0	0	0			1	3	2	0	0	0	0	0	0	0	0	0	0	0	0	0
2	22	11	RB	2	24	1995	2	8	1	3	3	1	3	0	0	1	0	0	0	0	0	0	0	0	0	0	0	0	0	0	0			3	5	2	0	0	0	0	0	0	0	0	0	0	0	0	0
2	22	11	MLO	2	28	1991	3	8	1	2	1	2	3	0	0	1	0	0	0	0	0	0	0	0	0	0	0	0	0	0	0			3	5	2	0	0	0	0	0	0	0	0	0	0	0	0	0
2	22	11	MLO	2	19	2000	3	2	1	0	5	1	3	0	0	1	0	0	0	0	0	0	0	0	0	0	0	0	0	0	0			3	5	2	0	0	0	0	0	0	0	0	0	0	0	0	0
2	22	11	RB	2	46	1973	3	3	1	6	11	2	3	0	0	1	0	0	0	0	0	0	0	0	0	0	0	0	0	0	0			3	5	2	0	0	0	0	0	0	0	0	0	0	0	0	0
2	22	11	ZR	2	65	1954	2	8	1	0	1	2	1	1	0	0	0	0	0	0	0	0	0	0	0	0	0	0	0	0	0			1	5	2	0	0	0	0	0	0	0	0	0	0	0	0	0
2	22	11	RB	2	32	1987	1	3	1	4	5	2	3	0	0	1	0	0	0	0	0	0	0	0	0	0	0	0	0	0	0			2	5	2	0	0	0	0	0	0	0	0	0	0	0	0	0
2	22	11	RB	2	24	1995	2	8	1	3	3	1	16. Autre (SVP dans la case suivante)	1	0	0	0	0	1	0	0	0	0	0	0	0	0	0	1	0	0			1	3	0	0	0	0	0	0	0	0	0	0	0	0	0	0
2	22	11	MLO	2	27	1992	2	3	1	0	1	2	3	0	0	1	0	0	0	0	0	0	0	0	0	0	0	0	0	0	0			3	5	2	0	0	0	0	0	0	0	0	0	0	0	0	0
2	22	9	LL	2	30	1989	2	2	1	0	5	1	3	0	0	1	0	0	0	0	0	0	0	0	0	0	0	0	0	0	0			3	5	2	0	0	0	0	0	0	0	0	0	0	0	0	0
2	22	9	NT	2	29	1990	2	3	1	2	11	2	3	0	0	1	0	0	0	0	0	0	0	0	0	0	0	0	0	0	0			3	5	1	0	0	0	0	0	0	0	0	0	0	0	0	0
2	22	9	NT	2	30	1989	1	3	1	4	1	2	3	0	0	1	0	0	0	0	0	0	0	0	0	0	0	0	0	0	0			3	5	1	0	0	0	0	0	0	0	0	0	0	0	0	0
2	22	9	NT	2	39	1979	1	8	1	2	5	6	3	0	0	1	0	0	0	0	0	0	0	0	0	0	0	0	0	0	0			2	5, 3	2	0	0	0	0	0	0	0	0	0	0	0	0	0
2	22	9	NT	2	19	1999	2	2	1	0	3	1	3	0	0	1	0	0	0	0	0	0	0	0	0	0	0	0	0	0	0			3	5	2	0	0	0	0	0	0	0	0	0	0	0	0	0
2	22	9	LL	2	27	1991	1	8	1	3	1	2	1	1	0	0	0	0	0	0	0	0	0	0	0	0	0	0	0	0	0			3	3	2	0	0	0	0	0	0	0	0	0	0	0	0	0
2	22	9	LL	2	22	1996	1	8	1	5	5	2	1	1	0	0	0	0	0	0	0	0	0	0	0	0	0	0	0	0	0			3	5	1	0	0	0	0	0	0	0	0	0	0	0	0	0
2	22	9	NT	2	38	1980	1	3	1	2	11	2	1	1	0	0	0	0	0	0	0	0	0	0	0	0	0	0	0	0	0			1	5	2	0	0	0	0	0	0	0	0	0	0	0	0	0
2	22	9	LL	2	36	1982	1	3	1	6	1	2	1	1	0	0	0	0	0	0	0	0	0	0	0	0	0	0	0	0	0			3	3	2	0	0	0	0	0	0	0	0	0	0	0	0	0
2	22	9	LL	2	21	1997	1	8	1	2	5	2	1	1	0	0	0	0	0	0	0	0	0	0	0	0	0	0	0	0	0			1	5	2	0	0	0	0	0	0	0	0	0	0	0	0	0
2	22	9	NT	2	18	2000	2	2	1	0	3	1	3	0	0	1	0	0	0	0	0	0	0	0	0	0	0	0	0	0	0			3	5	2	0	0	0	0	0	0	0	0	0	0	0	0	0
2	22	9	NT	2	27	1991	1	3	1	5	1	2	1	1	0	0	0	0	0	0	0	0	0	0	0	0	0	0	0	0	0			3	5	2	0	0	0	0	0	0	0	0	0	0	0	0	0
2	22	9	NT	2	31	1987	3	2	1	0	5	2	3	0	0	1	0	0	0	0	0	0	0	0	0	0	0	0	0	0	0			3	5	2	0	0	0	0	0	0	0	0	0	0	0	0	0
2	22	9	NT	2	36	1982	2	8	1	2	3	2	3	0	0	1	0	0	0	0	0	0	0	0	0	0	0	0	0	0	0			3	5	2	0	0	0	0	0	0	0	0	0	0	0	0	0
2	22	9	LL	2	39	1979	1	3	1	6	3	6	1	1	0	0	0	0	0	0	0	0	0	0	0	0	0	0	0	0	0			1	5, 3	2	0	0	0	0	0	0	0	0	0	0	0	0	0
2	22	9	LL	2	22	1996	1	3	1	7	1	2	1	1	0	0	0	0	0	0	0	0	0	0	0	0	0	0	0	0	0			3	5	1	0	0	0	0	0	0	0	0	0	0	0	0	0
2	22	9	NT	2	23	1995	3	8	1	1	5	2	3	0	0	1	0	0	0	0	0	0	0	0	0	0	0	0	0	0	0			3	5	2	0	0	0	0	0	0	0	0	0	0	0	0	0
2	22	1	WK	2	19	1999	2	3	1	2	1	2	3	0	0	1	0	0	0	0	0	0	0	0	0	0	0	0	0	0	0			2	5, 3	2	0	0	0	0	0	0	0	0	0	0	0	0	0
2	22	1	MN	2	20	1998	2	8	1	3	3	2	3	0	0	1	0	0	0	0	0	0	0	0	0	0	0	0	0	0	0			1	5	1	0	0	0	0	0	0	0	0	0	0	0	0	0
2	22	1	MN	2	22	1996	2	3	1	2	3	2	3	0	0	1	0	0	0	0	0	0	0	0	0	0	0	0	0	0	0			3	5	2	0	0	0	0	0	0	0	0	0	0	0	0	0
2	22	1	MN	2	25	1993	3	7	1	3	6	2	3	0	0	1	0	0	0	0	0	0	0	0	0	0	0	0	0	0	0			3	5	2	0	0	0	0	0	0	0	0	0	0	0	0	0
2	22	1	OW	2	24	1994	1	8	1	1	5	2	3	0	0	1	0	0	0	0	0	0	0	0	0	0	0	0	0	0	0			3	5	1	0	0	0	0	0	0	0	0	0	0	0	0	0
2	22	1	OW	2	19	1999	2	2	1	1	1	2	3	0	0	1	0	0	0	0	0	0	0	0	0	0	0	0	0	0	0			3	5	2	0	0	0	0	0	0	0	0	0	0	0	0	0
2	22	1	MN	2	15	2003	2	8	1	0	1	1	3	0	0	1	0	0	0	0	0	0	0	0	0	0	0	0	0	0	0			1	5	2	0	0	0	0	0	0	0	0	0	0	0	0	0
2	22	1	MN	2	17	2001	2	8	1	0	3	1	14	1	0	0	1	0	0	0	0	0	0	0	0	0	1	0	0	0	0			2	3	1	0	0	0	0	0	0	0	0	0	0	0	0	0
2	22	1	MN	2	18	2000	3	3	1	0	5	1	3	0	0	1	0	0	0	0	0	0	0	0	0	0	0	0	0	0	0			3	5	2	0	0	0	0	0	0	0	0	0	0	0	0	0
2	22	1	MN	2	19	1999	2	7	1	1	1	2	3	0	0	1	0	0	0	0	0	0	0	0	0	0	0	0	0	0	0			1	5	2	0	0	0	0	0	0	0	0	0	0	0	0	0
2	22	1	OW	2	19	1999	2	3	1	2	3	2	4. Tentative de Viol	0	0	0	1	0	0	0	0	0	0	0	0	0	0	0	0	0	0			2	5	1	0	0	0	0	0	0	0	0	0	0	0	0	0
2	22	1	WK	2	28	1990	1	8	1	1	3	7	3	0	0	1	0	0	0	0	0	0	0	0	0	0	0	0	0	0	0			2	5	2	0	0	0	0	0	0	0	0	0	0	0	0	0
2	22	1	WK	2	35	1983	1	3	1	4	6	6	1	1	0	0	0	0	0	0	0	0	0	0	0	0	0	0	0	0	0			3	4	2	0	0	0	0	0	0	0	0	0	0	0	0	0
2	22	1	WK	2	24	1994	2	7	1	1	5	2	3	0	0	1	0	0	0	0	0	0	0	0	0	0	0	0	0	0	0			3	5	1	0	0	0	0	0	0	0	0	0	0	0	0	0
2	22	11	ZR	2	24	1994	3	7	1	1	1	2	1	1	0	0	0	0	0	0	0	0	0	0	0	0	0	0	0	0	0			1	5	2	0	0	0	0	0	0	0	0	0	0	0	0	0
2	22	11	ZR	2	31	1987	1	3	1	5	3	2	1	1	0	0	0	0	0	0	0	0	0	0	0	0	0	0	0	0	0			3	3, 5	1	0	0	0	0	0	0	0	0	0	0	0	0	0
2	22	11	ZR	2	18	2000	3	2	1	0	5	1	15. Insultes / a reçu des menaces	1	0	0	0	1	0	0	0	0	0	0	0	0	0	1	0	0	0			3	5	1	0	0	0	0	0	0	0	0	0	0	0	0	0
2	22	11	ZR	2	23	1996	2	3	1	2	3	2	1	1	0	0	0	0	0	0	0	0	0	0	0	0	0	0	0	0	0			2	5, 4	2	0	0	0	0	0	0	0	0	0	0	0	0	0
2	22	11	ZR	2	27	1992	2	8	1	3	5	2	14	1	0	0	1	0	0	0	0	0	0	0	0	0	1	0	0	0	0			3	5	1	0	0	0	0	0	0	0	0	0	0	0	0	0
2	22	11	ZR	2	19	2000	2	3	1	0	1	1	1	1	0	0	0	0	0	0	0	0	0	0	0	0	0	0	0	0	0			3	5	2	0	0	0	0	0	0	0	0	0	0	0	0	0
2	22	11	RB	2	24	1995	2	7	1	2	5	7	3	0	0	1	0	0	0	0	0	0	0	0	0	0	0	0	0	0	0			3	5	1	0	0	0	0	0	0	0	0	0	0	0	0	0
2	22	8	KM	2	27	1992	2	3	1	0	1	2	1	1	0	0	0	0	0	0	0	0	0	0	0	0	0	0	0	0	0			3	3	2	0	0	0	0	0	0	0	0	0	0	0	0	0
2	22	8	AN	2	32	1987	1	8	1	3	5	2	3	0	0	1	0	0	0	0	0	0	0	0	0	0	0	0	0	0	0			2	3	1	0	0	0	0	0	0	0	0	0	0	0	0	0
2	22	8	KM	2	20	1999	3	2	1	0	1	1	1	1	0	0	0	0	0	0	0	0	0	0	0	0	0	0	0	0	0			3	3	2	0	0	0	0	0	0	0	0	0	0	0	0	0
2	22	8	KM	2	24	1995	2	3	1	2	1	2	1	1	0	0	0	0	0	0	0	0	0	0	0	0	0	0	0	0	0			3	3	2	0	0	0	0	0	0	0	0	0	0	0	0	0
2	22	8	AN	2	23	1996	2	8	1	2	3	2	3	0	0	1	0	0	0	0	0	0	0	0	0	0	0	0	0	0	0			1	5	1	0	0	0	0	0	0	0	0	0	0	0	0	0
2	22	8	KM	2	21	1998	2	3	1	1	1	7	3	0	0	1	0	0	0	0	0	0	0	0	0	0	0	0	0	0	0			3	4	2	0	0	0	0	0	0	0	0	0	0	0	0	0
2	22	8	AN	2	18	2001	3	2	1	0	5	7	3	0	0	1	0	0	0	0	0	0	0	0	0	0	0	0	0	0	0			3	5	1	0	0	0	0	0	0	0	0	0	0	0	0	0
2	22	8	AN	2	30	1989	1	8	1	4	1	2	3	0	0	1	0	0	0	0	0	0	0	0	0	0	0	0	0	0	0			3	4	2	0	0	0	0	0	0	0	0	0	0	0	0	0
2	22	8	AN	2	18	2001		3	1	0	5	1	3	0	0	1	0	0	0	0	0	0	0	0	0	0	0	0	0	0	0			3	5	2	0	0	0	0	0	0	0	0	0	0	0	0	0
2	22	8	AN	2	26	1993		3	1	0	1	6	3	0	0	1	0	0	0	0	0	0	0	0	0	0	0	0	0	0	0			3	5	2	0	0	0	0	0	0	0	0	0	0	0	0	0
2	22	8	KM	2	19	2000		2	1	0	5	1	3	0	0	1	0	0	0	0	0	0	0	0	0	0	0	0	0	0	0			3	5	2	0	0	0	0	0	0	0	0	0	0	0	0	0
2	22	8	KM	2	19	2000		3	1	0	5		3	0	0	1	0	0	0	0	0	0	0	0	0	0	0	0	0	0	0			3	5	2	0	0	0	0	0	0	0	0	0	0	0	0	0
2	22	8	KM	2	22	1997	2	7	1	0	1	1	3	0	0	1	0	0	0	0	0	0	0	0	0	0	0	0	0	0	0			3	5	2	0	0	0	0	0	0	0	0	0	0	0	0	0
2	22	8	KM	2	32	1987		7	1	5	3	6	3	0	0	1	0	0	0	0	0	0	0	0	0	0	0	0	0	0	0			3	5	2	0	0	0	0	0	0	0	0	0	0	0	0	0
2	22	8	KM	2	27	1992	3	3	1	2	1	7	3	0	0	1	0	0	0	0	0	0	0	0	0	0	0	0	0	0	0			3	5	2	0	0	0	0	0	0	0	0	0	0	0	0	0
2	22	8	KM	2	18	2001	1	8	1	0	5	1	3	0	0	1	0	0	0	0	0	0	0	0	0	0	0	0	0	0	0			3	5	2	0	0	0	0	0	0	0	0	0	0	0	0	0
2	22	8	AN	2	18	2001	2	2	1	0	1	2	3	0	0	1	0	0	0	0	0	0	0	0	0	0	0	0	0	0	0			3	5	1	0	0	0	0	0	0	0	0	0	0	0	0	0
2	22	8	KM	2	20	1999	3	7	1	1	5	2	3	0	0	1	0	0	0	0	0	0	0	0	0	0	0	0	0	0	0			3	5, 4	2	0	0	0	0	0	0	0	0	0	0	0	0	0
2	22	8	KM	2	31	1988	2	3	1	3	3	2	3	0	0	1	0	0	0	0	0	0	0	0	0	0	0	0	0	0	0			2	5	2	0	0	0	0	0	0	0	0	0	0	0	0	0
2	22	8	KM	2	22	1997	2	7	1	2	3	2	3	0	0	1	0	0	0	0	0	0	0	0	0	0	0	0	0	0	0			3	5	1	0	0	0	0	0	0	0	0	0	0	0	0	0
2	22	8	AN	2	16	2003	3	2	1	0	1	1	1	1	0	0	0	0	0	0	0	0	0	0	0	0	0	0	0	0	0			1	5	2	0	0	0	0	0	0	0	0	0	0	0	0	0
2	22	8	AN	2	17	2002	3	2	1	0	5	1	3	0	0	1	0	0	0	0	0	0	0	0	0	0	0	0	0	0	0			3	5	1	0	0	0	0	0	0	0	0	0	0	0	0	0
2	22	8	KM	2	22	1997	2	7	1	1	5	2	3	0	0	1	0	0	0	0	0	0	0	0	0	0	0	0	0	0	0			3	5		0	0	0	0	0	0	0	0	0	0	0	0	0
2	22	8	AN	2	20	1999	2	3	1	1	1	2	3	0	0	1	0	0	0	0	0	0	0	0	0	0	0	0	0	0	0			3	5	2	0	0	0	0	0	0	0	0	0	0	0	0	0
2	22	8	KM	2	33	1986	2	7	1	4	1	2	3	0	0	1	0	0	0	0	0	0	0	0	0	0	0	0	0	0	0			3	5		0	0	0	0	0	0	0	0	0	0	0	0	0
2	22	8	AN	2	19	2000	3	8	1	0	3	1	1	1	0	0	0	0	0	0	0	0	0	0	0	0	0	0	0	0	0			1	4	2	0	0	0	0	0	0	0	0	0	0	0	0	0
2	22	8	AN	2	27	1992	2	3	1	1	3	2	3	0	0	1	0	0	0	0	0	0	0	0	0	0	0	0	0	0	0			3	5	2	0	0	0	0	0	0	0	0	0	0	0	0	0
2	22	8	KM	2	28	1991	2	7	1	2	1	2	3	0	0	1	0	0	0	0	0	0	0	0	0	0	0	0	0	0	0			3	5		0	0	0	0	0	0	0	0	0	0	0	0	0
2	22	8	KM	2	19	2000	3	2	1	0	5	1	3	0	0	1	0	0	0	0	0	0	0	0	0	0	0	0	0	0	0			2	5	2	0	0	0	0	0	0	0	0	0	0	0	0	0
2	22	8	AN	2	20	1999	2	7	1	1	5	2	3	0	0	1	0	0	0	0	0	0	0	0	0	0	0	0	0	0	0			3	5		0	0	0	0	0	0	0	0	0	0	0	0	0
2	22	8	KM	2	23	1996	2	3	1	3	1	2	3	0	0	1	0	0	0	0	0	0	0	0	0	0	0	0	0	0	0			3	5	1	0	0	0	0	0	0	0	0	0	0	0	0	0
2	22	8	KM	2	55	1964	1	7	1	5	3	6	1	1	0	0	0	0	0	0	0	0	0	0	0	0	0	0	0	0	0			1	4		0	0	0	0	0	0	0	0	0	0	0	0	0
2	22	8	KM	2	17	2002	2	2	1	0	5	1	3	0	0	1	0	0	0	0	0	0	0	0	0	0	0	0	0	0	0			3	5		0	0	0	0	0	0	0	0	0	0	0	0	0
2	22	12	MN	2	23	1996	3	3	1	0	1	6	3	0	0	1	0	0	0	0	0	0	0	0	0	0	0	0	0	0	0			2	5	2	0	0	0	0	0	0	0	0	0	0	0	0	0
2	22	12	CBM	2	20	1999		8	1	1	5	2	3	0	0	1	0	0	0	0	0	0	0	0	0	0	0	0	0	0	0			2	5	2	0	0	0	0	0	0	0	0	0	0	0	0	0
2	22	12	CBM	2	25	1994	1	8	1	3	11	2	3	0	0	1	0	0	0	0	0	0	0	0	0	0	0	0	0	0	0			2	5	2	0	0	0	0	0	0	0	0	0	0	0	0	0
2	22	1	WK	2	22	1997	1	3	1	6	5	2	3	0	0	1	0	0	0	0	0	0	0	0	0	0	0	0	0	0	0			2	5	1	0	0	0	0	0	0	0	0	0	0	0	0	0
2	22	12	CBM	1	45	1974	2	3	1	10	1	2	1	1	0	0	0	0	0	0	0	0	0	0	0	0	0	0	0	0	0			2	5	2	0	0	0	0	0	0	0	0	0	0	0	0	0
2	22	1	OW	1	23	1996	2	3	1	3	3	2	1	1	0	0	0	0	0	0	0	0	0	0	0	0	0	0	0	0	0			3	5	2	0	0	0	0	0	0	0	0	0	0	0	0	0
2	22	1	WK	2	25	1994	1	3	1	2	1	2	3	0	0	1	0	0	0	0	0	0	0	0	0	0	0	0	0	0	0			2	5	2	0	0	0	0	0	0	0	0	0	0	0	0	0
2	22	1	WK	2	20	1999	2	8	1	2	3	2	1	1	0	0	0	0	0	0	0	0	0	0	0	0	0	0	0	0	0			3	5	2	0	0	0	0	0	0	0	0	0	0	0	0	0
2	22	1	OW	2	16	2003	3	2	1	0	5	1	1	1	0	0	0	0	0	0	0	0	0	0	0	0	0	0	0	0	0			3	5	2	0	0	0	0	0	0	0	0	0	0	0	0	0
2	22	1	MN	2	36	1983	2	3	1	4	5	2	1	1	0	0	0	0	0	0	0	0	0	0	0	0	0	0	0	0	0			3	5	1	0	0	0	0	0	0	0	0	0	0	0	0	0
2	22	1	WK	2	26	1993	1	8	1	4	1	2	1	1	0	0	0	0	0	0	0	0	0	0	0	0	0	0	0	0	0			2	5	2	0	0	0	0	0	0	0	0	0	0	0	0	0
2	22	1	OW	2	17	2002	3	2	1	0	1	1	3	0	0	1	0	0	0	0	0	0	0	0	0	0	0	0	0	0	0			3	3	2	0	0	0	0	0	0	0	0	0	0	0	0	0
2	22	1	OW	2	22	1997	1	3	1	3	5	2	1	1	0	0	0	0	0	0	0	0	0	0	0	0	0	0	0	0	0			3	5	1	0	0	0	0	0	0	0	0	0	0	0	0	0
2	22	1	MN	2	24	1995	1	3	1	3	3	2	3	0	0	1	0	0	0	0	0	0	0	0	0	0	0	0	0	0	0			3	3	2	0	0	0	0	0	0	0	0	0	0	0	0	0
2	22	1	MN	2	28	1991	2	8	1	4	1	2	1	1	0	0	0	0	0	0	0	0	0	0	0	0	0	0	0	0	0			1	5	2	0	0	0	0	0	0	0	0	0	0	0	0	0
2	22	1	MN	2	48	1971	1	3	1	6	3	6	3	0	0	1	0	0	0	0	0	0	0	0	0	0	0	0	0	0	0			3	4	2	0	0	0	0	0	0	0	0	0	0	0	0	0
2	22	9	NT	2	23	1996	2	8	1	2	5	2	1	1	0	0	0	0	0	0	0	0	0	0	0	0	0	0	0	0	0			2	4	2	0	0	0	0	0	0	0	0	0	0	0	0	0
2	22	9	NT	2	27	1992	2	3	1	4	5	2	3	0	0	1	0	0	0	0	0	0	0	0	0	0	0	0	0	0	0			3	5	2	0	0	0	0	0	0	0	0	0	0	0	0	0
2	22	9	NT	2	17	2002	3	2	1	0	5	1	1	1	0	0	0	0	0	0	0	0	0	0	0	0	0	0	0	0	0			2	5	2	0	0	0	0	0	0	0	0	0	0	0	0	0
2	22	9	NT	2	28	1991	2	8	1	3	1	2	3	0	0	1	0	0	0	0	0	0	0	0	0	0	0	0	0	0	0			2	5	2	0	0	0	0	0	0	0	0	0	0	0	0	0
2	22	9	NT	2	32	1987	1	3	1	5	5	6	1	1	0	0	0	0	0	0	0	0	0	0	0	0	0	0	0	0	0			1	4	2	0	0	0	0	0	0	0	0	0	0	0	0	0
2	22	9	NT	2	26	1993	2	3	1	3	3	2	3	0	0	1	0	0	0	0	0	0	0	0	0	0	0	0	0	0	0			2	5	2	0	0	0	0	0	0	0	0	0	0	0	0	0
2	22	9	NT	2	24	1995	2	8	1	2	5	2	3	0	0	1	0	0	0	0	0	0	0	0	0	0	0	0	0	0	0			3	5	2	0	0	0	0	0	0	0	0	0	0	0	0	0
2	22	1	OW	2	20	1999	2	3	1	0	1	1	1	1	0	0	0	0	0	0	0	0	0	0	0	0	0	0	0	0	0			2	5	2	0	0	0	0	0	0	0	0	0	0	0	0	0
2	22	1	WK	2	36	1983	2	8	1	3	3	2	3	0	0	1	0	0	0	0	0	0	0	0	0	0	0	0	0	0	0			3	5	1	0	0	0	0	0	0	0	0	0	0	0	0	0
2	22	1	WK	2	28	1991	2	3	1	2	5	2	3	0	0	1	0	0	0	0	0	0	0	0	0	0	0	0	0	0	0			2	4	2	0	0	0	0	0	0	0	0	0	0	0	0	0
2	22	1	OW	2	36	1983	1	3	1	1	1	2	3	0	0	1	0	0	0	0	0	0	0	0	0	0	0	0	0	0	0			1	5	2	0	0	0	0	0	0	0	0	0	0	0	0	0
2	22	1	OW	2	25	1994	2	8	1	3	5	2	3	0	0	1	0	0	0	0	0	0	0	0	0	0	0	0	0	0	0			2	5	2	0	0	0	0	0	0	0	0	0	0	0	0	0
2	22	1	WK	2	37	1982	1	7	1	2	1	2	3	0	0	1	0	0	0	0	0	0	0	0	0	0	0	0	0	0	0			2	5, 4	2	0	0	0	0	0	0	0	0	0	0	0	0	0
2	22	1	WK	2	23	1996	2	3	1	1	5	2	3	0	0	1	0	0	0	0	0	0	0	0	0	0	0	0	0	0	0			1	5	2	0	0	0	0	0	0	0	0	0	0	0	0	0
2	22	1	OW	2	40	1979	1	7	1	2	5	6	1	1	0	0	0	0	0	0	0	0	0	0	0	0	0	0	0	0	0			3	5	1	0	0	0	0	0	0	0	0	0	0	0	0	0
2	22	1	WK	2	17	2002	3	2	1	1	3	2	3	0	0	1	0	0	0	0	0	0	0	0	0	0	0	0	0	0	0			1	4	2	0	0	0	0	0	0	0	0	0	0	0	0	0
2	22	1	MN	2	27	1992	2	7	1	2	1	2	3	0	0	1	0	0	0	0	0	0	0	0	0	0	0	0	0	0	0			2	5	2	0	0	0	0	0	0	0	0	0	0	0	0	0
2	22	8	AU	2	22	1997	3	8	1	1	5	2	3	0	0	1	0	0	0	0	0	0	0	0	0	0	0	0	0	0	0				5	1	0	0	0	0	0	0	0	0	0	0	0	0	0
2	22	8	KM	2	21	1998	1	3	1	2	3	2		0	0	0	0	0	0	0	0	0	0	0	0	0	0	0	0	0	0				5	0	0	0	0	0	0	0	0	0	0	0	0	0	0
2	22	8	KM	2	20	1999	1	3	1	8	1	6	3	0	0	1	0	0	0	0	0	0	0	0	0	0	0	0	0	0	0			3	5	2	0	0	0	0	0	0	0	0	0	0	0	0	0
2	22	8	KM	2	28	1991	1	3	1	3	1	2	3	0	0	1	0	0	0	0	0	0	0	0	0	0	0	0	0	0	0			7	5	2	0	0	0	0	0	0	0	0	0	0	0	0	0
2	22	8	AU	1	26	1993	3	3	1	0	1	1	6. Mariage Forcé	0	0	0	0	0	1	0	0	0	0	0	0	0	0	0	0	0	0			1	3	0	0	0	0	0	0	0	0	0	0	0	0	0	0
2	22	8	KM	2	17	2002	1	3	1	0	5	2	3	0	0	1	0	0	0	0	0	0	0	0	0	0	0	0	0	0	0			3	5	0	0	0	0	0	0	0	0	0	0	0	0	0	0
2	22	8	KM	2	26	1993	2	3	1	0	1	6	3	0	0	1	0	0	0	0	0	0	0	0	0	0	0	0	0	0	0				5	2	0	0	0	0	0	0	0	0	0	0	0	0	0
2	22	8	KM	2	22	1997	2	8	1	2	5	2	3	0	0	1	0	0	0	0	0	0	0	0	0	0	0	0	0	0	0			3	4	2	0	0	0	0	0	0	0	0	0	0	0	0	0
2	22	10	NA	2	22	1997	3	3	1	3	3	2	3	0	0	1	0	0	0	0	0	0	0	0	0	0	0	0	0	0	0				5	2	0	0	0	0	0	0	0	0	0	0	0	0	0
2	22	10	NA	2	28	1991	2	3	1	2	5	2	1	1	0	0	0	0	0	0	0	0	0	0	0	0	0	0	0	0	0				5	2	0	0	0	0	0	0	0	0	0	0	0	0	0
2	22	10	NA	2	25	1994	2	8	1	4	1	2	1	1	0	0	0	0	0	0	0	0	0	0	0	0	0	0	0	0	0			3	4	1	0	0	0	0	0	0	0	0	0	0	0	0	0
2	22	10	NA	2	32	1987	2	3	1	6	3	2	1	1	0	0	0	0	0	0	0	0	0	0	0	0	0	0	0	0	0			3	5	2	0	0	0	0	0	0	0	0	0	0	0	0	0
2	22	10	NA	2	23	1996	2	3	1	4	1	2	3	0	0	1	0	0	0	0	0	0	0	0	0	0	0	0	0	0	0			3	5	2	0	0	0	0	0	0	0	0	0	0	0	0	0
2	22	10	IB	1	27	1992	2	8	1	3	5	2	1	1	0	0	0	0	0	0	0	0	0	0	0	0	0	0	0	0	0			7	5	2	0	0	0	0	0	0	0	0	0	0	0	0	0
2	22	10	IB	2	49	1970	1	7	1	5	3	6	3	0	0	1	0	0	0	0	0	0	0	0	0	0	0	0	0	0	0			1	5	2	0	0	0	0	0	0	0	0	0	0	0	0	0
2	22	10	IB	2	26	1993	2	3	1	3	5	2	3	0	0	1	0	0	0	0	0	0	0	0	0	0	0	0	0	0	0				5	1	0	0	0	0	0	0	0	0	0	0	0	0	0
2	22	10	IB	2	23	1996	3	3	1	2	1	2	3	0	0	1	0	0	0	0	0	0	0	0	0	0	0	0	0	0	0			3	5	2	0	0	0	0	0	0	0	0	0	0	0	0	0
2	22	10	IB	2	27	1992	3	8	1	1	5	2	1	1	0	0	0	0	0	0	0	0	0	0	0	0	0	0	0	0	0			3	5, 4	2	0	0	0	0	0	0	0	0	0	0	0	0	0
2	22	10	NA	1	53	1966	1	8	1	9	1	6	1	1	0	0	0	0	0	0	0	0	0	0	0	0	0	0	0	0	0			3	5	2	0	0	0	0	0	0	0	0	0	0	0	0	0
2	22	10	UM	2	16	2003	3	2	1	0	5	2	3	0	0	1	0	0	0	0	0	0	0	0	0	0	0	0	0	0	0			3	5	2	0	0	0	0	0	0	0	0	0	0	0	0	0
2	22	10	NA	2	19	2000	3	8	1	0	3	2	3	0	0	1	0	0	0	0	0	0	0	0	0	0	0	0	0	0	0			3	5	1	0	0	0	0	0	0	0	0	0	0	0	0	0
2	22	10	UM	2	23	1996	1	3	1	7	3	6	3	0	0	1	0	0	0	0	0	0	0	0	0	0	0	0	0	0	0			3	5	1	0	0	0	0	0	0	0	0	0	0	0	0	0
2	22	10	NA	2	28	1991	3	3	1	0	5	5	3	0	0	1	0	0	0	0	0	0	0	0	0	0	0	0	0	0	0			3	5	2	0	0	0	0	0	0	0	0	0	0	0	0	0
2	22	10	UM	2	43	1976	1	3	1	0	3	2	3	0	0	1	0	0	0	0	0	0	0	0	0	0	0	0	0	0	0			3	5	2	0	0	0	0	0	0	0	0	0	0	0	0	0
2	22	10	NA	2	37	1982	2	8	1	6	3	2	3	0	0	1	0	0	0	0	0	0	0	0	0	0	0	0	0	0	0			3	5	2	0	0	0	0	0	0	0	0	0	0	0	0	0
2	22	10	IB	1	62	1957	1	3	1	9	5	6	1	1	0	0	0	0	0	0	0	0	0	0	0	0	0	0	0	0	0			3	4	1	0	0	0	0	0	0	0	0	0	0	0	0	0
2	22	10	IB	2	28	1991	2	7	1	3	1	1	1	1	0	0	0	0	0	0	0	0	0	0	0	0	0	0	0	0	0			1	5	2	0	0	0	0	0	0	0	0	0	0	0	0	0
2	22	10	NA	2	23	1996	2	7	1	3	3	5	3	0	0	1	0	0	0	0	0	0	0	0	0	0	0	0	0	0	0			3	5	2	0	0	0	0	0	0	0	0	0	0	0	0	0
2	22	10	NA	2	15	2004	2	3	1	0	1	1	3	0	0	1	0	0	0	0	0	0	0	0	0	0	0	0	0	0	0			5	5	2	0	0	0	0	0	0	0	0	0	0	0	0	0
2	22	10	IB	1	46	1973	1	3	1	4	1	6	1	1	0	0	0	0	0	0	0	0	0	0	0	0	0	0	0	0	0			2	5	1	0	0	0	0	0	0	0	0	0	0	0	0	0
2	22	10	UM	1	30	1989	1	3	1	6	3	2	4. Tentative de Viol	0	0	0	1	0	0	0	0	0	0	0	0	0	0	0	0	0	0			2	2	2	0	0	0	0	0	0	0	0	0	0	0	0	0
2	22	10	NA	2	23	1996	3	8	1	1	1	5	3	0	0	1	0	0	0	0	0	0	0	0	0	0	0	0	0	0	0			1	5	1	0	0	0	0	0	0	0	0	0	0	0	0	0
2	22	10	IB	2	24	1995	1	3	1	2	3	2	3	0	0	1	0	0	0	0	0	0	0	0	0	0	0	0	0	0	0			7	5	2	0	0	0	0	0	0	0	0	0	0	0	0	0
2	22	10	UM	2	29	1990	3	8	1	5	5	2	2	0	1	0	0	0	0	0	0	0	0	0	0	0	0	0	0	0	0			3	5	2	0	0	0	0	0	0	0	0	0	0	0	0	0
2	22	10	IB	1	35	1984	1	3	1	10	1	6	1	1	0	0	0	0	0	0	0	0	0	0	0	0	0	0	0	0	0			3	3	1	0	0	0	0	0	0	0	0	0	0	0	0	0
2	22	10	UM	2	28	1991	1	8	1	4	5	2	1	1	0	0	0	0	0	0	0	0	0	0	0	0	0	0	0	0	0			1	3	2	0	0	0	0	0	0	0	0	0	0	0	0	0
2	22	10	UM	2	51	1968	1	3	1	7	3	6	3	0	0	1	0	0	0	0	0	0	0	0	0	0	0	0	0	0	0			2	5	2	0	0	0	0	0	0	0	0	0	0	0	0	0
2	22	10	NA	2	56	1963	2	3	1	12	5	6	1	1	0	0	0	0	0	0	0	0	0	0	0	0	0	0	0	0	0			7	3	2	0	0	0	0	0	0	0	0	0	0	0	0	0
2	22	1	MN	2	19	2000	1	3	1	0	5	2	3	0	0	1	0	0	0	0	0	0	0	0	0	0	0	0	0	0	0			1	5	1	0	0	0	0	0	0	0	0	0	0	0	0	0
2	22	1	WK	2	25	1994	2	3	2	4	4	2	3	0	0	1	0	0	0	0	0	0	0	0	0	0	0	0	0	0	0			3	5	2	0	0	0	0	0	0	0	0	0	0	0	0	0
2	22	1	WK	2	25	1994	1	3	1	4	5	6	1	1	0	0	0	0	0	0	0	0	0	0	0	0	0	0	0	0	0			3	5	2	0	0	0	0	0	0	0	0	0	0	0	0	0
2	22	1	WK	2	30	1989	2	3	1		5	2	1	1	0	0	0	0	0	0	0	0	0	0	0	0	0	0	0	0	0			1	5	2	0	0	0	0	0	0	0	0	0	0	0	0	0
2	22	1	WK	2	28	1991	1	3	1		4	2	3	0	0	1	0	0	0	0	0	0	0	0	0	0	0	0	0	0	0			2	5	2	0	0	0	0	0	0	0	0	0	0	0	0	0
2	22	1	WK	2	32	1987	1	3	1		4	6	3	0	0	1	0	0	0	0	0	0	0	0	0	0	0	0	0	0	0			1	5	1	0	0	0	0	0	0	0	0	0	0	0	0	0
2	22	8	KM	2	20	1999	1	3	1	0	1	1	3	0	0	1	0	0	0	0	0	0	0	0	0	0	0	0	0	0	0			2	5	0	0	0	0	0	0	0	0	0	0	0	0	0	0
2	22	8	AU	2	25	1994	2	7	1	3	5	1	1	1	0	0	0	0	0	0	0	0	0	0	0	0	0	0	0	0	0			1	3	1	0	0	0	0	0	0	0	0	0	0	0	0	0
2	22	8	KM	2	23	1996	2	3	1	2	5		3	0	0	1	0	0	0	0	0	0	0	0	0	0	0	0	0	0	0			2	5	2	0	0	0	0	0	0	0	0	0	0	0	0	0
2	22	8	KM	2	29	1990	1	3	1	4	3		3	0	0	1	0	0	0	0	0	0	0	0	0	0	0	0	0	0	0			4	5	2	0	0	0	0	0	0	0	0	0	0	0	0	0
2	22	8	AN	1	20	1999	3	2	1	1	5	2	6. Mariage Forcé	0	0	0	0	0	1	0	0	0	0	0	0	0	0	0	0	0	0			5	3	0	0	0	0	0	0	0	0	0	0	0	0	0	0
2	22	8	AU	2	22	1997	1	8	1	0	4	2	1	1	0	0	0	0	0	0	0	0	0	0	0	0	0	0	0	0	0			1	5	0	0	0	0	0	0	0	0	0	0	0	0	0	0
2	22	8	AU	2	19	2000	2	2	1	0	4	1	16. Autre (SVP dans la case suivante)	1	0	0	0	0	1	0	0	0	0	0	0	0	0	0	1	0	0			3	3	1	0	0	0	0	0	0	0	0	0	0	0	0	0
2	22	8	AN	2	21	1998	3	2	1	0	1	1	3	0	0	1	0	0	0	0	0	0	0	0	0	0	0	0	0	0	0			3	5	2	0	0	0	0	0	0	0	0	0	0	0	0	0
2	22	8	KM	2	30	1989	3	3	1	5	5	2	3	0	0	1	0	0	0	0	0	0	0	0	0	0	0	0	0	0	0			3	5	2	0	0	0	0	0	0	0	0	0	0	0	0	0
2	22	8	KM	2	48	1971	1	3	1	13	5	6	1	1	0	0	0	0	0	0	0	0	0	0	0	0	0	0	0	0	0			1	5	0	0	0	0	0	0	0	0	0	0	0	0	0	0
2	22	8	AN	2	19	2000	1	3	1	0	3	2	3	0	0	1	0	0	0	0	0	0	0	0	0	0	0	0	0	0	0			1	5	2	0	0	0	0	0	0	0	0	0	0	0	0	0
2	22	8	KM	2	16	2003	2	2	1	0	5	1	3	0	0	1	0	0	0	0	0	0	0	0	0	0	0	0	0	0	0			1	2	1	0	0	0	0	0	0	0	0	0	0	0	0	0
2	22	4	1	2	26	1993	2	3	1	4	3	5	3	0	0	1	0	0	0	0	0	0	0	0	0	0	0	0	0	0	0			3	5	2	0	0	0	0	0	0	0	0	0	0	0	0	0
2	22	4	1	2	44	1975	1	3	1	6	1	5	3	0	0	1	0	0	0	0	0	0	0	0	0	0	0	0	0	0	0			7	5	2	0	0	0	0	0	0	0	0	0	0	0	0	0
2	22	4	1	2	17	2002	2	7	1	0	3	1	3	0	0	1	0	0	0	0	0	0	0	0	0	0	0	0	0	0	0			3	4	1	0	0	0	0	0	0	0	0	0	0	0	0	0
2	22	4	4	2	16	2003	1	3	1	0	3	1	3	0	0	1	0	0	0	0	0	0	0	0	0	0	0	0	0	0	0			3	4	1	0	0	0	0	0	0	0	0	0	0	0	0	0
2	22	4	4	2	25	1994	2	8	1	3	1	7	16. Autre (SVP dans la case suivante)	1	0	0	0	0	1	0	0	0	0	0	0	0	0	0	1	0	0			3		1	0	0	0	0	0	0	0	0	0	0	0	0	0
2	22	4	4	2	21	1998	3	8	1	2	3	7	3	0	0	1	0	0	0	0	0	0	0	0	0	0	0	0	0	0	0			1	4	0	0	0	0	0	0	0	0	0	0	0	0	0	0
2	22	4	4	2	15	2004	2	2	1	0	3	1	3	0	0	1	0	0	0	0	0	0	0	0	0	0	0	0	0	0	0			3	5	1	0	0	0	0	0	0	0	0	0	0	0	0	0
2	22	4	4	2	24	1995	2	8	1	2	1	2	3	0	0	1	0	0	0	0	0	0	0	0	0	0	0	0	0	0	0			3	4	2	0	0	0	0	0	0	0	0	0	0	0	0	0
2	22	4	4	1	23	1996	2	8	1	3	5	7	16. Autre (SVP dans la case suivante)	1	0	0	0	0	1	0	0	0	0	0	0	0	0	0	1	0	0			3	5	1	0	0	0	0	0	0	0	0	0	0	0	0	0
2	22	4	1	2	27	1992	1	3	1	5	3	2	3	0	0	1	0	0	0	0	0	0	0	0	0	0	0	0	0	0	0			7	5	1	0	0	0	0	0	0	0	0	0	0	0	0	0
2	22	4	1	2	17	2002	3	2	1	5	5	1	3	0	0	1	0	0	0	0	0	0	0	0	0	0	0	0	0	0	0			3	5	0	0	0	0	0	0	0	0	0	0	0	0	0	0
2	22	4	2	2	13	2006	3	2	1	0	5	1	3	0	0	1	0	0	0	0	0	0	0	0	0	0	0	0	0	0	0			3	5	1	0	0	0	0	0	0	0	0	0	0	0	0	0
2	22	4	2	2	22	1997	2	3	1	3	3	1	3	0	0	1	0	0	0	0	0	0	0	0	0	0	0	0	0	0	0			3	5	2	0	0	0	0	0	0	0	0	0	0	0	0	0
2	22	4	2	2	16	2003	3	2	1	0	5	1	3	0	0	1	0	0	0	0	0	0	0	0	0	0	0	0	0	0	0			2	5	1	0	0	0	0	0	0	0	0	0	0	0	0	0
2	22	4	3	2	42	1977	1	3	1	7	1	6	3	0	0	1	0	0	0	0	0	0	0	0	0	0	0	0	0	0	0			3	3	0	0	0	0	0	0	0	0	0	0	0	0	0	0
2	22	4	3	2	16	2003	3	2	1	0	1	1	3	0	0	1	0	0	0	0	0	0	0	0	0	0	0	0	0	0	0			3	2	1	0	0	0	0	0	0	0	0	0	0	0	0	0
2	22	4	3	2	22	1997	2	3	1	3	1	2	6. Mariage Forcé	0	0	0	0	0	1	0	0	0	0	0	0	0	0	0	0	0	0			1	1	1	0	0	0	0	0	0	0	0	0	0	0	0	0
2	22	4	1	2	15	2004	2	7	1	0	3	1	3	0	0	1	0	0	0	0	0	0	0	0	0	0	0	0	0	0	0			3	5	2	0	0	0	0	0	0	0	0	0	0	0	0	0
2	22	10	NA	2	38	1981	3	8	1	9	5	2	3	0	0	1	0	0	0	0	0	0	0	0	0	0	0	0	0	0	0			1	1	1	0	0	0	0	0	0	0	0	0	0	0	0	0
2	22	10	IB	2	36	1983	1	8	1	6	3	2	1	1	0	0	0	0	0	0	0	0	0	0	0	0	0	0	0	0	0			3	4	2	0	0	0	0	0	0	0	0	0	0	0	0	0
2	22	10	NA	1	35	1984	2	3	1	7	5	6	2	0	1	0	0	0	0	0	0	0	0	0	0	0	0	0	0	0	0			7	3	2	0	0	0	0	0	0	0	0	0	0	0	0	0
2	22	10	IB	2	28	1991	1	3	1	3	5	2	3	0	0	1	0	0	0	0	0	0	0	0	0	0	0	0	0	0	0			2	5	2	0	0	0	0	0	0	0	0	0	0	0	0	0
2	22	10	IB	2	25	1994	2	3	1	3	1	7	1	1	0	0	0	0	0	0	0	0	0	0	0	0	0	0	0	0	0			3	5	1	0	0	0	0	0	0	0	0	0	0	0	0	0
2	22	8	AU	2	20	1999	2	3	1	0	3	1	6. Mariage Forcé	0	0	0	0	0	1	0	0	0	0	0	0	0	0	0	0	0	0			3	3	2	0	0	0	0	0	0	0	0	0	0	0	0	0
2	22	8	AN	2	26	1993	3	3	1	0	1	2	10	1	0	0	0	0	0	0	0	0	1	0	0	0	0	0	0	0	0			3	5	1	0	0	0	0	0	0	0	0	0	0	0	0	0
2	22	8	KM	2	42	1977	1	3	1	8	5	2	3	0	0	1	0	0	0	0	0	0	0	0	0	0	0	0	0	0	0			1	5	2	0	0	0	0	0	0	0	0	0	0	0	0	0
2	22	8	KM	2	26	1993	1	8	1	2	1	2	3	0	0	1	0	0	0	0	0	0	0	0	0	0	0	0	0	0	0			3	5	2	0	0	0	0	0	0	0	0	0	0	0	0	0
2	22	8	AN	2	17	2002	1	3	1	0	3	1	3	0	0	1	0	0	0	0	0	0	0	0	0	0	0	0	0	0	0			7	5	2	0	0	0	0	0	0	0	0	0	0	0	0	0
2	22	8	AU	2	29	1990	1	3	1	0	5	2	1	1	0	0	0	0	0	0	0	0	0	0	0	0	0	0	0	0	0			1	9	1	0	0	0	0	0	0	0	0	0	0	0	0	0
2	22	8	KM	2	16	2003	1	8	1	4	3	6	3	0	0	1	0	0	0	0	0	0	0	0	0	0	0	0	0	0	0			2	5	0	0	0	0	0	0	0	0	0	0	0	0	0	0
2	22	8	KM	2	19	2000	1	3	1	0	1	1	3	0	0	1	0	0	0	0	0	0	0	0	0	0	0	0	0	0	0			3	5	2	0	0	0	0	0	0	0	0	0	0	0	0	0
2	22	8	AN	2	25	1994	3	3	1	0	1	2	15. Insultes / a reçu des menaces	1	0	0	0	1	0	0	0	0	0	0	0	0	0	1	0	0	0			1	2	0	0	0	0	0	0	0	0	0	0	0	0	0	0
2	22	8	KM	2	29	1990	3	7	1	5	5	2	3	0	0	1	0	0	0	0	0	0	0	0	0	0	0	0	0	0	0			1	5	2	0	0	0	0	0	0	0	0	0	0	0	0	0
2	22	8	AU	2	37	1982	3	3	1	0	5	5	1	1	0	0	0	0	0	0	0	0	0	0	0	0	0	0	0	0	0			1	5	2	0	0	0	0	0	0	0	0	0	0	0	0	0
2	22	8	AU	2	29	1990	1	3	1	0	5	2	3	0	0	1	0	0	0	0	0	0	0	0	0	0	0	0	0	0	0			1	5	1	0	0	0	0	0	0	0	0	0	0	0	0	0
2	22	8	KM	2	33	1986	1	3	1	6	1	2	3	0	0	1	0	0	0	0	0	0	0	0	0	0	0	0	0	0	0			1	5	2	0	0	0	0	0	0	0	0	0	0	0	0	0
2	22	8	KM	2	24	1995	1	8	1	3	1	2	3	0	0	1	0	0	0	0	0	0	0	0	0	0	0	0	0	0	0			7	5	2	0	0	0	0	0	0	0	0	0	0	0	0	0
2	22	8	AU	1	23	1996	3	7	1	0	3	2	1	1	0	0	0	0	0	0	0	0	0	0	0	0	0	0	0	0	0			1	8	2	0	0	0	0	0	0	0	0	0	0	0	0	0
2	22	3	KN	2	6	2013	3	2	1	0	3	1	4. Tentative de Viol	0	0	0	1	0	0	0	0	0	0	0	0	0	0	0	0	0	0			1	2	1	0	0	0	0	0	0	0	0	0	0	0	0	0
2	22	3	KN	2	33	1986	2	8	1	3	5	2	3	0	0	1	0	0	0	0	0	0	0	0	0	0	0	0	0	0	0			7	5	1	0	0	0	0	0	0	0	0	0	0	0	0	0
2	22	3	KN	1	47	1972	1	3	1	8	3	2	16. Autre (SVP dans la case suivante)	1	0	0	0	0	1	0	0	0	0	0	0	0	0	0	1	0	0			3	5	2	0	0	0	0	0	0	0	0	0	0	0	0	0
2	22	3	KF	2	17	2002	3	2	1	0	3	1	3	0	0	1	0	0	0	0	0	0	0	0	0	0	0	0	0	0	0			1	3	1	0	0	0	0	0	0	0	0	0	0	0	0	0
2	22	3	KF	2	24	1995	3	3	1	2	2	2	16. Autre (SVP dans la case suivante)	1	0	0	0	0	1	0	0	0	0	0	0	0	0	0	1	0	0			3	5	2	0	0	0	0	0	0	0	0	0	0	0	0	0
2	22	3	KF	2	32	1987	2	3	1	5	5	2	3	0	0	1	0	0	0	0	0	0	0	0	0	0	0	0	0	0	0			3	5	1	0	0	0	0	0	0	0	0	0	0	0	0	0
2	22	3	KF	2	27	1992	2	3	1	2	5	1	3	0	0	1	0	0	0	0	0	0	0	0	0	0	0	0	0	0	0			3	5	2	0	0	0	0	0	0	0	0	0	0	0	0	0
2	22	3	KF	2	25	1994	1	8	1	2	5	1	3	0	0	1	0	0	0	0	0	0	0	0	0	0	0	0	0	0	0			3	4	2	0	0	0	0	0	0	0	0	0	0	0	0	0
2	22	3	KF	2	40	1979	1	3	1	4	5	4	3	0	0	1	0	0	0	0	0	0	0	0	0	0	0	0	0	0	0			3	4	1	0	0	0	0	0	0	0	0	0	0	0	0	0
2	22	3	KN	2	43	1976	1	3	1	5	5	2	3	0	0	1	0	0	0	0	0	0	0	0	0	0	0	0	0	0	0			3	5	2	0	0	0	0	0	0	0	0	0	0	0	0	0
2	22	3	KN	1	45	1974	2	3	1	7	5	2		0	0	0	0	0	0	0	0	0	0	0	0	0	0	0	0	0	0			3	5	2	0	0	0	0	0	0	0	0	0	0	0	0	0
2	22	3	KN	1	39	1980	1	3	1	5	5	2	1	1	0	0	0	0	0	0	0	0	0	0	0	0	0	0	0	0	0			1	5	2	0	0	0	0	0	0	0	0	0	0	0	0	0
2	22	3	KN	2	28	1991	3	3	1	2	5	2	3	0	0	1	0	0	0	0	0	0	0	0	0	0	0	0	0	0	0			1	5	2	0	0	0	0	0	0	0	0	0	0	0	0	0
2	22	3	KF	1	22	1997	3	2	1	0	5	1	2	0	1	0	0	0	0	0	0	0	0	0	0	0	0	0	0	0	0			2	5	2	0	0	0	0	0	0	0	0	0	0	0	0	0
2	22	3	KF	2	37	1982	3	3	1		5	2	3	0	0	1	0	0	0	0	0	0	0	0	0	0	0	0	0	0	0			3	4	2	0	0	0	0	0	0	0	0	0	0	0	0	0
2	22	3	KF	2	14	2005	2	2	1		3	1	3	0	0	1	0	0	0	0	0	0	0	0	0	0	0	0	0	0	0			3	4	1	0	0	0	0	0	0	0	0	0	0	0	0	0
2	22	3	KF	2	50	1969	1	8	1		4	6	1	1	0	0	0	0	0	0	0	0	0	0	0	0	0	0	0	0	0			1	5	2	0	0	0	0	0	0	0	0	0	0	0	0	0
2	22	3	KF	2	27	1992	2	3	1		3	3	3	0	0	1	0	0	0	0	0	0	0	0	0	0	0	0	0	0	0			3	5	2	0	0	0	0	0	0	0	0	0	0	0	0	0
2	22	3	KF	2	29	1990	2	3	1		5	2	3	0	0	1	0	0	0	0	0	0	0	0	0	0	0	0	0	0	0			3	4	1	0	0	0	0	0	0	0	0	0	0	0	0	0
2	22	3	KN	2	34	1985	2	8	1		1	1	3	0	0	1	0	0	0	0	0	0	0	0	0	0	0	0	0	0	0			3	5	1	0	0	0	0	0	0	0	0	0	0	0	0	0
2	22	3	KF	2	36	1983	1	3	1	7	3	2	3	0	0	1	0	0	0	0	0	0	0	0	0	0	0	0	0	0	0			7	4	1	0	0	0	0	0	0	0	0	0	0	0	0	0
2	22	3	SK	2	23	1996	2	3	1		5	2	3	0	0	1	0	0	0	0	0	0	0	0	0	0	0	0	0	0	0			3	4	1	0	0	0	0	0	0	0	0	0	0	0	0	0
2	22	3	SK	2	31	1988	3	3	1		5	5	3	0	0	1	0	0	0	0	0	0	0	0	0	0	0	0	0	0	0			4	5	2	0	0	0	0	0	0	0	0	0	0	0	0	0
2	22	3	SK	2	30	1989	1	3	1		3	2	3	0	0	1	0	0	0	0	0	0	0	0	0	0	0	0	0	0	0			7	5	2	0	0	0	0	0	0	0	0	0	0	0	0	0
2	22	3	UI	2	28	1991	2	8	1		3	2	3	0	0	1	0	0	0	0	0	0	0	0	0	0	0	0	0	0	0			2	5	1	0	0	0	0	0	0	0	0	0	0	0	0	0
2	22	3	UI	2	23	1996	3	8	1		3	5	3	0	0	1	0	0	0	0	0	0	0	0	0	0	0	0	0	0	0			3	5	1	0	0	0	0	0	0	0	0	0	0	0	0	0
2	22	3	UI	2	34	1985	3	3	1		5	1	3	0	0	1	0	0	0	0	0	0	0	0	0	0	0	0	0	0	0			7	5	2	0	0	0	0	0	0	0	0	0	0	0	0	0
2	22	3	UI	1	40	1979	1	3	1		5	2		0	0	0	0	0	0	0	0	0	0	0	0	0	0	0	0	0	0			1	5	2	0	0	0	0	0	0	0	0	0	0	0	0	0
2	22	3	UI	2	17	2002	2	2	1		3	1	3	0	0	1	0	0	0	0	0	0	0	0	0	0	0	0	0	0	0			3	3	1	0	0	0	0	0	0	0	0	0	0	0	0	0
2	22	3	UI	2	33	1986	2	8	1		1	5	3	0	0	1	0	0	0	0	0	0	0	0	0	0	0	0	0	0	0			3	5	1	0	0	0	0	0	0	0	0	0	0	0	0	0
2	22	3	UI	2	32	1987	2	3	1		5	2	3	0	0	1	0	0	0	0	0	0	0	0	0	0	0	0	0	0	0			7	5	2	0	0	0	0	0	0	0	0	0	0	0	0	0
2	22	3	UI	2	17	2002	2	2	1		3	1	3	0	0	1	0	0	0	0	0	0	0	0	0	0	0	0	0	0	0			7	3	1	0	0	0	0	0	0	0	0	0	0	0	0	0
2	22	3	UI	2	35	1984	1	8	1		5	2	3	0	0	1	0	0	0	0	0	0	0	0	0	0	0	0	0	0	0			7	3	1	0	0	0	0	0	0	0	0	0	0	0	0	0
2	22	3	UI	2	29	1990	3	3	1	5	5	2	3	0	0	1	0	0	0	0	0	0	0	0	0	0	0	0	0	0	0			7	5	2	0	0	0	0	0	0	0	0	0	0	0	0	0
2	22	3	UI	1	39	1980	2	8	1	7	5	2		0	0	0	0	0	0	0	0	0	0	0	0	0	0	0	0	0	0			3	5	2	0	0	0	0	0	0	0	0	0	0	0	0	0
2	22	3	UI	2	17	2002	3	2	1		3	1	3	0	0	1	0	0	0	0	0	0	0	0	0	0	0	0	0	0	0			1	5	1	0	0	0	0	0	0	0	0	0	0	0	0	0
2	22	3	UI	2	40	1979	3	8	1	4	5	2		0	0	0	0	0	0	0	0	0	0	0	0	0	0	0	0	0	0			7	4	1	0	0	0	0	0	0	0	0	0	0	0	0	0
2	22	4	3	2	17	2002	3	2	1		3	1	3	0	0	1	0	0	0	0	0	0	0	0	0	0	0	0	0	0	0			1	5		0	0	0	0	0	0	0	0	0	0	0	0	0
2	22	4	3	2	16	2003	3	2	1		3	1	3	0	0	1	0	0	0	0	0	0	0	0	0	0	0	0	0	0	0			3	5		0	0	0	0	0	0	0	0	0	0	0	0	0
2	22	4	4	2	26	1993	1	3	1	4	1	2		0	0	0	0	0	0	0	0	0	0	0	0	0	0	0	0	0	0			2	9		0	0	0	0	0	0	0	0	0	0	0	0	0
2	22	4	4	2	29	1990	1	8	1	5	1	2	2	0	1	0	0	0	0	0	0	0	0	0	0	0	0	0	0	0	0			3	5		0	0	0	0	0	0	0	0	0	0	0	0	0
2	22	4	4	2	25	1994	1	3	1	3	3	6	1	1	0	0	0	0	0	0	0	0	0	0	0	0	0	0	0	0	0			7	5		0	0	0	0	0	0	0	0	0	0	0	0	0
2	22	4	4	2	33	1986	1	3	1	7	3	6	3	0	0	1	0	0	0	0	0	0	0	0	0	0	0	0	0	0	0			4	4		0	0	0	0	0	0	0	0	0	0	0	0	0
2	22	4	3	1	17	2002	3	2	1		2	1	1	1	0	0	0	0	0	0	0	0	0	0	0	0	0	0	0	0	0			1	4		0	0	0	0	0	0	0	0	0	0	0	0	0
2	22	4	4	1	15	2004	2	2	1		3	1		0	0	0	0	0	0	0	0	0	0	0	0	0	0	0	0	0	0			1	5		0	0	0	0	0	0	0	0	0	0	0	0	0
2	22	4	3	2	27	1992	1	3	1	3	1	2	3	0	0	1	0	0	0	0	0	0	0	0	0	0	0	0	0	0	0			1	4	1	0	0	0	0	0	0	0	0	0	0	0	0	0
2	22	4	3	2	25	1994	1	3	1	2	3	5		0	0	0	0	0	0	0	0	0	0	0	0	0	0	0	0	0	0			2	5	2	0	0	0	0	0	0	0	0	0	0	0	0	0
2	22	4	3	1	13	2006	2	2	1		3	1		0	0	0	0	0	0	0	0	0	0	0	0	0	0	0	0	0	0			2	4	1	0	0	0	0	0	0	0	0	0	0	0	0	0
2	22	4	2	1	30	1989	1	3	1		6	6		0	0	0	0	0	0	0	0	0	0	0	0	0	0	0	0	0	0			3	4	2	0	0	0	0	0	0	0	0	0	0	0	0	0
2	22	4	2	2	16	2003	2	2	1		5	1		0	0	0	0	0	0	0	0	0	0	0	0	0	0	0	0	0	0			1	4		0	0	0	0	0	0	0	0	0	0	0	0	0
2	22	4	2	2	17	2002	1	3	1		5	1		0	0	0	0	0	0	0	0	0	0	0	0	0	0	0	0	0	0			3	4		0	0	0	0	0	0	0	0	0	0	0	0	0
2	22	4	3	2	49	1970	1	3	1	3	1	2		0	0	0	0	0	0	0	0	0	0	0	0	0	0	0	0	0	0			3	4		0	0	0	0	0	0	0	0	0	0	0	0	0
2	22	4	3	1	34	1985	4	1	1	3	1	6		0	0	0	0	0	0	0	0	0	0	0	0	0	0	0	0	0	0			3	4		0	0	0	0	0	0	0	0	0	0	0	0	0
2	22	4	3	2	42	1977	1	3	1	6	1	2		0	0	0	0	0	0	0	0	0	0	0	0	0	0	0	0	0	0			3	5		0	0	0	0	0	0	0	0	0	0	0	0	0
2	22	4	3	1	38	1981	1	3	1	5	1	3		0	0	0	0	0	0	0	0	0	0	0	0	0	0	0	0	0	0			3	5		0	0	0	0	0	0	0	0	0	0	0	0	0
2	22	4	4	1	25	1994	1	3		5	1	3		0	0	0	0	0	0	0	0	0	0	0	0	0	0	0	0	0	0			3	3		0	0	0	0	0	0	0	0	0	0	0	0	0
2	22	4	4	2	38	1981	1	3		4	5			0	0	0	0	0	0	0	0	0	0	0	0	0	0	0	0	0	0			1	4		0	0	0	0	0	0	0	0	0	0	0	0	0
2	22	4	4	2	18	2001	3	2			1			0	0	0	0	0	0	0	0	0	0	0	0	0	0	0	0	0	0			3	5		0	0	0	0	0	0	0	0	0	0	0	0	0
2	22	4	2	2	38	1981	1	3		9	3		1	1	0	0	0	0	0	0	0	0	0	0	0	0	0	0	0	0	0			1	2		0	0	0	0	0	0	0	0	0	0	0	0	0
2	22	4	2	2	20	1999	2	3		3	5		1	1	0	0	0	0	0	0	0	0	0	0	0	0	0	0	0	0	0			1	1		0	0	0	0	0	0	0	0	0	0	0	0	0
2	22	4	2	2	20	1999	1	3			5		3	0	0	1	0	0	0	0	0	0	0	0	0	0	0	0	0	0	0			3	5		0	0	0	0	0	0	0	0	0	0	0	0	0
2	22	4	2	2	17	2002	2	3			5		3	0	0	1	0	0	0	0	0	0	0	0	0	0	0	0	0	0	0			3	5		0	0	0	0	0	0	0	0	0	0	0	0	0
2	22	4	2	2	43	1976	2	7		9	5		1	1	0	0	0	0	0	0	0	0	0	0	0	0	0	0	0	0	0			1	3	1	0	0	0	0	0	0	0	0	0	0	0	0	0
2	22	4	2	2	29	1990	1	3	1	7	5		3	0	0	1	0	0	0	0	0	0	0	0	0	0	0	0	0	0	0			1	5	1	0	0	0	0	0	0	0	0	0	0	0	0	0
2	22	4	4	2	16	2003	3	2	1		3	1	3	0	0	1	0	0	0	0	0	0	0	0	0	0	0	0	0	0	0			3	5	1	0	0	0	0	0	0	0	0	0	0	0	0	0
2	22	4	4	2	29	1990	1	8	1	6	3	2	1	1	0	0	0	0	0	0	0	0	0	0	0	0	0	0	0	0	0			1	3	1	0	0	0	0	0	0	0	0	0	0	0	0	0
2	22	4	4	2	24	1995	1	3	1	3	3	2	1	1	0	0	0	0	0	0	0	0	0	0	0	0	0	0	0	0	0			1	4	1	0	0	0	0	0	0	0	0	0	0	0	0	0
2	22	4	4	2	27	1992	2	3	1	5	2	2	3	0	0	1	0	0	0	0	0	0	0	0	0	0	0	0	0	0	0			3	5	2	0	0	0	0	0	0	0	0	0	0	0	0	0
2	22	4	4	2	25	1994	2	3	1	3	1	2	3	0	0	1	0	0	0	0	0	0	0	0	0	0	0	0	0	0	0			7	5	1	0	0	0	0	0	0	0	0	0	0	0	0	0
2	22	4	3	2	30	1989	1	3	1	5	1	2	3	0	0	1	0	0	0	0	0	0	0	0	0	0	0	0	0	0	0			1	3	1	0	0	0	0	0	0	0	0	0	0	0	0	0
2	22	4	3	2	16	2003	2	2	1		5	1	3	0	0	1	0	0	0	0	0	0	0	0	0	0	0	0	0	0	0			3	3	1	0	0	0	0	0	0	0	0	0	0	0	0	0
2	22	4	3	2	29	1990	3	3	1		3	1	3	0	0	1	0	0	0	0	0	0	0	0	0	0	0	0	0	0	0			3	2	2	0	0	0	0	0	0	0	0	0	0	0	0	0
2	22	4	3	2	28	1991	1	3	1		3	2	3	0	0	1	0	0	0	0	0	0	0	0	0	0	0	0	0	0	0			1	7	2	0	0	0	0	0	0	0	0	0	0	0	0	0
2	22	4	3	2	46	1973	1	3	1	5	5	2	3	0	0	1	0	0	0	0	0	0	0	0	0	0	0	0	0	0	0			3	5	1	0	0	0	0	0	0	0	0	0	0	0	0	0
2	22	4	1	1	35	1984	1	3	1	4	1	1		0	0	0	0	0	0	0	0	0	0	0	0	0	0	0	0	0	0			3	1	1	0	0	0	0	0	0	0	0	0	0	0	0	0
2	22	4	1	2	40	1979	1	3	1	8	3	2	3	0	0	1	0	0	0	0	0	0	0	0	0	0	0	0	0	0	0			3	5	1	0	0	0	0	0	0	0	0	0	0	0	0	0
2	22	4	1	2	9	2010	1	7	1		3	1		0	0	0	0	0	0	0	0	0	0	0	0	0	0	0	0	0	0			1			0	0	0	0	0	0	0	0	0	0	0	0	0
2	22	4	1	2	24	1995	1	3	1	4	3	2	3	0	0	1	0	0	0	0	0	0	0	0	0	0	0	0	0	0	0			3		2	0	0	0	0	0	0	0	0	0	0	0	0	0
2	22	4	1	2	29	1990	1	3	1	3	5	2	3	0	0	1	0	0	0	0	0	0	0	0	0	0	0	0	0	0	0			3		2	0	0	0	0	0	0	0	0	0	0	0	0	0
2	22	4	1	2	30	1989	2	3	1	2	5	2	3	0	0	1	0	0	0	0	0	0	0	0	0	0	0	0	0	0	0			3		1	0	0	0	0	0	0	0	0	0	0	0	0	0
2	22	4	1	2	28	1991	2	7		3	2	2	3	0	0	1	0	0	0	0	0	0	0	0	0	0	0	0	0	0	0			2	5	2	0	0	0	0	0	0	0	0	0	0	0	0	0
2	22	13	RS	2	27	1992	2	8	1	3	5	2	2	0	1	0	0	0	0	0	0	0	0	0	0	0	0	0	0	0	0			2	5	2	0	0	0	0	0	0	0	0	0	0	0	0	0
2	22	13	RS	2	40	1979	1	7	1	7	1	2	3	0	0	1	0	0	0	0	0	0	0	0	0	0	0	0	0	0	0			1	5	1	0	0	0	0	0	0	0	0	0	0	0	0	0
2	22	13	BAS	2	26	1993	2	8	1	3	3	6	4. Tentative de Viol	0	0	0	1	0	0	0	0	0	0	0	0	0	0	0	0	0	0			1	1	1	0	0	0	0	0	0	0	0	0	0	0	0	0
2	22	13	B3	2	30	1989	1	3	1	3	1	2	3	0	0	1	0	0	0	0	0	0	0	0	0	0	0	0	0	0	0			1	5	2	0	0	0	0	0	0	0	0	0	0	0	0	0
2	22	13	RS	2	45	1974	2	8	1	7	5	2	3	0	0	1	0	0	0	0	0	0	0	0	0	0	0	0	0	0	0			3	5	2	0	0	0	0	0	0	0	0	0	0	0	0	0
2	22	13	B3	2	29	1990	2	8	1	3	5	2	3	0	0	1	0	0	0	0	0	0	0	0	0	0	0	0	0	0	0			2	5	1	0	0	0	0	0	0	0	0	0	0	0	0	0
2	22	13	B1	2	22	1997	2	3	1	0	4		3	0	0	1	0	0	0	0	0	0	0	0	0	0	0	0	0	0	0				5	2	0	0	0	0	0	0	0	0	0	0	0	0	0
2	22	13	RS	2	22	1997	3	8	1	0	5	2	1	1	0	0	0	0	0	0	0	0	0	0	0	0	0	0	0	0	0			1	2		0	0	0	0	0	0	0	0	0	0	0	0	0
2	22	5	RS	2	31	1988	3	3	1	0	5	2	2	0	1	0	0	0	0	0	0	0	0	0	0	0	0	0	0	0	0			7	5	2	0	0	0	0	0	0	0	0	0	0	0	0	0
2	22	5	RS	2	25	1994	2	3	1	3	3	2	5. Inceste (enfant abusé par un membre de la famille)	0	0	0	0	1	0	0	0	0	0	0	0	0	0	0	0	0	0			3	5	2	0	0	0	0	0	0	0	0	0	0	0	0	0
2	22	5	IK	2	16	2003	2	2	1	0	1	1	3	0	0	1	0	0	0	0	0	0	0	0	0	0	0	0	0	0	0			7	3	1	0	0	0	0	0	0	0	0	0	0	0	0	0
2	22	5	IK	2	26	1993	2	7	1	2	5	2	3	0	0	1	0	0	0	0	0	0	0	0	0	0	0	0	0	0	0			2		2	0	0	0	0	0	0	0	0	0	0	0	0	0
2	22	5	RM	2	25	1994	2	3	1	3	1	2	3	0	0	1	0	0	0	0	0	0	0	0	0	0	0	0	0	0	0			3	5, 2	2	0	0	0	0	0	0	0	0	0	0	0	0	0
2	22	5	RM	2	21	1998	3	3	1	1	1	2	3	0	0	1	0	0	0	0	0	0	0	0	0	0	0	0	0	0	0			3	5, 2	1	0	0	0	0	0	0	0	0	0	0	0	0	0
2	22	5	RS	1	40	1979	2	3	1	7	5	2	2	0	1	0	0	0	0	0	0	0	0	0	0	0	0	0	0	0	0			2	5, 2	2	0	0	0	0	0	0	0	0	0	0	0	0	0
2	22	5	RS	2	38	1981		3	1	6	5	2	2	0	1	0	0	0	0	0	0	0	0	0	0	0	0	0	0	0	0			2	5, 2	2	0	0	0	0	0	0	0	0	0	0	0	0	0
2	22	5	RM	2	29	1990	1	3	1	0	5	2	15. Insultes / a reçu des menaces	1	0	0	0	1	0	0	0	0	0	0	0	0	0	1	0	0	0			1	2	1	0	0	0	0	0	0	0	0	0	0	0	0	0
2	22	5	IK	2	22	1997	3	3	1	2	5	2	3	0	0	1	0	0	0	0	0	0	0	0	0	0	0	0	0	0	0			2	5	2	0	0	0	0	0	0	0	0	0	0	0	0	0
2	22	5	IK	2	43	1976	2	3	1	7	5	6	1	1	0	0	0	0	0	0	0	0	0	0	0	0	0	0	0	0	0			2	5		0	0	0	0	0	0	0	0	0	0	0	0	0
2	22	5	RM	2	16	2003	3	2	1	0	5	1	15. Insultes / a reçu des menaces	1	0	0	0	1	0	0	0	0	0	0	0	0	0	1	0	0	0			2	2	1	0	0	0	0	0	0	0	0	0	0	0	0	0
2	22	5	IK	2	15	2004	2	3	1	0	5	1	3	0	0	1	0	0	0	0	0	0	0	0	0	0	0	0	0	0	0			2	5	1	0	0	0	0	0	0	0	0	0	0	0	0	0
2	22	5	RS	2	28	1991	2	3	1	2	3	2	3	0	0	1	0	0	0	0	0	0	0	0	0	0	0	0	0	0	0			2	5	2	0	0	0	0	0	0	0	0	0	0	0	0	0
2	22	5	RS	1	48	1971	3	3	1	7	1	6	2	0	1	0	0	0	0	0	0	0	0	0	0	0	0	0	0	0	0			2	5	2	0	0	0	0	0	0	0	0	0	0	0	0	0
2	22	5	IK	2	13	2006	3	3	1	0	1	1	1	1	0	0	0	0	0	0	0	0	0	0	0	0	0	0	0	0	0				5	2	0	0	0	0	0	0	0	0	0	0	0	0	0
2	22	5	RM	2	22	1997	1	3	1	3	5	2	3	0	0	1	0	0	0	0	0	0	0	0	0	0	0	0	0	0	0				5	2	0	0	0	0	0	0	0	0	0	0	0	0	0
2	22	5	RS	2	30	1989	3	3	1	5	1	2	3	0	0	1	0	0	0	0	0	0	0	0	0	0	0	0	0	0	0			3	5	2	0	0	0	0	0	0	0	0	0	0	0	0	0
2	22	5	IK	1	20	1999	3	3	1	0	1	1	1	1	0	0	0	0	0	0	0	0	0	0	0	0	0	0	0	0	0			1	9	1	0	0	0	0	0	0	0	0	0	0	0	0	0
2	22	5	IK	2	21	1998	2	3	1	2	5	2	3	0	0	1	0	0	0	0	0	0	0	0	0	0	0	0	0	0	0			2	5	2	0	0	0	0	0	0	0	0	0	0	0	0	0
2	22	5	RM	2	30	1989	2	8	1	0	1	5		0	0	0	0	0	0	0	0	0	0	0	0	0	0	0	0	0	0						0	0	0	0	0	0	0	0	0	0	0	0	0
2	22	5	RS	2	30	1989		8	1	0	3	2	3	0	0	1	0	0	0	0	0	0	0	0	0	0	0	0	0	0	0			3	5	2	0	0	0	0	0	0	0	0	0	0	0	0	0
2	22	5	RS	2	28	1991	3	8	1	0	3	2	3	0	0	1	0	0	0	0	0	0	0	0	0	0	0	0	0	0	0			3	5	2	0	0	0	0	0	0	0	0	0	0	0	0	0
2	22	5	IK	2	27	1992	1	8	1	0	1	2	3	0	0	1	0	0	0	0	0	0	0	0	0	0	0	0	0	0	0			2	5	2	0	0	0	0	0	0	0	0	0	0	0	0	0
2	22	5	RM	2	28	1991	3	3	1	5	5	2	3	0	0	1	0	0	0	0	0	0	0	0	0	0	0	0	0	0	0			3	5	2	0	0	0	0	0	0	0	0	0	0	0	0	0
2	22	5	RM	2	20	1999	2	8	1	3	5	2	3	0	0	1	0	0	0	0	0	0	0	0	0	0	0	0	0	0	0				5	2	0	0	0	0	0	0	0	0	0	0	0	0	0
2	22	5	IK	1	42	1977	3	3	1	0	1		2	0	1	0	0	0	0	0	0	0	0	0	0	0	0	0	0	0	0			1		2	0	0	0	0	0	0	0	0	0	0	0	0	0
2	22	2	F1	2	55	1964	3	3	1	7	5	2	3	0	0	1	0	0	0	0	0	0	0	0	0	0	0	0	0	0	0			2	5	2	0	0	0	0	0	0	0	0	0	0	0	0	0
2	22	2	F3	2	28	1991	2	3	1	3	5	2	3	0	0	1	0	0	0	0	0	0	0	0	0	0	0	0	0	0	0			2	5	2	0	0	0	0	0	0	0	0	0	0	0	0	0
2	22	2	F3	2	18	2001	3	3	1	0	5	1	3	0	0	1	0	0	0	0	0	0	0	0	0	0	0	0	0	0	0			1	4		0	0	0	0	0	0	0	0	0	0	0	0	0
2	22	2	F3	2	53	1966	2	3	1	9	5	6	3	0	0	1	0	0	0	0	0	0	0	0	0	0	0	0	0	0	0			3	5	2	0	0	0	0	0	0	0	0	0	0	0	0	0
2	22	2	F1	2	32	1987		3	1	0	5	2	3	0	0	1	0	0	0	0	0	0	0	0	0	0	0	0	0	0	0			1	5		0	0	0	0	0	0	0	0	0	0	0	0	0
2	22	2	F3	2	16	2003	3	2	1	0	5	1	3	0	0	1	0	0	0	0	0	0	0	0	0	0	0	0	0	0	0			2	4	1	0	0	0	0	0	0	0	0	0	0	0	0	0
2	22	2	F2	2	30	1989	3	8	1	2	3	2	3	0	0	1	0	0	0	0	0	0	0	0	0	0	0	0	0	0	0			3	5	2	0	0	0	0	0	0	0	0	0	0	0	0	0
2	22	2	F2	1	42	1977	3	8	1	8	5	2	1	1	0	0	0	0	0	0	0	0	0	0	0	0	0	0	0	0	0			3	5	2	0	0	0	0	0	0	0	0	0	0	0	0	0
2	22	2	F2	2	36	1983	1	3	1	5	5	6	1	1	0	0	0	0	0	0	0	0	0	0	0	0	0	0	0	0	0			1	5	2	0	0	0	0	0	0	0	0	0	0	0	0	0
2	22	2	F1	2	29	1990	3	3	1	5	5	2	3	0	0	1	0	0	0	0	0	0	0	0	0	0	0	0	0	0	0				5	2	0	0	0	0	0	0	0	0	0	0	0	0	0
2	22	2	F1	2	28	1991	3	3	1	3	3	2	3	0	0	1	0	0	0	0	0	0	0	0	0	0	0	0	0	0	0			2	5	2	0	0	0	0	0	0	0	0	0	0	0	0	0
2	22	2	F2	2	41	1978	1	3	1		5	2	3	0	0	1	0	0	0	0	0	0	0	0	0	0	0	0	0	0	0			3	5	2	0	0	0	0	0	0	0	0	0	0	0	0	0
2	22	2	F2	2	36	1983	2	3	1		5	2	3	0	0	1	0	0	0	0	0	0	0	0	0	0	0	0	0	0	0			3	5	2	0	0	0	0	0	0	0	0	0	0	0	0	0
2	22	2	F2	2	40	1979	1	3	1		5	2	3	0	0	1	0	0	0	0	0	0	0	0	0	0	0	0	0	0	0			4	5	2	0	0	0	0	0	0	0	0	0	0	0	0	0
2	22	2	F1	2	35	1984	2	3	1		5	5	3	0	0	1	0	0	0	0	0	0	0	0	0	0	0	0	0	0	0			3	5	2	0	0	0	0	0	0	0	0	0	0	0	0	0
2	22	2	F1	2	32	1987	2	3	1	5	5	2	3	0	0	1	0	0	0	0	0	0	0	0	0	0	0	0	0	0	0			3	5	2	0	0	0	0	0	0	0	0	0	0	0	0	0
2	22	2	F1	2	30	1989	3	3	1	7	5	2	3	0	0	1	0	0	0	0	0	0	0	0	0	0	0	0	0	0	0				5	2	0	0	0	0	0	0	0	0	0	0	0	0	0
2	22	2	F3	2	26	1993	2	8	1	4	5	2	3	0	0	1	0	0	0	0	0	0	0	0	0	0	0	0	0	0	0			1	5	2	0	0	0	0	0	0	0	0	0	0	0	0	0
2	22	2	F3	2	54	1965	2	3	1	8	5	6	3	0	0	1	0	0	0	0	0	0	0	0	0	0	0	0	0	0	0			2	5	1	0	0	0	0	0	0	0	0	0	0	0	0	0
2	22	2	F3	2	45	1974		3	1	3	5	2	3	0	0	1	0	0	0	0	0	0	0	0	0	0	0	0	0	0	0				5	2	0	0	0	0	0	0	0	0	0	0	0	0	0
2	22	2	F3	2	30	1989		7	1	7	5	2	3	0	0	1	0	0	0	0	0	0	0	0	0	0	0	0	0	0	0			4	5	2	0	0	0	0	0	0	0	0	0	0	0	0	0
2	22	2	F1	2	4	2015	1	7	1	0	9	1	3	0	0	1	0	0	0	0	0	0	0	0	0	0	0	0	0	0	0				4	2	0	0	0	0	0	0	0	0	0	0	0	0	0
2	22	2	F1	2	30	1989	1	3	1	3	5	6	3	0	0	1	0	0	0	0	0	0	0	0	0	0	0	0	0	0	0			2	5	1	0	0	0	0	0	0	0	0	0	0	0	0	0
2	22	2	F3	2	35	1984	2	3	1	5	5	2	3	0	0	1	0	0	0	0	0	0	0	0	0	0	0	0	0	0	0			5	5	2	0	0	0	0	0	0	0	0	0	0	0	0	0
2	22	2	F3	2	27	1992	1	3	1	0	5	5	3	0	0	1	0	0	0	0	0	0	0	0	0	0	0	0	0	0	0			5	5	1	0	0	0	0	0	0	0	0	0	0	0	0	0
2	22	2	F3	2	39	1980		7	1	0	5	2	3	0	0	1	0	0	0	0	0	0	0	0	0	0	0	0	0	0	0			5	5	2	0	0	0	0	0	0	0	0	0	0	0	0	0
2	22	2	F1	2	7	2012	2	2	1	0	3	1	4. Tentative de Viol	0	0	0	1	0	0	0	0	0	0	0	0	0	0	0	0	0	0			1	3	1	0	0	0	0	0	0	0	0	0	0	0	0	0
2	22	2	F2	2	27	1992	2	3	1	6	3	2	3	0	0	1	0	0	0	0	0	0	0	0	0	0	0	0	0	0	0			3	5	2	0	0	0	0	0	0	0	0	0	0	0	0	0
2	22	2	F2	1	40	1979	3	3	1	8	3	2	1	1	0	0	0	0	0	0	0	0	0	0	0	0	0	0	0	0	0			3	5		0	0	0	0	0	0	0	0	0	0	0	0	0
2	22	2	F2	2	36	1983	2	3	1	0	5	2	3	0	0	1	0	0	0	0	0	0	0	0	0	0	0	0	0	0	0			2	5		0	0	0	0	0	0	0	0	0	0	0	0	0
2	22	2	F1	2	32	1987	2	3	1	8	5	2	3	0	0	1	0	0	0	0	0	0	0	0	0	0	0	0	0	0	0			5	5	2	0	0	0	0	0	0	0	0	0	0	0	0	0
2	22	2	F1	2	37	1982	3	3	1	6	5	2	3	0	0	1	0	0	0	0	0	0	0	0	0	0	0	0	0	0	0			3	5	2	0	0	0	0	0	0	0	0	0	0	0	0	0
2	22	2	F1	2	40	1979	2	8	1	3	5	6	11. Membre de famille / personne proche assassinée	1	0	0	0	0	0	0	0	0	0	1	0	0	0	0	0	0	0			1	2	2	0	0	0	0	0	0	0	0	0	0	0	0	0
2	22	2	F3	2	53	1966	1	3	1	4	5	6	3	0	0	1	0	0	0	0	0	0	0	0	0	0	0	0	0	0	0			3	5	1	0	0	0	0	0	0	0	0	0	0	0	0	0
2	22	2	F3	2	18	2001	3	2	1	0	1	1	3	0	0	1	0	0	0	0	0	0	0	0	0	0	0	0	0	0	0			2	4	2	0	0	0	0	0	0	0	0	0	0	0	0	0
2	22	10	NA	2	27	1992	2	8	1	6	3	2	2	0	1	0	0	0	0	0	0	0	0	0	0	0	0	0	0	0	0			3	5	2	0	0	0	0	0	0	0	0	0	0	0	0	0
2	22	10	NA	2	53	1966	2	3	1	9	2	6	3	0	0	1	0	0	0	0	0	0	0	0	0	0	0	0	0	0	0			2	5	2	0	0	0	0	0	0	0	0	0	0	0	0	0
2	22	13	B2	2	32	1987	1	3	1	6	8	5	2	0	1	0	0	0	0	0	0	0	0	0	0	0	0	0	0	0	0			2	5	2	0	0	0	0	0	0	0	0	0	0	0	0	0
2	22	13	BAS	2	20	1999	3	8	1	0	5	1	3	0	0	1	0	0	0	0	0	0	0	0	0	0	0	0	0	0	0			1	5	2	0	0	0	0	0	0	0	0	0	0	0	0	0
2	22	13	BAS	2	14	2005	3	2	1	0	3	1	3	0	0	1	0	0	0	0	0	0	0	0	0	0	0	0	0	0	0			1	5	1	0	0	0	0	0	0	0	0	0	0	0	0	0
2	22	13	B1	2	3	2016	1	7	1	0	3	1	3	0	0	1	0	0	0	0	0	0	0	0	0	0	0	0	0	0	0			1	5	1	0	0	0	0	0	0	0	0	0	0	0	0	0
2	22	13	B3	2	22	1997	2	3	1	0	5	2	3	0	0	1	0	0	0	0	0	0	0	0	0	0	0	0	0	0	0			2	5	2	0	0	0	0	0	0	0	0	0	0	0	0	0
2	22	13	B3	2	30	1989	1	3	1	0	3	2	3	0	0	1	0	0	0	0	0	0	0	0	0	0	0	0	0	0	0			2	5	2	0	0	0	0	0	0	0	0	0	0	0	0	0
2	22	13	B3	2	29	1990	1	3	1	3	1	2	3	0	0	1	0	0	0	0	0	0	0	0	0	0	0	0	0	0	0			2	5	2	0	0	0	0	0	0	0	0	0	0	0	0	0
2	22	13	B3	2	30	1989	1	8	1	5	1	2	1	1	0	0	0	0	0	0	0	0	0	0	0	0	0	0	0	0	0			4	3		0	0	0	0	0	0	0	0	0	0	0	0	0
2	22	13	B2	2	30	1989	1	3	1	0	3	2	4. Tentative de Viol	0	0	0	1	0	0	0	0	0	0	0	0	0	0	0	0	0	0			3	5	2	0	0	0	0	0	0	0	0	0	0	0	0	0
2	22	13	B1	2	30	1989	2	3	1	0	1	6	4. Tentative de Viol	0	0	0	1	0	0	0	0	0	0	0	0	0	0	0	0	0	0				5	2	0	0	0	0	0	0	0	0	0	0	0	0	0
2	22	13	B2	1	18	2001	2	7	1	0	5	1	2	0	1	0	0	0	0	0	0	0	0	0	0	0	0	0	0	0	0			3	5	2	0	0	0	0	0	0	0	0	0	0	0	0	0
2	22	13	B1	2	4	2015	1	7	1	0	3	1	3	0	0	1	0	0	0	0	0	0	0	0	0	0	0	0	0	0	0			3	5	1	0	0	0	0	0	0	0	0	0	0	0	0	0
2	22	13	B3	2	27	1992	1	3	1	2	1	2	1	1	0	0	0	0	0	0	0	0	0	0	0	0	0	0	0	0	0			3	4	1	0	0	0	0	0	0	0	0	0	0	0	0	0
2	22	13	B3	1	30	1989	2	3	1	4	1	2	3	0	0	1	0	0	0	0	0	0	0	0	0	0	0	0	0	0	0			2	5	2	0	0	0	0	0	0	0	0	0	0	0	0	0
2	22	13	B1	2	30	1989	2	3	1	4	1	6	3	0	0	1	0	0	0	0	0	0	0	0	0	0	0	0	0	0	0				5	2	0	0	0	0	0	0	0	0	0	0	0	0	0
2	22	13	B3	2	30	1989	1	3	1	5	5	2	3	0	0	1	0	0	0	0	0	0	0	0	0	0	0	0	0	0	0			2	5	2	0	0	0	0	0	0	0	0	0	0	0	0	0
2	22	13	B2	2	20	1999	3	2	1	0	5	1	3	0	0	1	0	0	0	0	0	0	0	0	0	0	0	0	0	0	0			1	5	2	0	0	0	0	0	0	0	0	0	0	0	0	0
2	22	13	B2	2	20	1999	3	2	1	0	1	1	2	0	1	0	0	0	0	0	0	0	0	0	0	0	0	0	0	0	0			1	5	2	0	0	0	0	0	0	0	0	0	0	0	0	0
2	22	13	B2	2	22	1997	3	8	1	1	5	1	1	1	0	0	0	0	0	0	0	0	0	0	0	0	0	0	0	0	0				5	2	0	0	0	0	0	0	0	0	0	0	0	0	0
2	22	13	B3	2	29	1990	1	8	1	2	5	2	4. Tentative de Viol	0	0	0	1	0	0	0	0	0	0	0	0	0	0	0	0	0	0				4	2	0	0	0	0	0	0	0	0	0	0	0	0	0
2	22	13	B2	2	22	1997	3	3	1	1	3	2	3	0	0	1	0	0	0	0	0	0	0	0	0	0	0	0	0	0	0			1	5	1	0	0	0	0	0	0	0	0	0	0	0	0	0
2	22	13	S1	2	28	1991	2	8	1	3	5	5	3	0	0	1	0	0	0	0	0	0	0	0	0	0	0	0	0	0	0			1	5	2	0	0	0	0	0	0	0	0	0	0	0	0	0
2	22	13	BAS	2	23	1996	2	8	1	2	1	2	3	0	0	1	0	0	0	0	0	0	0	0	0	0	0	0	0	0	0			2	5	2	0	0	0	0	0	0	0	0	0	0	0	0	0
2	22	13	BAS	2	35	1984	2	3	1	6	5	2	3	0	0	1	0	0	0	0	0	0	0	0	0	0	0	0	0	0	0			3	5	1	0	0	0	0	0	0	0	0	0	0	0	0	0
2	22	13	BAS	2	15	2004	2	2	1	0	5	1	3	0	0	1	0	0	0	0	0	0	0	0	0	0	0	0	0	0	0			1	3	1	0	0	0	0	0	0	0	0	0	0	0	0	0
2	22	8	KM					7			5		1	1	0	0	0	0	0	0	0	0	0	0	0	0	0	0	0	0	0						0	0	0	0	0	0	0	0	0	0	0	0	0
2	22	13	S3	2	27	1992	2	3	1	3	5	2	3	0	0	1	0	0	0	0	0	0	0	0	0	0	0	0	0	0	0			2	5	2	0	0	0	0	0	0	0	0	0	0	0	0	0
2	22	2	F1	2	32	1987	1	3	1	4	5	6	3	0	0	1	0	0	0	0	0	0	0	0	0	0	0	0	0	0	0			1	5	2	0	0	0	0	0	0	0	0	0	0	0	0	0
2	22	13	BAS	2	26	1993	2	8	1	2	5	2	3	0	0	1	0	0	0	0	0	0	0	0	0	0	0	0	0	0	0			2	5	2	0	0	0	0	0	0	0	0	0	0	0	0	0
2	22	13	S2	2	40	1979	1	3	1	7	1	2	4. Tentative de Viol	0	0	0	1	0	0	0	0	0	0	0	0	0	0	0	0	0	0			3	5	2	0	0	0	0	0	0	0	0	0	0	0	0	0
2	22	13	S3	2	29	1990	2	3	1	2	3	2	3	0	0	1	0	0	0	0	0	0	0	0	0	0	0	0	0	0	0			2	5	2	0	0	0	0	0	0	0	0	0	0	0	0	0
2	22	13	S3	2	30	1989	2	3	1	4	5	2	3	0	0	1	0	0	0	0	0	0	0	0	0	0	0	0	0	0	0			2	5	2	0	0	0	0	0	0	0	0	0	0	0	0	0
2	22	13	S3	2	27	1992	2	3	1	0	3	2	3	0	0	1	0	0	0	0	0	0	0	0	0	0	0	0	0	0	0			2	5	2	0	0	0	0	0	0	0	0	0	0	0	0	0
2	22	13	S2	2	37	1982	2	3	1	6	5	2	3	0	0	1	0	0	0	0	0	0	0	0	0	0	0	0	0	0	0			3	5	2	0	0	0	0	0	0	0	0	0	0	0	0	0
2	22	13	S2	2	35	1984	2	8	1	9	5	2	3	0	0	1	0	0	0	0	0	0	0	0	0	0	0	0	0	0	0			3	5	2	0	0	0	0	0	0	0	0	0	0	0	0	0
2	22	13	S2	2	28	1991	3	7	1	4	3	2	3	0	0	1	0	0	0	0	0	0	0	0	0	0	0	0	0	0	0			1	5	2	0	0	0	0	0	0	0	0	0	0	0	0	0
2	22	13	S3	2	30	1989	1	3	1	0	5	2	1	1	0	0	0	0	0	0	0	0	0	0	0	0	0	0	0	0	0			2	4	2	0	0	0	0	0	0	0	0	0	0	0	0	0
2	22	2	KS	2	60	1959	2	8	1	9	3	6	3	0	0	1	0	0	0	0	0	0	0	0	0	0	0	0	0	0	0			2	5	2	0	0	0	0	0	0	0	0	0	0	0	0	0
2	22	2	EK	2	26	1993	2	8	1	2	5		3	0	0	1	0	0	0	0	0	0	0	0	0	0	0	0	0	0	0			3	5	2	0	0	0	0	0	0	0	0	0	0	0	0	0
2	22	2	EK	2	38	1981	1	3	1	6	5	2	3	0	0	1	0	0	0	0	0	0	0	0	0	0	0	0	0	0	0			2	5		0	0	0	0	0	0	0	0	0	0	0	0	0
2	22	2	EK	2	28	1991	2	3		3	3	2	3	0	0	1	0	0	0	0	0	0	0	0	0	0	0	0	0	0	0			3	5	2	0	0	0	0	0	0	0	0	0	0	0	0	0
2	22	2	KS	2	13	2006	3	2			5		3	0	0	1	0	0	0	0	0	0	0	0	0	0	0	0	0	0	0				5	2	0	0	0	0	0	0	0	0	0	0	0	0	0
2	22	2	KS	2	14	2005	3	7			5	1	3	0	0	1	0	0	0	0	0	0	0	0	0	0	0	0	0	0	0			2	5	1	0	0	0	0	0	0	0	0	0	0	0	0	0
2	22	2	KS	2	56	1963	2	3	1	8	5	6	3	0	0	1	0	0	0	0	0	0	0	0	0	0	0	0	0	0	0			3	5	2	0	0	0	0	0	0	0	0	0	0	0	0	0
2	22	2	KS	2	18	2001	3	2	3		5	1	3	0	0	1	0	0	0	0	0	0	0	0	0	0	0	0	0	0	0				5	1	0	0	0	0	0	0	0	0	0	0	0	0	0
2	22	2	AE	2			3	7	1		5	1	3	0	0	1	0	0	0	0	0	0	0	0	0	0	0	0	0	0	0			3	5	2	0	0	0	0	0	0	0	0	0	0	0	0	0
2	22	2	AE	2				7			5	2	3	0	0	1	0	0	0	0	0	0	0	0	0	0	0	0	0	0	0			3	5	2	0	0	0	0	0	0	0	0	0	0	0	0	0
2	22	2	F1	2	31	1988	1	7	1		5		3	0	0	1	0	0	0	0	0	0	0	0	0	0	0	0	0	0	0			2	5	1	0	0	0	0	0	0	0	0	0	0	0	0	0
2	22	2	KS	2	25	1994		3	1		5	2	3	0	0	1	0	0	0	0	0	0	0	0	0	0	0	0	0	0	0				5	2	0	0	0	0	0	0	0	0	0	0	0	0	0
2	22	2	KS	2	20	1999	3	3	1	2	5	5	3	0	0	1	0	0	0	0	0	0	0	0	0	0	0	0	0	0	0				4	1	0	0	0	0	0	0	0	0	0	0	0	0	0
2	22	2	KS	2	56	1963	2	3	1	7	5	6	3	0	0	1	0	0	0	0	0	0	0	0	0	0	0	0	0	0	0			2	5		0	0	0	0	0	0	0	0	0	0	0	0	0
2	22	2	KS	2	17	2002	2	3	1		5	1	3	0	0	1	0	0	0	0	0	0	0	0	0	0	0	0	0	0	0			2	5	2	0	0	0	0	0	0	0	0	0	0	0	0	0
2	22	2	KS	2	23	1996	2	3	1		8	2	3	0	0	1	0	0	0	0	0	0	0	0	0	0	0	0	0	0	0				5	1	0	0	0	0	0	0	0	0	0	0	0	0	0
2	22	2	KS	2	25	1994	3	3	1	3	8	2	3	0	0	1	0	0	0	0	0	0	0	0	0	0	0	0	0	0	0			2	5	2	0	0	0	0	0	0	0	0	0	0	0	0	0
2	22	2	EK	2	40	1979	2	8			3	2	3	0	0	1	0	0	0	0	0	0	0	0	0	0	0	0	0	0	0			2	5	2	0	0	0	0	0	0	0	0	0	0	0	0	0
2	22	2	EK	1	36	1983	2	8	1	6	4	2	1	1	0	0	0	0	0	0	0	0	0	0	0	0	0	0	0	0	0			3	5	2	0	0	0	0	0	0	0	0	0	0	0	0	0
2	22	2	AE	2	21	1998	3	3	1		5	2	4. Tentative de Viol	0	0	0	1	0	0	0	0	0	0	0	0	0	0	0	0	0	0						0	0	0	0	0	0	0	0	0	0	0	0	0
2	22	2	EK	2	20	1999	2	3	1		5		3	0	0	1	0	0	0	0	0	0	0	0	0	0	0	0	0	0	0			2	5	2	0	0	0	0	0	0	0	0	0	0	0	0	0
2	22	2	EK	2	32	1987	2	3		4	5	2	3	0	0	1	0	0	0	0	0	0	0	0	0	0	0	0	0	0	0			3	5	2	0	0	0	0	0	0	0	0	0	0	0	0	0
2	22	2	KS	1	13	2006	3	7	1		5	1	2	0	1	0	0	0	0	0	0	0	0	0	0	0	0	0	0	0	0			1	5		0	0	0	0	0	0	0	0	0	0	0	0	0
2	22	2	EK	2			2	3	1	6	5	2	3	0	0	1	0	0	0	0	0	0	0	0	0	0	0	0	0	0	0			2	5	2	0	0	0	0	0	0	0	0	0	0	0	0	0
2	22	13	S1	2	26	1993	2	3	1	3	5	2	3	0	0	1	0	0	0	0	0	0	0	0	0	0	0	0	0	0	0			3	5	2	0	0	0	0	0	0	0	0	0	0	0	0	0
2	22	13	S1	2	26	1993	3	3	1	0	5	2	3	0	0	1	0	0	0	0	0	0	0	0	0	0	0	0	0	0	0			3	5	1	0	0	0	0	0	0	0	0	0	0	0	0	0
2	22	13	S1	1	20	1999	3	3	1	0	1	2	1	1	0	0	0	0	0	0	0	0	0	0	0	0	0	0	0	0	0			2	5	2	0	0	0	0	0	0	0	0	0	0	0	0	0
2	22	13	S1	2	29	1990	2	3	1	5	6	2	3	0	0	1	0	0	0	0	0	0	0	0	0	0	0	0	0	0	0			3	5	2	0	0	0	0	0	0	0	0	0	0	0	0	0
2	22	5	RS	2	29	1990	3	3	1		5		3	0	0	1	0	0	0	0	0	0	0	0	0	0	0	0	0	0	0			7	5	2	0	0	0	0	0	0	0	0	0	0	0	0	0
2	22	5	RS	2	30	1989	3	3	1		5	2	3	0	0	1	0	0	0	0	0	0	0	0	0	0	0	0	0	0	0			7	5	2	0	0	0	0	0	0	0	0	0	0	0	0	0
2	22	5	RS	2	47	1972	1	3	1		5	6	3	0	0	1	0	0	0	0	0	0	0	0	0	0	0	0	0	0	0			7	5	2	0	0	0	0	0	0	0	0	0	0	0	0	0
2	22	5	RS	2	30	1989	3	3	1	5	5	2	3	0	0	1	0	0	0	0	0	0	0	0	0	0	0	0	0	0	0			7	5	2	0	0	0	0	0	0	0	0	0	0	0	0	0
2	22	5	RS	1	38	1981		3	1		5		14	1	0	0	1	0	0	0	0	0	0	0	0	0	1	0	0	0	0			7	5	2	0	0	0	0	0	0	0	0	0	0	0	0	0
2	22	5	RS	1	40	1979	3	3	1		5	2	14	1	0	0	1	0	0	0	0	0	0	0	0	0	1	0	0	0	0			7	5	2	0	0	0	0	0	0	0	0	0	0	0	0	0
2	22	5	RS	2	32	1987	3	3	1		5	2	3	0	0	1	0	0	0	0	0	0	0	0	0	0	0	0	0	0	0			7	5	2	0	0	0	0	0	0	0	0	0	0	0	0	0
2	22	5	RS	2			3	3	1		5	2	3	0	0	1	0	0	0	0	0	0	0	0	0	0	0	0	0	0	0			7	5	2	0	0	0	0	0	0	0	0	0	0	0	0	0
2	22	1	1	1	17	2002	3	2	1		5	1	1	1	0	0	0	0	0	0	0	0	0	0	0	0	0	0	0	0	0			3	5	2	0	0	0	0	0	0	0	0	0	0	0	0	0
2	22	1	3	1	17	2002	3	2	1		5	1	1	1	0	0	0	0	0	0	0	0	0	0	0	0	0	0	0	0	0			1	4	2	0	0	0	0	0	0	0	0	0	0	0	0	0
2	22	1	3	2	17	2002	3	2	2		5	1	3	0	0	1	0	0	0	0	0	0	0	0	0	0	0	0	0	0	0			1	5	2	0	0	0	0	0	0	0	0	0	0	0	0	0
2	22	1	3	1	19	2000	3	2	1		3	1	1	1	0	0	0	0	0	0	0	0	0	0	0	0	0	0	0	0	0			1	4	1	0	0	0	0	0	0	0	0	0	0	0	0	0
2	22	1	3	1	20	1999	1	3	1		4		1	1	0	0	0	0	0	0	0	0	0	0	0	0	0	0	0	0	0			2	5	2	0	0	0	0	0	0	0	0	0	0	0	0	0
2	22	1	3	2	32	1987	1	3	1		4	6	3	0	0	1	0	0	0	0	0	0	0	0	0	0	0	0	0	0	0			2	5	2	0	0	0	0	0	0	0	0	0	0	0	0	0
2	22	1	3	2	20	1999	1	3	2		4	6	3	0	0	1	0	0	0	0	0	0	0	0	0	0	0	0	0	0	0			1	5	2	0	0	0	0	0	0	0	0	0	0	0	0	0
2	22	1	1	1	25	1994	2	8	1		5	2	1	1	0	0	0	0	0	0	0	0	0	0	0	0	0	0	0	0	0			2	5	2	0	0	0	0	0	0	0	0	0	0	0	0	0
2	22	1	1	1	30	1989	1	3	1		5	2	1	1	0	0	0	0	0	0	0	0	0	0	0	0	0	0	0	0	0			2	5	2	0	0	0	0	0	0	0	0	0	0	0	0	0
2	22	1	1	2	20	1999	1	3	1	2	5	2	3	0	0	1	0	0	0	0	0	0	0	0	0	0	0	0	0	0	0			2	5	1	0	0	0	0	0	0	0	0	0	0	0	0	0
2	22	1	1	2	25	1994	1	3	1	4	5	6	3	0	0	1	0	0	0	0	0	0	0	0	0	0	0	0	0	0	0			1	5	2	0	0	0	0	0	0	0	0	0	0	0	0	0
2	22	1	2	1	42	1977	2	3		6	5		14	1	0	0	1	0	0	0	0	0	0	0	0	0	1	0	0	0	0				5	2	0	0	0	0	0	0	0	0	0	0	0	0	0
2	22	1	2	1	28	1991	2	3		2	4		14	1	0	0	1	0	0	0	0	0	0	0	0	0	1	0	0	0	0				5	2	0	0	0	0	0	0	0	0	0	0	0	0	0
2	22	1	2	2	19	2000	1	3			3	1	4. Tentative de Viol	0	0	0	1	0	0	0	0	0	0	0	0	0	0	0	0	0	0			1	4	1	0	0	0	0	0	0	0	0	0	0	0	0	0
2	22	9	LL	2	25	1994	3	1	1	2	1	2	3	0	0	1	0	0	0	0	0	0	0	0	0	0	0	0	0	0	0			3	4	1	0	0	0	0	0	0	0	0	0	0	0	0	0
2	22	9	LL	2	30	1989	2	1	1	7	3	2	3	0	0	1	0	0	0	0	0	0	0	0	0	0	0	0	0	0	0			1	3	1	0	0	0	0	0	0	0	0	0	0	0	0	0
2	22	9	LL	2	38	1981	1	1	1	10	5	2	1	1	0	0	0	0	0	0	0	0	0	0	0	0	0	0	0	0	0			1	3	1	0	0	0	0	0	0	0	0	0	0	0	0	0
2	22	9	LL	2	50	1969	2	3	1	8	3	6	3	0	0	1	0	0	0	0	0	0	0	0	0	0	0	0	0	0	0			3	5	2	0	0	0	0	0	0	0	0	0	0	0	0	0
2	22	9	FM	2	25	1994	2	7	1	3	5	2	1	1	0	0	0	0	0	0	0	0	0	0	0	0	0	0	0	0	0			1	1	1	0	0	0	0	0	0	0	0	0	0	0	0	0
2	22	9	FM	2	25	1994	1	1	1	2	5	1	3	0	0	1	0	0	0	0	0	0	0	0	0	0	0	0	0	0	0			3	3	2	0	0	0	0	0	0	0	0	0	0	0	0	0
2	22	9	FM	1	36	1983	2	1	1	4	1	2	12. Pesonne de la famille disparue	1	1	0	0	0	0	0	0	0	0	0	1	0	0	0	0	0	0			2	2	2	0	0	0	0	0	0	0	0	0	0	0	0	0
2	22	9	FM	2	32	1987	3	3	1	8	5	6	16. Autre (SVP dans la case suivante)	1	0	0	0	0	1	0	0	0	0	0	0	0	0	0	1	0	0			1	2		0	0	0	0	0	0	0	0	0	0	0	0	0
2	22	9	FM	2	40	1979	1	1	1	7	1	6	3	0	0	1	0	0	0	0	0	0	0	0	0	0	0	0	0	0	0			3	5		0	0	0	0	0	0	0	0	0	0	0	0	0
2	22	9	FM	2	53	1966	2	7	1	8	5	2	1	1	0	0	0	0	0	0	0	0	0	0	0	0	0	0	0	0	0			1	1	1	0	0	0	0	0	0	0	0	0	0	0	0	0
2	22	9	NT	2	33	1986	3	7	1	3	5	5	3	0	0	1	0	0	0	0	0	0	0	0	0	0	0	0	0	0	0			7	4	2	0	0	0	0	0	0	0	0	0	0	0	0	0
2	22	9	NT	2	23	1996	3	2	1		3	1	3	0	0	1	0	0	0	0	0	0	0	0	0	0	0	0	0	0	0			1	5	1	0	0	0	0	0	0	0	0	0	0	0	0	0
2	22	9	NT	2	21	1998	2	1	1		5	1	3	0	0	1	0	0	0	0	0	0	0	0	0	0	0	0	0	0	0			3	4		0	0	0	0	0	0	0	0	0	0	0	0	0
2	22	9	NT	2	19	2000	3	8	1		8	1	3	0	0	1	0	0	0	0	0	0	0	0	0	0	0	0	0	0	0			3	4	2	0	0	0	0	0	0	0	0	0	0	0	0	0
2	22	9	FM	2	50	1969	1	8			3		1	1	0	0	0	0	0	0	0	0	0	0	0	0	0	0	0	0	0			1	1		0	0	0	0	0	0	0	0	0	0	0	0	0
2	22	4	1KAR	2	26	1993	2	3	1		3		3	0	0	1	0	0	0	0	0	0	0	0	0	0	0	0	0	0	0			3	5		0	0	0	0	0	0	0	0	0	0	0	0	0
2	22	4	1KAR	2	32	1987	1	3	1		1	2	3	0	0	1	0	0	0	0	0	0	0	0	0	0	0	0	0	0	0			3	5	2	0	0	0	0	0	0	0	0	0	0	0	0	0
2	22	4	1KAR	1	52	1967	2	3	1	6	3	6	1	1	0	0	0	0	0	0	0	0	0	0	0	0	0	0	0	0	0				5	2	0	0	0	0	0	0	0	0	0	0	0	0	0
2	22	4	1KAR	2	22	1997	3	7	1		3		3	0	0	1	0	0	0	0	0	0	0	0	0	0	0	0	0	0	0			3	5	2	0	0	0	0	0	0	0	0	0	0	0	0	0
2	22	4	1KAR	2	14	2005	2	2	2		3	1	3	0	0	1	0	0	0	0	0	0	0	0	0	0	0	0	0	0	0			7	4	2	0	0	0	0	0	0	0	0	0	0	0	0	0
2	22	4	1KAR	2	12	2007	3	2	2		3		3	0	0	1	0	0	0	0	0	0	0	0	0	0	0	0	0	0	0			7	4	1	0	0	0	0	0	0	0	0	0	0	0	0	0
2	22	4	3KAR	2	30	1989	1	3	1	5	3		3	0	0	1	0	0	0	0	0	0	0	0	0	0	0	0	0	0	0			3	5	2	0	0	0	0	0	0	0	0	0	0	0	0	0
2	22	4	3KAR	2	21	1998	2	3	1		5		3	0	0	1	0	0	0	0	0	0	0	0	0	0	0	0	0	0	0			3	4	1	0	0	0	0	0	0	0	0	0	0	0	0	0
2	22	4	3KAR	2	16	2003	3	2	1		5	1	1	1	0	0	0	0	0	0	0	0	0	0	0	0	0	0	0	0	0			3	3	1	0	0	0	0	0	0	0	0	0	0	0	0	0
2	22	4	3KAR	2	36	1983	1	3	1	4	5	2		0	0	0	0	0	0	0	0	0	0	0	0	0	0	0	0	0	0				3		0	0	0	0	0	0	0	0	0	0	0	0	0
2	22	4	3KAR	2	23	1996	1	3	1		5		3	0	0	1	0	0	0	0	0	0	0	0	0	0	0	0	0	0	0			3	4		0	0	0	0	0	0	0	0	0	0	0	0	0
2	22	4	4KAR	2	28	1991	2	8	1	5	1	7	16. Autre (SVP dans la case suivante)	1	0	0	0	0	1	0	0	0	0	0	0	0	0	0	1	0	0			3	5		0	0	0	0	0	0	0	0	0	0	0	0	0
2	22	4	4KAR	2	26	1993	2	8	1		3	7	1	1	0	0	0	0	0	0	0	0	0	0	0	0	0	0	0	0	0			1	3		0	0	0	0	0	0	0	0	0	0	0	0	0
2	22	4	4KAR	2	24	1995	3	8	1	2	3	7	3	0	0	1	0	0	0	0	0	0	0	0	0	0	0	0	0	0	0			3	5	1	0	0	0	0	0	0	0	0	0	0	0	0	0
2	22	4	4KAR	2	17	2002	2	8	1		3	1	3	0	0	1	0	0	0	0	0	0	0	0	0	0	0	0	0	0	0			3	5	1	0	0	0	0	0	0	0	0	0	0	0	0	0
2	22	4	4KAR	2	16	2003	3	7	2		3	1	3	0	0	1	0	0	0	0	0	0	0	0	0	0	0	0	0	0	0			3	4	1	0	0	0	0	0	0	0	0	0	0	0	0	0
2	22	4	4KAR	2	27	1992	2	8	2	6	1	7	3	0	0	1	0	0	0	0	0	0	0	0	0	0	0	0	0	0	0			3	5	1	0	0	0	0	0	0	0	0	0	0	0	0	0
2	22	4	2KAR	2	28	1991	2	3	1	4	5	2	1	1	0	0	0	0	0	0	0	0	0	0	0	0	0	0	0	0	0			1	3		0	0	0	0	0	0	0	0	0	0	0	0	0
2	22	4	2KAR	2	25	1994	2	3	1	3	5	6	14	1	0	0	1	0	0	0	0	0	0	0	0	0	1	0	0	0	0			3	3	1	0	0	0	0	0	0	0	0	0	0	0	0	0
2	22	4	2KAR	2	16	2003	2	2	2		3	1	3	0	0	1	0	0	0	0	0	0	0	0	0	0	0	0	0	0	0			2	5	1	0	0	0	0	0	0	0	0	0	0	0	0	0
2	22	4	2KAR	2	17	2002	3	2			5	1	3	0	0	1	0	0	0	0	0	0	0	0	0	0	0	0	0	0	0			2	5	1	0	0	0	0	0	0	0	0	0	0	0	0	0
2	22	12	MN	2	32	1987	1	3	1	4	11	6	3	0	0	1	0	0	0	0	0	0	0	0	0	0	0	0	0	0	0			1	5	2	0	0	0	0	0	0	0	0	0	0	0	0	0
2	22	12	MN	1	35	1984	1	7	2		5	7	14	1	0	0	1	0	0	0	0	0	0	0	0	0	1	0	0	0	0			2	5	2	0	0	0	0	0	0	0	0	0	0	0	0	0
2	22	12	MN	1	25	1994	2	3	1	2	5	7	14	1	0	0	1	0	0	0	0	0	0	0	0	0	1	0	0	0	0			2	5	2	0	0	0	0	0	0	0	0	0	0	0	0	0
2	22	12	2	1	30	1989	1	3	2	5	5	7	14	1	0	0	1	0	0	0	0	0	0	0	0	0	1	0	0	0	0			2	5	2	0	0	0	0	0	0	0	0	0	0	0	0	0
2	22	12	CBM	2	35	1984	1	8	1	6	1	7	3	0	0	1	0	0	0	0	0	0	0	0	0	0	0	0	0	0	0			2	5	2	0	0	0	0	0	0	0	0	0	0	0	0	0
2	22	12	CBM	2	25	1994	2	8	1		11	7	3	0	0	1	0	0	0	0	0	0	0	0	0	0	0	0	0	0	0			1	5	2	0	0	0	0	0	0	0	0	0	0	0	0	0
2	22	12	CBM	2	58	1961	1	3	1	7	4	7	14	1	0	0	1	0	0	0	0	0	0	0	0	0	1	0	0	0	0			1	5	2	0	0	0	0	0	0	0	0	0	0	0	0	0
2	22	12	NTC	2	20	1999	1	8	2	5	5	6	10	1	0	0	0	0	0	0	0	0	1	0	0	0	0	0	0	0	0			1	5	2	0	0	0	0	0	0	0	0	0	0	0	0	0
2	22	12	NTC	2	15	2004	3	8	2		5		10	1	0	0	0	0	0	0	0	0	1	0	0	0	0	0	0	0	0			3	5	1	0	0	0	0	0	0	0	0	0	0	0	0	0
2	22	12	NTC	2	32	1987	1	8	1	5	5	5	10	1	0	0	0	0	0	0	0	0	1	0	0	0	0	0	0	0	0			1	5	1	0	0	0	0	0	0	0	0	0	0	0	0	0
2	22	12	NTC	2			1	8	1	5	5	5	3	0	0	1	0	0	0	0	0	0	0	0	0	0	0	0	0	0	0			7	5	1	0	0	0	0	0	0	0	0	0	0	0	0	0
2	22	12	NTC	2	30	1989	1	8	1	6	11	6	10	1	0	0	0	0	0	0	0	0	1	0	0	0	0	0	0	0	0			2	5	1	0	0	0	0	0	0	0	0	0	0	0	0	0
2	22	12	NTC	2			1	8	1	6	5		10	1	0	0	0	0	0	0	0	0	1	0	0	0	0	0	0	0	0			7	5	1	0	0	0	0	0	0	0	0	0	0	0	0	0
2	22	12	NTC	1	30	1989	1	3	1	4	5	7	9. Kidnapping/ Enlèvement/ Otage (SANS violence sexuelle)	0	0	0	0	0	0	0	0	1	0	0	0	0	0	0	0	0	0			3	5	2	0	0	0	0	0	0	0	0	0	0	0	0	0
2	22	12	NTC	2	29	1990	1	8	1	5	11	7	3	0	0	1	0	0	0	0	0	0	0	0	0	0	0	0	0	0	0			1	5	1	0	0	0	0	0	0	0	0	0	0	0	0	0
2	22	3	2	2	35	1984	3	3	1	2	3	2	3	0	0	1	0	0	0	0	0	0	0	0	0	0	0	0	0	0	0			7	5	2	0	0	0	0	0	0	0	0	0	0	0	0	0
2	22	3	2	2	30	1989	1	3	1	2	2	2	3	0	0	1	0	0	0	0	0	0	0	0	0	0	0	0	0	0	0			7	5	2	0	0	0	0	0	0	0	0	0	0	0	0	0
2	22	3	2	1	40	1979	2	8	1	7	5	2	1	1	0	0	0	0	0	0	0	0	0	0	0	0	0	0	0	0	0			3	5	2	0	0	0	0	0	0	0	0	0	0	0	0	0
2	22	3	2	2	34	1985	2	8	1	4	5	1	3	0	0	1	0	0	0	0	0	0	0	0	0	0	0	0	0	0	0			3	5	2	0	0	0	0	0	0	0	0	0	0	0	0	0
2	22	3	1	2	29	1990	2	8	1	4	5	2	3	0	0	1	0	0	0	0	0	0	0	0	0	0	0	0	0	0	0			3	5	1	0	0	0	0	0	0	0	0	0	0	0	0	0
2	22	3	1	2	26	1993	2	3	1	2	5	2	3	0	0	1	0	0	0	0	0	0	0	0	0	0	0	0	0	0	0			7	5	1	0	0	0	0	0	0	0	0	0	0	0	0	0
2	22	3	1	2	36	1983	2	3	1	5	5	2	3	0	0	1	0	0	0	0	0	0	0	0	0	0	0	0	0	0	0			3	5	1	0	0	0	0	0	0	0	0	0	0	0	0	0
2	22	3	1	2	30	1989		8		3	3	5	3	0	0	1	0	0	0	0	0	0	0	0	0	0	0	0	0	0	0			3	5	1	0	0	0	0	0	0	0	0	0	0	0	0	0
2	22	3	1	1	35	1984	2	3	2	4	5	2	2	0	1	0	0	0	0	0	0	0	0	0	0	0	0	0	0	0	0			1	5	2	0	0	0	0	0	0	0	0	0	0	0	0	0
2	22	3	SK	2	43	1976	2	3	1	7	3		3	0	0	1	0	0	0	0	0	0	0	0	0	0	0	0	0	0	0			7	5	2	0	0	0	0	0	0	0	0	0	0	0	0	0
2	22	3	3	2	28	1991	3	3		4	5		3	0	0	1	0	0	0	0	0	0	0	0	0	0	0	0	0	0	0			1	5	2	0	0	0	0	0	0	0	0	0	0	0	0	0
2	22	8	KM	2	27	1992	2	8		4	1	2	14	1	0	0	1	0	0	0	0	0	0	0	0	0	1	0	0	0	0			1	3	2	0	0	0	0	0	0	0	0	0	0	0	0	0
2	22	8	AN	2	18	2001		3			5	1	6. Mariage Forcé	0	0	0	0	0	1	0	0	0	0	0	0	0	0	0	0	0	0			1	2		0	0	0	0	0	0	0	0	0	0	0	0	0
2	22	8	AN	2	22	1997	1	3	2	3	1		3	0	0	1	0	0	0	0	0	0	0	0	0	0	0	0	0	0	0			1	5		0	0	0	0	0	0	0	0	0	0	0	0	0
2	22	8	KM	2	18	2001		8	1		3	1	3	0	0	1	0	0	0	0	0	0	0	0	0	0	0	0	0	0	0			3	5	2	0	0	0	0	0	0	0	0	0	0	0	0	0
2	22	8	AU	2	15	2004	3	2	1		3	1	3	0	0	1	0	0	0	0	0	0	0	0	0	0	0	0	0	0	0			1	3	1	0	0	0	0	0	0	0	0	0	0	0	0	0
2	22	8	KM	2	19	2000	1	8	1		1	1	3	0	0	1	0	0	0	0	0	0	0	0	0	0	0	0	0	0	0			1	5	2	0	0	0	0	0	0	0	0	0	0	0	0	0
2	22	8	AU	2	17	2002	3	2			3	1	3	0	0	1	0	0	0	0	0	0	0	0	0	0	0	0	0	0	0			3	4		0	0	0	0	0	0	0	0	0	0	0	0	0
2	22	8	KM	2	29	1990	1	8	1	5	1	1	3	0	0	1	0	0	0	0	0	0	0	0	0	0	0	0	0	0	0			1	5		0	0	0	0	0	0	0	0	0	0	0	0	0
2	22	8	KM	2	23	1996	1	3	2	2	7	2	3	0	0	1	0	0	0	0	0	0	0	0	0	0	0	0	0	0	0			6	5	2	0	0	0	0	0	0	0	0	0	0	0	0	0
2	22	8	AN	2	19	2000	1	3			5	1	3	0	0	1	0	0	0	0	0	0	0	0	0	0	0	0	0	0	0			3	5		0	0	0	0	0	0	0	0	0	0	0	0	0
2	22	8	AU	1	31	1988		8		3	5	2	4. Tentative de Viol	0	0	0	1	0	0	0	0	0	0	0	0	0	0	0	0	0	0			1	3	1	0	0	0	0	0	0	0	0	0	0	0	0	0
2	22	8	AN	2	38	1981		3	1	10	3	6	11. Membre de famille / personne proche assassinée	1	0	0	0	0	0	0	0	0	0	1	0	0	0	0	0	0	0				5		0	0	0	0	0	0	0	0	0	0	0	0	0
2	22	8	AU	2	23	1996	3	7			5		1	1	0	0	0	0	0	0	0	0	0	0	0	0	0	0	0	0	0			1			0	0	0	0	0	0	0	0	0	0	0	0	0
2	22	4	4KAR	2	16	2003	3	2	1	0	5	1	3	0	0	1	0	0	0	0	0	0	0	0	0	0	0	0	0	0	0			2	5	1	0	0	0	0	0	0	0	0	0	0	0	0	0
2	22	4	4KAR	2	27	1992	2	8	1	3	5	2	16. Autre (SVP dans la case suivante)	1	0	0	0	0	1	0	0	0	0	0	0	0	0	0	1	0	0			7			0	0	0	0	0	0	0	0	0	0	0	0	0
2	22	4	4KAR	2	27	1992	1	3	1	5	5	2	3	0	0	1	0	0	0	0	0	0	0	0	0	0	0	0	0	0	0			3	5	1	0	0	0	0	0	0	0	0	0	0	0	0	0
2	22	4	4KAR	2	30	1989	1	3	1	6	5	2	14	1	0	0	1	0	0	0	0	0	0	0	0	0	1	0	0	0	0			1	1	1	0	0	0	0	0	0	0	0	0	0	0	0	0
2	22	4	4KAR	2	24	1995	2	8	1	0	5	1	3	0	0	1	0	0	0	0	0	0	0	0	0	0	0	0	0	0	0			3	4	1	0	0	0	0	0	0	0	0	0	0	0	0	0
2	22	4	4KAR	2	47	1972	1	3	1	5	5	6	14	1	0	0	1	0	0	0	0	0	0	0	0	0	1	0	0	0	0			1	5	2	0	0	0	0	0	0	0	0	0	0	0	0	0
2	22	4	3KAR	2	24	1995	3	3	1	0	5	1	3	0	0	1	0	0	0	0	0	0	0	0	0	0	0	0	0	0	0			3	3	1	0	0	0	0	0	0	0	0	0	0	0	0	0
2	22	4	3KAR	2	19	2000	1	3	1	0	5	1	3	0	0	1	0	0	0	0	0	0	0	0	0	0	0	0	0	0	0			1	4	1	0	0	0	0	0	0	0	0	0	0	0	0	0
2	22	4	3KAR	2	20	1999	2	3	1	0	3	2	3	0	0	1	0	0	0	0	0	0	0	0	0	0	0	0	0	0	0			1	5	1	0	0	0	0	0	0	0	0	0	0	0	0	0
2	22	4	3KAR	2	16	2003	2	2	1	0	3	1	3	0	0	1	0	0	0	0	0	0	0	0	0	0	0	0	0	0	0			3	5	1	0	0	0	0	0	0	0	0	0	0	0	0	0
2	22	4	3KAR	1	16	2003	3	2	1	0	5	1	2	0	1	0	0	0	0	0	0	0	0	0	0	0	0	0	0	0	0			1	2	1	0	0	0	0	0	0	0	0	0	0	0	0	0
2	22	4	4KAR	2	27	1992	2	8	1	5	3	6	3	0	0	1	0	0	0	0	0	0	0	0	0	0	0	0	0	0	0			3	5	2	0	0	0	0	0	0	0	0	0	0	0	0	0
2	22	4	4KAR	1	35	1984	2	8	1	6	3	2	2	0	1	0	0	0	0	0	0	0	0	0	0	0	0	0	0	0	0			3	5	1	0	0	0	0	0	0	0	0	0	0	0	0	0
2	22	4	4KAR	2	25	1994	1	3	1	3	5	2	3	0	0	1	0	0	0	0	0	0	0	0	0	0	0	0	0	0	0			3	5	1	0	0	0	0	0	0	0	0	0	0	0	0	0
2	22	4	4KAR	2	25	1994	3	8	1	2	5	6	3	0	0	1	0	0	0	0	0	0	0	0	0	0	0	0	0	0	0			3	5	2	0	0	0	0	0	0	0	0	0	0	0	0	0
2	22	4	4KAR	2	15	2004	2	2	1	0	5	1	3	0	0	1	0	0	0	0	0	0	0	0	0	0	0	0	0	0	0			3	5	1	0	0	0	0	0	0	0	0	0	0	0	0	0
2	22	4	1KAR	2	38	1981	2	3	4	8	5	2	3	0	0	1	0	0	0	0	0	0	0	0	0	0	0	0	0	0	0			3	5	2	0	0	0	0	0	0	0	0	0	0	0	0	0
2	22	4	1KAR	2	16	2003	3	2	1	0	5	1	3	0	0	1	0	0	0	0	0	0	0	0	0	0	0	0	0	0	0			3	5	2	0	0	0	0	0	0	0	0	0	0	0	0	0
2	22	4	1KAR	2	17	2002	3	2	1	0	1	1	3	0	0	1	0	0	0	0	0	0	0	0	0	0	0	0	0	0	0			3	5	2	0	0	0	0	0	0	0	0	0	0	0	0	0
2	22	4	1KAR	2	44	1975	1	3	1	9	5	2	1	1	0	0	0	0	0	0	0	0	0	0	0	0	0	0	0	0	0			1	4	2	0	0	0	0	0	0	0	0	0	0	0	0	0
2	22	4	1KAR	2	32	1987	1	3	1	4	5	2	3	0	0	1	0	0	0	0	0	0	0	0	0	0	0	0	0	0	0			3	5	2	0	0	0	0	0	0	0	0	0	0	0	0	0
2	22	4	1KAR	2	52	1967	1	3	1	5	1	6	1	1	0	0	0	0	0	0	0	0	0	0	0	0	0	0	0	0	0			1	3	1	0	0	0	0	0	0	0	0	0	0	0	0	0
2	22	4	1KAR	2	18	2001	3	2	1		3	1	3	0	0	1	0	0	0	0	0	0	0	0	0	0	0	0	0	0	0			3	5	2	0	0	0	0	0	0	0	0	0	0	0	0	0
2	22	4	1KAR	2	24	1995	2	3	1	3	8	2	3	0	0	1	0	0	0	0	0	0	0	0	0	0	0	0	0	0	0			7	4	1	0	0	0	0	0	0	0	0	0	0	0	0	0
2	22	4	1KAR	2	30	1989	1	3	2		8	2	3	0	0	1	0	0	0	0	0	0	0	0	0	0	0	0	0	0	0			7	5	2	0	0	0	0	0	0	0	0	0	0	0	0	0
2	22	4	1KAR	2	14	2005	3	2	1		3	1	3	0	0	1	0	0	0	0	0	0	0	0	0	0	0	0	0	0	0			3	4	1	0	0	0	0	0	0	0	0	0	0	0	0	0
2	22	4	2KAR	2	30	1989	3	8	2		4	2	16. Autre (SVP dans la case suivante)	1	0	0	0	0	1	0	0	0	0	0	0	0	0	0	1	0	0				5	2	0	0	0	0	0	0	0	0	0	0	0	0	0
2	22	4	2KAR	1	20	1999	1	3	2		3	1	1	1	0	0	0	0	0	0	0	0	0	0	0	0	0	0	0	0	0			1	5	1	0	0	0	0	0	0	0	0	0	0	0	0	0
2	22	4	2KAR	2	17	2002	2	2	1		5	1	3	0	0	1	0	0	0	0	0	0	0	0	0	0	0	0	0	0	0			3	5	1	0	0	0	0	0	0	0	0	0	0	0	0	0
2	22	4	2KAR	2	32	1987	3	3	1	2	1	2	1	1	0	0	0	0	0	0	0	0	0	0	0	0	0	0	0	0	0			1	9	1	0	0	0	0	0	0	0	0	0	0	0	0	0
2	22	4	2KAR	2	33	1986	3	8	2	4	5	3	3	0	0	1	0	0	0	0	0	0	0	0	0	0	0	0	0	0	0			1	5	1	0	0	0	0	0	0	0	0	0	0	0	0	0
2	22	4	2KAR	2	32	1987	3	3	1		5	1	3	0	0	1	0	0	0	0	0	0	0	0	0	0	0	0	0	0	0			3	5	2	0	0	0	0	0	0	0	0	0	0	0	0	0
2	22	4	3KAR	2	15	2004	2	3			3	1	3	0	0	1	0	0	0	0	0	0	0	0	0	0	0	0	0	0	0			1	3	1	0	0	0	0	0	0	0	0	0	0	0	0	0
2	22	4	3KAR	2	20	1999	1	7	1		5	1	3	0	0	1	0	0	0	0	0	0	0	0	0	0	0	0	0	0	0			3	3	1	0	0	0	0	0	0	0	0	0	0	0	0	0
2	22	4	3KAR	2	19	2000		3	1	1	5	1	3	0	0	1	0	0	0	0	0	0	0	0	0	0	0	0	0	0	0			3		1	0	0	0	0	0	0	0	0	0	0	0	0	0
2	22	4	3KAR	1	17	2002	3	2	1		5	1	12. Pesonne de la famille disparue	1	1	0	0	0	0	0	0	0	0	0	1	0	0	0	0	0	0			1	2	1	0	0	0	0	0	0	0	0	0	0	0	0	0
2	22	9	LL	2	42	1977	2	7	1	6	1	2	3	0	0	1	0	0	0	0	0	0	0	0	0	0	0	0	0	0	0			1	5	2	0	0	0	0	0	0	0	0	0	0	0	0	0
2	22	9	LL	2	14	2005	3	7	1		3	1	3	0	0	1	0	0	0	0	0	0	0	0	0	0	0	0	0	0	0			3	3	1	0	0	0	0	0	0	0	0	0	0	0	0	0
2	22	9	LL	1	55	1964	3	7	1	8	5	2	3	0	0	1	0	0	0	0	0	0	0	0	0	0	0	0	0	0	0			1	3	1	0	0	0	0	0	0	0	0	0	0	0	0	0
2	22	9	LL	2	18	2001	3	2	1		5	1	6. Mariage Forcé	0	0	0	0	0	1	0	0	0	0	0	0	0	0	0	0	0	0			3	3	1	0	0	0	0	0	0	0	0	0	0	0	0	0
2	22	9	NT	2	31	1988	2	3	1	2	5	3	3	0	0	1	0	0	0	0	0	0	0	0	0	0	0	0	0	0	0			1	5	1	0	0	0	0	0	0	0	0	0	0	0	0	0
2	22	9	NT	2	25	1994	3	8	1	4	1	5	3	0	0	1	0	0	0	0	0	0	0	0	0	0	0	0	0	0	0			3	4	2	0	0	0	0	0	0	0	0	0	0	0	0	0
2	22	9	NT	2	34	1985	3	7	1	3	1	2	16. Autre (SVP dans la case suivante)	1	0	0	0	0	1	0	0	0	0	0	0	0	0	0	1	0	0			1	8		0	0	0	0	0	0	0	0	0	0	0	0	0
2	22	9	NT	1	25	1994	3	8	1	2	1	2	16. Autre (SVP dans la case suivante)	1	0	0	0	0	1	0	0	0	0	0	0	0	0	0	1	0	0			1	1	1	0	0	0	0	0	0	0	0	0	0	0	0	0
2	22	9	NT	2	68	1951	1	1	3	1	5	6	1	1	0	0	0	0	0	0	0	0	0	0	0	0	0	0	0	0	0			1	2	2	0	0	0	0	0	0	0	0	0	0	0	0	0
2	22	9	NT	2	30	1989	2	8	1		5	2	3	0	0	1	0	0	0	0	0	0	0	0	0	0	0	0	0	0	0			3	5	2	0	0	0	0	0	0	0	0	0	0	0	0	0
2	22	9	FM	2	28	1991	1	1	1	3	5	2	3	0	0	1	0	0	0	0	0	0	0	0	0	0	0	0	0	0	0			2	4	2	0	0	0	0	0	0	0	0	0	0	0	0	0
2	22	9	FM	2	36	1983	1	3	1		5	2	3	0	0	1	0	0	0	0	0	0	0	0	0	0	0	0	0	0	0			3	5	2	0	0	0	0	0	0	0	0	0	0	0	0	0
2	22	9	FM	2	35	1984	1	3	1		5	1	1	1	0	0	0	0	0	0	0	0	0	0	0	0	0	0	0	0	0			1		1	0	0	0	0	0	0	0	0	0	0	0	0	0
2	22	9	FM	2	28	1991	3	8	1	3	5	2	3	0	0	1	0	0	0	0	0	0	0	0	0	0	0	0	0	0	0			2	4	2	0	0	0	0	0	0	0	0	0	0	0	0	0
2	22	9	NT	2	22	1997	1	3	1		4	1	3	0	0	1	0	0	0	0	0	0	0	0	0	0	0	0	0	0	0			7	4	2	0	0	0	0	0	0	0	0	0	0	0	0	0
2	22	9	NT	2	27	1992	2	3	1	2	1	5	3	0	0	1	0	0	0	0	0	0	0	0	0	0	0	0	0	0	0			3	4	1	0	0	0	0	0	0	0	0	0	0	0	0	0
2	22	9	NT	2	25	1994	2	7	3		5	4	1	1	0	0	0	0	0	0	0	0	0	0	0	0	0	0	0	0	0			1	8		0	0	0	0	0	0	0	0	0	0	0	0	0
2	22	9	NT	2	24	1995	1	1	3	5	5	2	1	1	0	0	0	0	0	0	0	0	0	0	0	0	0	0	0	0	0			1	1	1	0	0	0	0	0	0	0	0	0	0	0	0	0
2	22	9	NT	2	16	2003	3	2	1		3	1	3	0	0	1	0	0	0	0	0	0	0	0	0	0	0	0	0	0	0			3	5	2	0	0	0	0	0	0	0	0	0	0	0	0	0
2	22	9	LL	2	30	1989	1	7	1	2	5	2	3	0	0	1	0	0	0	0	0	0	0	0	0	0	0	0	0	0	0			7	4	1	0	0	0	0	0	0	0	0	0	0	0	0	0
2	22	9	LL	2	45	1974	1	1	1	2	5	2	1	1	0	0	0	0	0	0	0	0	0	0	0	0	0	0	0	0	0			1			0	0	0	0	0	0	0	0	0	0	0	0	0
2	22	9	LL	2	27	1992	3	1	1	3	1	1	16. Autre (SVP dans la case suivante)	1	0	0	0	0	1	0	0	0	0	0	0	0	0	0	1	0	0			3	4	2	0	0	0	0	0	0	0	0	0	0	0	0	0
2	22	9	LL	2	32	1987	1	8	1	4	1	2	3	0	0	1	0	0	0	0	0	0	0	0	0	0	0	0	0	0	0			3	5	2	0	0	0	0	0	0	0	0	0	0	0	0	0
2	22	9	LL	2	18	2001	3	2	1		3	1	3	0	0	1	0	0	0	0	0	0	0	0	0	0	0	0	0	0	0			3	4	1	0	0	0	0	0	0	0	0	0	0	0	0	0
2	22	9	FM	2	26	1993	2	3	1		5	1	3	0	0	1	0	0	0	0	0	0	0	0	0	0	0	0	0	0	0			2	3	1	0	0	0	0	0	0	0	0	0	0	0	0	0
2	22	9	FM	2	35	1984	2	7	1	5	1	2	1	1	0	0	0	0	0	0	0	0	0	0	0	0	0	0	0	0	0			2	1	1	0	0	0	0	0	0	0	0	0	0	0	0	0
2	22	9	FM	2	35	1984	2	8	1	5	1	2	1	1	0	0	0	0	0	0	0	0	0	0	0	0	0	0	0	0	0			2	1	1	0	0	0	0	0	0	0	0	0	0	0	0	0
2	22	9	FM	2	23	1996	2	1	1	1	4	2	3	0	0	1	0	0	0	0	0	0	0	0	0	0	0	0	0	0	0			5	5		0	0	0	0	0	0	0	0	0	0	0	0	0
2	22	9	FM	2	25	1994	3	1	1	2	5	1	3	0	0	1	0	0	0	0	0	0	0	0	0	0	0	0	0	0	0			3	5	2	0	0	0	0	0	0	0	0	0	0	0	0	0
2	22	9	FM	2	24	1995	3	1	1	2	5	2	3	0	0	1	0	0	0	0	0	0	0	0	0	0	0	0	0	0	0			3	4	1	0	0	0	0	0	0	0	0	0	0	0	0	0
2	22	12	NTC	1	37	1982	1	8	1	6	5	7	1	1	0	0	0	0	0	0	0	0	0	0	0	0	0	0	0	0	0			3	5	2	0	0	0	0	0	0	0	0	0	0	0	0	0
2	22	12	NTC	1			1	8	1	8	5	7	9. Kidnapping/ Enlèvement/ Otage (SANS violence sexuelle)	0	0	0	0	0	0	0	0	1	0	0	0	0	0	0	0	0	0			1	5	2	0	0	0	0	0	0	0	0	0	0	0	0	0
2	22	12	NTC	2	30	1989	1	8	1	5	5	5	10	1	0	0	0	0	0	0	0	0	1	0	0	0	0	0	0	0	0			1	5		0	0	0	0	0	0	0	0	0	0	0	0	0
2	22	12	NTC	2	37	1982	1	8	1		5	5	10	1	0	0	0	0	0	0	0	0	1	0	0	0	0	0	0	0	0			1	5	1	0	0	0	0	0	0	0	0	0	0	0	0	0
2	22	12	NTC	2	28	1991	1	8	1	4	5	5	10	1	0	0	0	0	0	0	0	0	1	0	0	0	0	0	0	0	0			3	5	1	0	0	0	0	0	0	0	0	0	0	0	0	0
2	22	12	CBM	2	35	1984	2	8	1	3	11	5	2	0	1	0	0	0	0	0	0	0	0	0	0	0	0	0	0	0	0			2	5	2	0	0	0	0	0	0	0	0	0	0	0	0	0
2	22	12	CBM	1	28	1991	3	7	1		11	1	14	1	0	0	1	0	0	0	0	0	0	0	0	0	1	0	0	0	0			2	5	2	0	0	0	0	0	0	0	0	0	0	0	0	0
2	22	12	CBM	2	40	1979	1	3	1	8	1	2	3	0	0	1	0	0	0	0	0	0	0	0	0	0	0	0	0	0	0			2	5	2	0	0	0	0	0	0	0	0	0	0	0	0	0
2	22	12	CBM	2	32	1987	1	8	1	4	3	7	3	0	0	1	0	0	0	0	0	0	0	0	0	0	0	0	0	0	0			2	5	1	0	0	0	0	0	0	0	0	0	0	0	0	0
2	22	12	NTC	1	25	1994	2	8	2	4	5	7	9. Kidnapping/ Enlèvement/ Otage (SANS violence sexuelle)	0	0	0	0	0	0	0	0	1	0	0	0	0	0	0	0	0	0			3	5	2	0	0	0	0	0	0	0	0	0	0	0	0	0
2	22	12	MN	1	26	1993	2	3	1	2	5	7	1	1	0	0	0	0	0	0	0	0	0	0	0	0	0	0	0	0	0			3			0	0	0	0	0	0	0	0	0	0	0	0	0
2	22	12	MN	1	22	1997	2	8	1	2	5	7	14	1	0	0	1	0	0	0	0	0	0	0	0	0	1	0	0	0	0			2	5	2	0	0	0	0	0	0	0	0	0	0	0	0	0
2	22	12	MN	2	32	1987	1	3	1	4	11	6	3	0	0	1	0	0	0	0	0	0	0	0	0	0	0	0	0	0	0			3	5	2	0	0	0	0	0	0	0	0	0	0	0	0	0
2	22	10	NA	2	29	1990		8		5	1	2	2	0	1	0	0	0	0	0	0	0	0	0	0	0	0	0	0	0	0			1	5		0	0	0	0	0	0	0	0	0	0	0	0	0
2	22	10	IB	2	19	2000	2	8	1		5	1	3	0	0	1	0	0	0	0	0	0	0	0	0	0	0	0	0	0	0			3	5	2	0	0	0	0	0	0	0	0	0	0	0	0	0
2	22	10	NA	2	20	1999	3	8	1		3	1	3	0	0	1	0	0	0	0	0	0	0	0	0	0	0	0	0	0	0			3	5	1	0	0	0	0	0	0	0	0	0	0	0	0	0
2	22	10	NA	2	26	1993	1	3		3	5	2	15. Insultes / a reçu des menaces	1	0	0	0	1	0	0	0	0	0	0	0	0	0	1	0	0	0			1	3	2	0	0	0	0	0	0	0	0	0	0	0	0	0
2	22	10	IB	2	33	1986	1	8	1	6	3	2	6. Mariage Forcé	0	0	0	0	0	1	0	0	0	0	0	0	0	0	0	0	0	0			1	4	1	0	0	0	0	0	0	0	0	0	0	0	0	0
2	22	10	IB	2	48	1971	1	8	1	9	4	6	1	1	0	0	0	0	0	0	0	0	0	0	0	0	0	0	0	0	0			1		2	0	0	0	0	0	0	0	0	0	0	0	0	0
2	22	10	IB	2	39	1980	1	8	1	7	5	2	4. Tentative de Viol	0	0	0	1	0	0	0	0	0	0	0	0	0	0	0	0	0	0			1	5	1	0	0	0	0	0	0	0	0	0	0	0	0	0
2	22	11	MLO	2	33	1986	1	3	1	3	5	2	3	0	0	1	0	0	0	0	0	0	0	0	0	0	0	0	0	0	0			3	5	2	0	0	0	0	0	0	0	0	0	0	0	0	0
2	22	11	MLO	2	26	1993	2	8	1	2	11	6	3	0	0	1	0	0	0	0	0	0	0	0	0	0	0	0	0	0	0			3	4	2	0	0	0	0	0	0	0	0	0	0	0	0	0
2	22	11	MLO	2	38	1981	1	3	1		3	2	3	0	0	1	0	0	0	0	0	0	0	0	0	0	0	0	0	0	0			1	5	2	0	0	0	0	0	0	0	0	0	0	0	0	0
2	22	11	MLO	2	18	2001	3	2	1		1	1	3	0	0	1	0	0	0	0	0	0	0	0	0	0	0	0	0	0	0			2	5	2	0	0	0	0	0	0	0	0	0	0	0	0	0
2	22	11	MLO	1	36	1983	3	8	1	4	5	2	1	1	0	0	0	0	0	0	0	0	0	0	0	0	0	0	0	0	0			3	5	2	0	0	0	0	0	0	0	0	0	0	0	0	0
2	22	11	MLO	1	19	2000	3	8	1		5	1	1	1	0	0	0	0	0	0	0	0	0	0	0	0	0	0	0	0	0			3	5	2	0	0	0	0	0	0	0	0	0	0	0	0	0
2	22	11	RB	2	29	1990	3	3	1	5	2	5	3	0	0	1	0	0	0	0	0	0	0	0	0	0	0	0	0	0	0			3	5	2	0	0	0	0	0	0	0	0	0	0	0	0	0
2	22	11	RB	2	20	1999	2	3	1	1	1	2	3	0	0	1	0	0	0	0	0	0	0	0	0	0	0	0	0	0	0			3	4	1	0	0	0	0	0	0	0	0	0	0	0	0	0
2	22	11	RB	2	22	1997	3	8	1	3	8	2	3	0	0	1	0	0	0	0	0	0	0	0	0	0	0	0	0	0	0			3	5	2	0	0	0	0	0	0	0	0	0	0	0	0	0
2	22	11	RB	2	21	1998	3	8	1	2	1	2	3	0	0	1	0	0	0	0	0	0	0	0	0	0	0	0	0	0	0			3	5	2	0	0	0	0	0	0	0	0	0	0	0	0	0
2	22	11	RB	2	30	1989	2	8	1	3	5	2	3	0	0	1	0	0	0	0	0	0	0	0	0	0	0	0	0	0	0			2	3	2	0	0	0	0	0	0	0	0	0	0	0	0	0
2	22	11	ZR	2	43	1976	1	3	1	8	5	2	3	0	0	1	0	0	0	0	0	0	0	0	0	0	0	0	0	0	0			3	5	2	0	0	0	0	0	0	0	0	0	0	0	0	0
2	22	11	ZR	2	42	1977	1	3	1	6	1	6	3	0	0	1	0	0	0	0	0	0	0	0	0	0	0	0	0	0	0			1	5	2	0	0	0	0	0	0	0	0	0	0	0	0	0
2	22	11	ZR	2	22	1997	3	3	1	1	11	2	3	0	0	1	0	0	0	0	0	0	0	0	0	0	0	0	0	0	0			2	4	1	0	0	0	0	0	0	0	0	0	0	0	0	0
2	22	11	ZR	1	24	1995	3	3	2	1	5	2	1	1	0	0	0	0	0	0	0	0	0	0	0	0	0	0	0	0	0			3	4	2	0	0	0	0	0	0	0	0	0	0	0	0	0
2	22	11	ZR	2	50	1969	3	8	1	7	11	6	3	0	0	1	0	0	0	0	0	0	0	0	0	0	0	0	0	0	0			3	5	2	0	0	0	0	0	0	0	0	0	0	0	0	0
2	22	2	F3	2	28	1991	3	8	1		5	2	1	1	0	0	0	0	0	0	0	0	0	0	0	0	0	0	0	0	0			3		2	0	0	0	0	0	0	0	0	0	0	0	0	0
2	22	2	F3	2	27	1992	3	8	1	6	5	5	3	0	0	1	0	0	0	0	0	0	0	0	0	0	0	0	0	0	0					2	0	0	0	0	0	0	0	0	0	0	0	0	0
2	22	2	F2	2	40	1979	1	8	1		5		1	1	0	0	0	0	0	0	0	0	0	0	0	0	0	0	0	0	0				5	2	0	0	0	0	0	0	0	0	0	0	0	0	0
2	22	2	F2	2	35	1984	2	3	1		5	2	3	0	0	1	0	0	0	0	0	0	0	0	0	0	0	0	0	0	0			2	5	2	0	0	0	0	0	0	0	0	0	0	0	0	0
2	22	2	F2	2	30	1989	2	8	1		5	2	3	0	0	1	0	0	0	0	0	0	0	0	0	0	0	0	0	0	0			3	5	2	0	0	0	0	0	0	0	0	0	0	0	0	0
2	22	2	F2	2	28	1991	3	3	1	4	5	2	3	0	0	1	0	0	0	0	0	0	0	0	0	0	0	0	0	0	0			3	5	2	0	0	0	0	0	0	0	0	0	0	0	0	0
2	22	2	F1	2	29	1990	2	3	1	3	5	2	3	0	0	1	0	0	0	0	0	0	0	0	0	0	0	0	0	0	0			2	5	2	0	0	0	0	0	0	0	0	0	0	0	0	0
2	22	2	F1	2	31	1988	3	8	3	4	5	2	3	0	0	1	0	0	0	0	0	0	0	0	0	0	0	0	0	0	0			3	5	2	0	0	0	0	0	0	0	0	0	0	0	0	0
2	22	2	F1	2	45	1974	2	8	3	5	5	5	3	0	0	1	0	0	0	0	0	0	0	0	0	0	0	0	0	0	0			7	5		0	0	0	0	0	0	0	0	0	0	0	0	0
2	22	13	S1	2	28	1991	2	8	1	3	5	2	3	0	0	1	0	0	0	0	0	0	0	0	0	0	0	0	0	0	0			1	5	2	0	0	0	0	0	0	0	0	0	0	0	0	0
2	22	13	S2	2	35	1984	1	7	1	7	5	2	3	0	0	1	0	0	0	0	0	0	0	0	0	0	0	0	0	0	0			2	5	1	0	0	0	0	0	0	0	0	0	0	0	0	0
2	22	13	S3	2	19	2000	2	1	1	0	3	1	3	0	0	1	0	0	0	0	0	0	0	0	0	0	0	0	0	0	0			3	5	1	0	0	0	0	0	0	0	0	0	0	0	0	0
2	22	13	S3	2	32	1987	2	3	1	4	1	2	1	1	0	0	0	0	0	0	0	0	0	0	0	0	0	0	0	0	0			1	4	1	0	0	0	0	0	0	0	0	0	0	0	0	0
2	22	13	S3	2	29	1990	1	8	1	2	5	2	3	0	0	1	0	0	0	0	0	0	0	0	0	0	0	0	0	0	0			7	5	1	0	0	0	0	0	0	0	0	0	0	0	0	0
2	22	13	S3	2	30	1989	1	3	1	4	5	2	3	0	0	1	0	0	0	0	0	0	0	0	0	0	0	0	0	0	0			7	5	2	0	0	0	0	0	0	0	0	0	0	0	0	0
2	22	13	S2	2	30	1989	1	7	1	4	3	2	3	0	0	1	0	0	0	0	0	0	0	0	0	0	0	0	0	0	0			7	5	2	0	0	0	0	0	0	0	0	0	0	0	0	0
2	22	13	S2	2	27	1992	3	7	1		5		3	0	0	1	0	0	0	0	0	0	0	0	0	0	0	0	0	0	0			3	5	2	0	0	0	0	0	0	0	0	0	0	0	0	0
2	22	13	S1	2	29	1990	1	8	1	4	4	6	3	0	0	1	0	0	0	0	0	0	0	0	0	0	0	0	0	0	0			7	5	2	0	0	0	0	0	0	0	0	0	0	0	0	0
2	22	13	S1	2	20	1999	2	3	1	3	5	2	3	0	0	1	0	0	0	0	0	0	0	0	0	0	0	0	0	0	0			1	5	2	0	0	0	0	0	0	0	0	0	0	0	0	0
2	22	6	MAT	2	51	1968	2	3	1	7	1	2	3	0	0	1	0	0	0	0	0	0	0	0	0	0	0	0	0	0	0			1	5	2	0	0	0	0	0	0	0	0	0	0	0	0	0
2	22	6	MAT	2	47	1972	3	3	1		5	2	3	0	0	1	0	0	0	0	0	0	0	0	0	0	0	0	0	0	0			1	5	2	0	0	0	0	0	0	0	0	0	0	0	0	0
2	22	6	MAT	2	38	1981	3	8	1	5	1	2	3	0	0	1	0	0	0	0	0	0	0	0	0	0	0	0	0	0	0			1	5	2	0	0	0	0	0	0	0	0	0	0	0	0	0
2	22	6	MAT	2	21	1998	3	3	1	2	5	2	3	0	0	1	0	0	0	0	0	0	0	0	0	0	0	0	0	0	0			1	5		0	0	0	0	0	0	0	0	0	0	0	0	0
2	22	6	MAT	1	41	1978	3	3	1	7	5	2	1	1	0	0	0	0	0	0	0	0	0	0	0	0	0	0	0	0	0			1	5	2	0	0	0	0	0	0	0	0	0	0	0	0	0
2	22	6	MAT	2	36	1983	3	8	1	4	1	2	3	0	0	1	0	0	0	0	0	0	0	0	0	0	0	0	0	0	0			3	5	2	0	0	0	0	0	0	0	0	0	0	0	0	0
2	22	6	MAT	2	24	1995	3	8	1	1	5	2	3	0	0	1	0	0	0	0	0	0	0	0	0	0	0	0	0	0	0			2	5	2	0	0	0	0	0	0	0	0	0	0	0	0	0
2	22	6	MAT	2	50	1969	2	3	1	6	1	6	3	0	0	1	0	0	0	0	0	0	0	0	0	0	0	0	0	0	0			1	5	2	0	0	0	0	0	0	0	0	0	0	0	0	0
2	22	6	MAT	2	30	1989	2	3	1	4	1	2	3	0	0	1	0	0	0	0	0	0	0	0	0	0	0	0	0	0	0			7	5	2	0	0	0	0	0	0	0	0	0	0	0	0	0
2	22	7	BF	2	23	1996	3	8	1	4	5	2	3	0	0	1	0	0	0	0	0	0	0	0	0	0	0	0	0	0	0			1	5	2	0	0	0	0	0	0	0	0	0	0	0	0	0
2	22	7	BF	2	27	1992	3	8	1	3	5	2	1	1	0	0	0	0	0	0	0	0	0	0	0	0	0	0	0	0	0			1	9		0	0	0	0	0	0	0	0	0	0	0	0	0
2	22	7	BF	2	38	1981	2	3	1		5		1	1	0	0	0	0	0	0	0	0	0	0	0	0	0	0	0	0	0			1	5	2	0	0	0	0	0	0	0	0	0	0	0	0	0
2	22	7	BF	2			3	8	1	2	1	2	3	0	0	1	0	0	0	0	0	0	0	0	0	0	0	0	0	0	0			1	5		0	0	0	0	0	0	0	0	0	0	0	0	0
2	22	7	BF	2			3	7	1		1	2	1	1	0	0	0	0	0	0	0	0	0	0	0	0	0	0	0	0	0			1	5		0	0	0	0	0	0	0	0	0	0	0	0	0
2	22	7	BF	2	17	2002	3	2	1		5	1	3	0	0	1	0	0	0	0	0	0	0	0	0	0	0	0	0	0	0			3	4	2	0	0	0	0	0	0	0	0	0	0	0	0	0
2	22	7	BF	1	30	1989		7	1		5		1	1	0	0	0	0	0	0	0	0	0	0	0	0	0	0	0	0	0			1	5	2	0	0	0	0	0	0	0	0	0	0	0	0	0
2	22	7	BF	2	23	1996	3	7	1		5		1	1	0	0	0	0	0	0	0	0	0	0	0	0	0	0	0	0	0			1	5		0	0	0	0	0	0	0	0	0	0	0	0	0
2	22	7	BF	1	26	1993		3	1		5		1	1	0	0	0	0	0	0	0	0	0	0	0	0	0	0	0	0	0			1	4		0	0	0	0	0	0	0	0	0	0	0	0	0
2	22	7	BF	2	23	1996	3	7	1		5	2	1	1	0	0	0	0	0	0	0	0	0	0	0	0	0	0	0	0	0			1	5		0	0	0	0	0	0	0	0	0	0	0	0	0
2	22	6	MAT	2	32	1987	3	3	1	6	1	2	3	0	0	1	0	0	0	0	0	0	0	0	0	0	0	0	0	0	0			1	5	2	0	0	0	0	0	0	0	0	0	0	0	0	0
2	22	6	MAT	2	36	1983	3	3	1	8	3	2	3	0	0	1	0	0	0	0	0	0	0	0	0	0	0	0	0	0	0			7	5	2	0	0	0	0	0	0	0	0	0	0	0	0	0
2	22	6	MAT	2	59	1960		3	1	3	3	6	3	0	0	1	0	0	0	0	0	0	0	0	0	0	0	0	0	0	0			7	5	2	0	0	0	0	0	0	0	0	0	0	0	0	0
2	22	6	MAT	2	56	1963	1	3	1	5	3	6	3	0	0	1	0	0	0	0	0	0	0	0	0	0	0	0	0	0	0			1	4	2	0	0	0	0	0	0	0	0	0	0	0	0	0
2	22	6	MAT	2	40	1979	3	1	1	7	5	2	3	0	0	1	0	0	0	0	0	0	0	0	0	0	0	0	0	0	0			1	5	2	0	0	0	0	0	0	0	0	0	0	0	0	0
2	22	6	MAT	2	27	1992		3	1	6	5	2	3	0	0	1	0	0	0	0	0	0	0	0	0	0	0	0	0	0	0			1	4	2	0	0	0	0	0	0	0	0	0	0	0	0	0
2	22	6	MAT	2	15	2004		2	1		5	1	3	0	0	1	0	0	0	0	0	0	0	0	0	0	0	0	0	0	0			7	3	1	0	0	0	0	0	0	0	0	0	0	0	0	0
2	22	6	MAT	2	19	2000	3	3	1	1	5	2	3	0	0	1	0	0	0	0	0	0	0	0	0	0	0	0	0	0	0			1	5	2	0	0	0	0	0	0	0	0	0	0	0	0	0
2	22	6	MAT	2	18	2001	2	2	1		1	1	3	0	0	1	0	0	0	0	0	0	0	0	0	0	0	0	0	0	0			7	5	2	0	0	0	0	0	0	0	0	0	0	0	0	0
2	22	6	MAT	2	16	2003	3	2	1		3	1	3	0	0	1	0	0	0	0	0	0	0	0	0	0	0	0	0	0	0			1	5	2	0	0	0	0	0	0	0	0	0	0	0	0	0
2	22	6	MAT	2	16	2003	2	2	1		5	1	3	0	0	1	0	0	0	0	0	0	0	0	0	0	0	0	0	0	0			7	5	2	0	0	0	0	0	0	0	0	0	0	0	0	0
2	22	6	MAT	2	16	2003	3	2	1		5	1	3	0	0	1	0	0	0	0	0	0	0	0	0	0	0	0	0	0	0			1	5	2	0	0	0	0	0	0	0	0	0	0	0	0	0
2	22	6	MAT	2	19	2000	3	3	1	1	5	2	3	0	0	1	0	0	0	0	0	0	0	0	0	0	0	0	0	0	0			1	5	2	0	0	0	0	0	0	0	0	0	0	0	0	0
2	22	6	MAT	2	27	1992	3	8	1	3	1	2	3	0	0	1	0	0	0	0	0	0	0	0	0	0	0	0	0	0	0			1	5	2	0	0	0	0	0	0	0	0	0	0	0	0	0
2	22	6	MAT	2	15	2004	3	2	1		5	1	3	0	0	1	0	0	0	0	0	0	0	0	0	0	0	0	0	0	0			1	4	2	0	0	0	0	0	0	0	0	0	0	0	0	0
2	22	6	MAT	2	17	2002	3	2	1		5	1	3	0	0	1	0	0	0	0	0	0	0	0	0	0	0	0	0	0	0			1	4	2	0	0	0	0	0	0	0	0	0	0	0	0	0
2	22	6	MAT	2	27	1992		3	1	4	5	2	3	0	0	1	0	0	0	0	0	0	0	0	0	0	0	0	0	0	0			1	5	2	0	0	0	0	0	0	0	0	0	0	0	0	0
2	22	6	MAT	2	15	2004	3	2	1		3	1	3	0	0	1	0	0	0	0	0	0	0	0	0	0	0	0	0	0	0			1	5	2	0	0	0	0	0	0	0	0	0	0	0	0	0
2	22	6	MAT	2	22	1997	3	8	1	2	1	2	3	0	0	1	0	0	0	0	0	0	0	0	0	0	0	0	0	0	0			1	5	2	0	0	0	0	0	0	0	0	0	0	0	0	0
2	22	6	MAT	2	27	1992	2	3	1	3	1	2	3	0	0	1	0	0	0	0	0	0	0	0	0	0	0	0	0	0	0			1	5	2	0	0	0	0	0	0	0	0	0	0	0	0	0
2	22	6	MAT	2	24	1995	3	1	1	2	1	2	3	0	0	1	0	0	0	0	0	0	0	0	0	0	0	0	0	0	0			2	5	2	0	0	0	0	0	0	0	0	0	0	0	0	0
2	22	6	MAT	2			2	7	1	3	5	2	3	0	0	1	0	0	0	0	0	0	0	0	0	0	0	0	0	0	0			1	5	2	0	0	0	0	0	0	0	0	0	0	0	0	0
2	22	6	MAT	2	17	2002	3	2	1		3	1	3	0	0	1	0	0	0	0	0	0	0	0	0	0	0	0	0	0	0			1	5	2	0	0	0	0	0	0	0	0	0	0	0	0	0
2	22	6	MAT	2	20	1999	3	7	1		1	2	3	0	0	1	0	0	0	0	0	0	0	0	0	0	0	0	0	0	0			3	5	2	0	0	0	0	0	0	0	0	0	0	0	0	0
2	22	6	MAT	2	26	1993	3	3	1	4	5	2	3	0	0	1	0	0	0	0	0	0	0	0	0	0	0	0	0	0	0			1	5	2	0	0	0	0	0	0	0	0	0	0	0	0	0
2	22	6	MAT	2	22	1997	3	1	1	2	1	2	3	0	0	1	0	0	0	0	0	0	0	0	0	0	0	0	0	0	0			1	4	2	0	0	0	0	0	0	0	0	0	0	0	0	0
2	22	6	MAT	2	24	1995	3	1	1	3	3	2	3	0	0	1	0	0	0	0	0	0	0	0	0	0	0	0	0	0	0			1	5	2	0	0	0	0	0	0	0	0	0	0	0	0	0
2	22	6	MAT	2	30	1989	3	3	1	5	3	2	3	0	0	1	0	0	0	0	0	0	0	0	0	0	0	0	0	0	0			7	5	2	0	0	0	0	0	0	0	0	0	0	0	0	0
2	22	6	MAT	2	35	1984	2	1	1	5	1	2	3	0	0	1	0	0	0	0	0	0	0	0	0	0	0	0	0	0	0			1	4	1	0	0	0	0	0	0	0	0	0	0	0	0	0
2	22	6	MAT	2	17	2002	3	1	1	4	3	2	3	0	0	1	0	0	0	0	0	0	0	0	0	0	0	0	0	0	0			7	5	2	0	0	0	0	0	0	0	0	0	0	0	0	0
2	22	6	MAT	2	26	1993	2	8	1	3	5	2	3	0	0	1	0	0	0	0	0	0	0	0	0	0	0	0	0	0	0			7	4	2	0	0	0	0	0	0	0	0	0	0	0	0	0
2	22	6	MAT	2	33	1986	2	8	1	4	1	2	3	0	0	1	0	0	0	0	0	0	0	0	0	0	0	0	0	0	0			1	5	2	0	0	0	0	0	0	0	0	0	0	0	0	0
2	22	7	BM	2	38	1981	3	3	1	4	1	2	3	0	0	1	0	0	0	0	0	0	0	0	0	0	0	0	0	0	0			1	5	2	0	0	0	0	0	0	0	0	0	0	0	0	0
2	22	7	AR	2				3	1		5	2	1	1	0	0	0	0	0	0	0	0	0	0	0	0	0	0	0	0	0			3	5	2	0	0	0	0	0	0	0	0	0	0	0	0	0
2	22	7	AR	1	44	1975	3	1	1	9	5	2	4. Tentative de Viol	0	0	0	1	0	0	0	0	0	0	0	0	0	0	0	0	0	0			1	5	2	0	0	0	0	0	0	0	0	0	0	0	0	0
2	22	7	MA	1	23	1996	1	7	1		5	2	1	1	0	0	0	0	0	0	0	0	0	0	0	0	0	0	0	0	0			7	3		0	0	0	0	0	0	0	0	0	0	0	0	0
2	22	7	AR	2	20	1999	3	1	1	2	1	2	3	0	0	1	0	0	0	0	0	0	0	0	0	0	0	0	0	0	0			1	5	2	0	0	0	0	0	0	0	0	0	0	0	0	0
2	22	10	UM	2	40	1979	1	3	1	8	1	2	1	1	0	0	0	0	0	0	0	0	0	0	0	0	0	0	0	0	0			1	1		0	0	0	0	0	0	0	0	0	0	0	0	0
2	22	10	IB	2	32	1987	1	3	1	4	1	7	3	0	0	1	0	0	0	0	0	0	0	0	0	0	0	0	0	0	0			3	5	1	0	0	0	0	0	0	0	0	0	0	0	0	0
2	22	10	NA	2	27	1992	2	3	1	6	3	4	1	1	0	0	0	0	0	0	0	0	0	0	0	0	0	0	0	0	0			1	4	2	0	0	0	0	0	0	0	0	0	0	0	0	0
2	22	10	UM	2	37	1982	2	3	1	5	4	6	14	1	0	0	1	0	0	0	0	0	0	0	0	0	1	0	0	0	0			3	5	2	0	0	0	0	0	0	0	0	0	0	0	0	0
2	22	10	NA	2	38	1981	2	8	1	7	5	2	2	0	1	0	0	0	0	0	0	0	0	0	0	0	0	0	0	0	0			3	5	2	0	0	0	0	0	0	0	0	0	0	0	0	0
2	22	10	IB	2	43	1976	1	3	1	8	3	6	4. Tentative de Viol	0	0	0	1	0	0	0	0	0	0	0	0	0	0	0	0	0	0			7	5	2	0	0	0	0	0	0	0	0	0	0	0	0	0
2	22	10	NA	2	52	1967		3	2		5	6	1	1	0	0	0	0	0	0	0	0	0	0	0	0	0	0	0	0	0			5	4	2	0	0	0	0	0	0	0	0	0	0	0	0	0
2	22	10	UM	2	32	1987	1	3	1	5	1	2	3	0	0	1	0	0	0	0	0	0	0	0	0	0	0	0	0	0	0			3	5		0	0	0	0	0	0	0	0	0	0	0	0	0
2	22	8	KM	2	14	2005	3	2	2		5	1	3	0	0	1	0	0	0	0	0	0	0	0	0	0	0	0	0	0	0			7	5	2	0	0	0	0	0	0	0	0	0	0	0	0	0
2	22	8	KM	2	18	2001	3	2	1		1	1	3	0	0	1	0	0	0	0	0	0	0	0	0	0	0	0	0	0	0			7	5	2	0	0	0	0	0	0	0	0	0	0	0	0	0
2	22	8	KM	2	23	1996	2	3	1	2	1	2	3	0	0	1	0	0	0	0	0	0	0	0	0	0	0	0	0	0	0			7		2	0	0	0	0	0	0	0	0	0	0	0	0	0
2	22	8	KM	1	29	1990	1	3	1	4	3	7	15. Insultes / a reçu des menaces	1	0	0	0	1	0	0	0	0	0	0	0	0	0	1	0	0	0			7	2	2	0	0	0	0	0	0	0	0	0	0	0	0	0
2	22	8	KM	2	20	1999	3	1	1		1	1	3	0	0	1	0	0	0	0	0	0	0	0	0	0	0	0	0	0	0			7	5	2	0	0	0	0	0	0	0	0	0	0	0	0	0
2	22	8	AN	2	17	2002		2	2		1	1	3	0	0	1	0	0	0	0	0	0	0	0	0	0	0	0	0	0	0			3		2	0	0	0	0	0	0	0	0	0	0	0	0	0
2	22	8	AN	2	22	1997	1	8	1		1	1	3	0	0	1	0	0	0	0	0	0	0	0	0	0	0	0	0	0	0			1	5		0	0	0	0	0	0	0	0	0	0	0	0	0
2	22	8	AN	2	18	2001	3	2	1		1	1	3	0	0	1	0	0	0	0	0	0	0	0	0	0	0	0	0	0	0			1		2	0	0	0	0	0	0	0	0	0	0	0	0	0
2	22	8	AN	2	30	1989	1	3	2	4	1	6	3	0	0	1	0	0	0	0	0	0	0	0	0	0	0	0	0	0	0			1	5	2	0	0	0	0	0	0	0	0	0	0	0	0	0
2	22	8	AN	2	26	1993	1	3	1	4	1	2	4. Tentative de Viol	0	0	0	1	0	0	0	0	0	0	0	0	0	0	0	0	0	0			7	2	1	0	0	0	0	0	0	0	0	0	0	0	0	0
2	22	8	AN	2	19	2000	2	8	2		5	1	3	0	0	1	0	0	0	0	0	0	0	0	0	0	0	0	0	0	0			1			0	0	0	0	0	0	0	0	0	0	0	0	0
2	22	8	AU	2	27	1992	3	3	1		3	1	16. Autre (SVP dans la case suivante)	1	0	0	0	0	1	0	0	0	0	0	0	0	0	0	1	0	0			1	3	1	0	0	0	0	0	0	0	0	0	0	0	0	0
2	22	8	AU	2	21	1998	3	3	1		3	2	3	0	0	1	0	0	0	0	0	0	0	0	0	0	0	0	0	0	0			3	5	1	0	0	0	0	0	0	0	0	0	0	0	0	0
2	22	11	MLO	2	20	1999	3	3	1		11	1	3	0	0	1	0	0	0	0	0	0	0	0	0	0	0	0	0	0	0			3	5	2	0	0	0	0	0	0	0	0	0	0	0	0	0
2	22	11	MLO	2	26	1993	2	8	2	3	5	2	3	0	0	1	0	0	0	0	0	0	0	0	0	0	0	0	0	0	0			3	5	2	0	0	0	0	0	0	0	0	0	0	0	0	0
2	22	11	MLO	2	38	1981	3	3	1	5	11	6	1	1	0	0	0	0	0	0	0	0	0	0	0	0	0	0	0	0	0			1	3	2	0	0	0	0	0	0	0	0	0	0	0	0	0
2	22	11	MLO	2	40	1979	1	3	1	7	11	6	3	0	0	1	0	0	0	0	0	0	0	0	0	0	0	0	0	0	0				5		0	0	0	0	0	0	0	0	0	0	0	0	0
2	22	11	RB	2	27	1992	2	8	1	2	1	2	3	0	0	1	0	0	0	0	0	0	0	0	0	0	0	0	0	0	0			3	3	1	0	0	0	0	0	0	0	0	0	0	0	0	0
2	22	11	RB	2	24	1995	1	8	1	2	11	2	3	0	0	1	0	0	0	0	0	0	0	0	0	0	0	0	0	0	0			3	5	1	0	0	0	0	0	0	0	0	0	0	0	0	0
2	22	11	RB	2	27	1992	3	3	1	4	5	2	3	0	0	1	0	0	0	0	0	0	0	0	0	0	0	0	0	0	0			2	5	2	0	0	0	0	0	0	0	0	0	0	0	0	0
2	22	11	RB	2	26	1993	3	3	1	3	5	2	3	0	0	1	0	0	0	0	0	0	0	0	0	0	0	0	0	0	0			1	4	2	0	0	0	0	0	0	0	0	0	0	0	0	0
2	22	11	RB	2	20	1999	3	3	1	1	8	2	3	0	0	1	0	0	0	0	0	0	0	0	0	0	0	0	0	0	0			3	5	2	0	0	0	0	0	0	0	0	0	0	0	0	0
2	22	11	RB	2	22	1997	3	3	1	2	3	2	6. Mariage Forcé	0	0	0	0	0	1	0	0	0	0	0	0	0	0	0	0	0	0			1	3	2	0	0	0	0	0	0	0	0	0	0	0	0	0
2	22	11	RB	2	32	1987	3	3	1	7	1	6	4. Tentative de Viol	0	0	0	1	0	0	0	0	0	0	0	0	0	0	0	0	0	0			3	3	2	0	0	0	0	0	0	0	0	0	0	0	0	0
2	22	11	ZR	2	25	1994	3	2	1	2	11	2	3	0	0	1	0	0	0	0	0	0	0	0	0	0	0	0	0	0	0			3	5	1	0	0	0	0	0	0	0	0	0	0	0	0	0
2	22	11	ZR	1	60	1959	2	3	1	10	11	2	1	1	0	0	0	0	0	0	0	0	0	0	0	0	0	0	0	0	0			1	3	2	0	0	0	0	0	0	0	0	0	0	0	0	0
2	22	11	ZR	2	26	1993	3	3	1	4	11	2	3	0	0	1	0	0	0	0	0	0	0	0	0	0	0	0	0	0	0			3	5	2	0	0	0	0	0	0	0	0	0	0	0	0	0
2	22	11	ZR	2	24	1995	3	3	1	3	11	5	3	0	0	1	0	0	0	0	0	0	0	0	0	0	0	0	0	0	0				3		0	0	0	0	0	0	0	0	0	0	0	0	0
2	22	11	ZR	2	42	1977	2	3	1	9	1	2	3	0	0	1	0	0	0	0	0	0	0	0	0	0	0	0	0	0	0			1	5	2	0	0	0	0	0	0	0	0	0	0	0	0	0
2	22	11	ZR	2	20	1999	2	7	1	1	5	2	3	0	0	1	0	0	0	0	0	0	0	0	0	0	0	0	0	0	0			3	5	2	0	0	0	0	0	0	0	0	0	0	0	0	0
2	22	13	S1	1	24	1995	3	3	1	3	1	2	1	1	0	0	0	0	0	0	0	0	0	0	0	0	0	0	0	0	0			1		2	0	0	0	0	0	0	0	0	0	0	0	0	0
2	22	13	S2	2	50	1969	1	3	1	1	5	6	2	0	1	0	0	0	0	0	0	0	0	0	0	0	0	0	0	0	0			3	5	2	0	0	0	0	0	0	0	0	0	0	0	0	0
2	22	13	S2	2	18	2001	3	3	1		3	1	3	0	0	1	0	0	0	0	0	0	0	0	0	0	0	0	0	0	0			7	4	2	0	0	0	0	0	0	0	0	0	0	0	0	0
2	22	13	S1	2	26	1993	2	3	1	3	5	6	3	0	0	1	0	0	0	0	0	0	0	0	0	0	0	0	0	0	0			5	5	2	0	0	0	0	0	0	0	0	0	0	0	0	0
2	22	13	S1	2	20	1999	2	8	1		3	2	3	0	0	1	0	0	0	0	0	0	0	0	0	0	0	0	0	0	0			5	5	1	0	0	0	0	0	0	0	0	0	0	0	0	0
2	22	13	S2	2	29	1990	3	8	1	2	3	5	3	0	0	1	0	0	0	0	0	0	0	0	0	0	0	0	0	0	0			3	5	1	0	0	0	0	0	0	0	0	0	0	0	0	0
2	22	13	S2	2	40	1979	2	3	1	9	3	2	3	0	0	1	0	0	0	0	0	0	0	0	0	0	0	0	0	0	0			1	5	2	0	0	0	0	0	0	0	0	0	0	0	0	0
2	22	13	S3	2	20	1999	2	3	1	1	1	2	3	0	0	1	0	0	0	0	0	0	0	0	0	0	0	0	0	0	0			3	5	2	0	0	0	0	0	0	0	0	0	0	0	0	0
2	22	13	S3	2	29	1990	2	3	1	1	5	2	3	0	0	1	0	0	0	0	0	0	0	0	0	0	0	0	0	0	0			7	5	2	0	0	0	0	0	0	0	0	0	0	0	0	0
2	22	13	S3	2	20	1999	1	3	1	2	5	2	3	0	0	1	0	0	0	0	0	0	0	0	0	0	0	0	0	0	0			7	5	1	0	0	0	0	0	0	0	0	0	0	0	0	0
2	22	13	S3	2	30	1989	1	3	1	4	1	2	3	0	0	1	0	0	0	0	0	0	0	0	0	0	0	0	0	0	0			7	5	2	0	0	0	0	0	0	0	0	0	0	0	0	0
2	22	13	S2	2	30	1989		3	1	5	3	5	1	1	0	0	0	0	0	0	0	0	0	0	0	0	0	0	0	0	0			5	5	2	0	0	0	0	0	0	0	0	0	0	0	0	0
2	22	13	S2	2	25	1994	2	3	1	2	3	2	4. Tentative de Viol	0	0	0	1	0	0	0	0	0	0	0	0	0	0	0	0	0	0			7	5	1	0	0	0	0	0	0	0	0	0	0	0	0	0
2	22	13	S2	2	25	1994	3	3	1	5	1	2	3	0	0	1	0	0	0	0	0	0	0	0	0	0	0	0	0	0	0			3	5	2	0	0	0	0	0	0	0	0	0	0	0	0	0
2	22	13	S3	2	20	1999	2	3	1	2	3	2	3	0	0	1	0	0	0	0	0	0	0	0	0	0	0	0	0	0	0			3	5	1	0	0	0	0	0	0	0	0	0	0	0	0	0
2	22	13	S3	2	32	1987	1	3	1	5	1	2	3	0	0	1	0	0	0	0	0	0	0	0	0	0	0	0	0	0	0			7	5	2	0	0	0	0	0	0	0	0	0	0	0	0	0
2	22	13	S3	2	29	1990	2	3	1	3	1	2	3	0	0	1	0	0	0	0	0	0	0	0	0	0	0	0	0	0	0			7	5	2	0	0	0	0	0	0	0	0	0	0	0	0	0
2	22	13	S3	2	32	1987	1	8	1	5	1	2	3	0	0	1	0	0	0	0	0	0	0	0	0	0	0	0	0	0	0			7	5	2	0	0	0	0	0	0	0	0	0	0	0	0	0
2	22	13	S3	2	27	1992	1	3	1	2	4	2	2	0	1	0	0	0	0	0	0	0	0	0	0	0	0	0	0	0	0			1	3	1	0	0	0	0	0	0	0	0	0	0	0	0	0
2	22	13	S1	2	29	1990	1	8	1	4	5	2	3	0	0	1	0	0	0	0	0	0	0	0	0	0	0	0	0	0	0			7	5	2	0	0	0	0	0	0	0	0	0	0	0	0	0
2	22	13	S2	2	32	1987	1	1	1	6	5	2	3	0	0	1	0	0	0	0	0	0	0	0	0	0	0	0	0	0	0			3	5	2	0	0	0	0	0	0	0	0	0	0	0	0	0
2	22	13	S1	2	28	1991	2	3	1		5	6	3	0	0	1	0	0	0	0	0	0	0	0	0	0	0	0	0	0	0			1	5	2	0	0	0	0	0	0	0	0	0	0	0	0	0
2	22	2	F3	2	26	1993	1	3	1		3		3	0	0	1	0	0	0	0	0	0	0	0	0	0	0	0	0	0	0			3	1		0	0	0	0	0	0	0	0	0	0	0	0	0
2	22	2	F3	2	31	1988	2	8	1	7	3	2	3	0	0	1	0	0	0	0	0	0	0	0	0	0	0	0	0	0	0			3	5	1	0	0	0	0	0	0	0	0	0	0	0	0	0
2	22	2	F2	2	38	1981	2	3	1	7	9	2	3	0	0	1	0	0	0	0	0	0	0	0	0	0	0	0	0	0	0			1	5	1	0	0	0	0	0	0	0	0	0	0	0	0	0
2	22	2	F2	2	45	1974	2	8	1	7	9	2	3	0	0	1	0	0	0	0	0	0	0	0	0	0	0	0	0	0	0			3	5	2	0	0	0	0	0	0	0	0	0	0	0	0	0
2	22	2	F1	2	56	1963		3	1	7	9		4. Tentative de Viol	0	0	0	1	0	0	0	0	0	0	0	0	0	0	0	0	0	0				5	2	0	0	0	0	0	0	0	0	0	0	0	0	0
2	22	2	F1	2	34	1985	2	3	1		9	2	3	0	0	1	0	0	0	0	0	0	0	0	0	0	0	0	0	0	0				5	1	0	0	0	0	0	0	0	0	0	0	0	0	0
2	22	2	F1	2	35	1984	2	3	1	7	5	2	3	0	0	1	0	0	0	0	0	0	0	0	0	0	0	0	0	0	0			3	5	2	0	0	0	0	0	0	0	0	0	0	0	0	0
2	22	2	F1	2	34	1985	2	3	1	9	1	2	3	0	0	1	0	0	0	0	0	0	0	0	0	0	0	0	0	0	0			3	5	2	0	0	0	0	0	0	0	0	0	0	0	0	0
2	22	2	F1	2	30	1989	2	3	1	4	5	2	1	1	0	0	0	0	0	0	0	0	0	0	0	0	0	0	0	0	0			1	3	1	0	0	0	0	0	0	0	0	0	0	0	0	0
2	22	2	F3	1	43	1976	3	3	1	6	5	2	16. Autre (SVP dans la case suivante)	1	0	0	0	0	1	0	0	0	0	0	0	0	0	0	1	0	0			1	3	1	0	0	0	0	0	0	0	0	0	0	0	0	0
2	22	2	F3	2	43	1976		3	1	7	5		1	1	0	0	0	0	0	0	0	0	0	0	0	0	0	0	0	0	0			3	5	2	0	0	0	0	0	0	0	0	0	0	0	0	0
2	22	2	F3	2	38	1981	2	3	1		5	1	1	1	0	0	0	0	0	0	0	0	0	0	0	0	0	0	0	0	0			3	5	2	0	0	0	0	0	0	0	0	0	0	0	0	0
2	22	2	F2	2	30	1989	2	3	1	7	5	6	3	0	0	1	0	0	0	0	0	0	0	0	0	0	0	0	0	0	0			4	5	2	0	0	0	0	0	0	0	0	0	0	0	0	0
2	22	2	F2	2	36	1983	3	3	1	6	5	2	4. Tentative de Viol	0	0	0	1	0	0	0	0	0	0	0	0	0	0	0	0	0	0			3	5	2	0	0	0	0	0	0	0	0	0	0	0	0	0
2	22	2	F2	2	27	1992	2	3	2	3	3	2	1	1	0	0	0	0	0	0	0	0	0	0	0	0	0	0	0	0	0			3	5	2	0	0	0	0	0	0	0	0	0	0	0	0	0
2	22	2	F2	2	28	1991		3	3		5	2	1	1	0	0	0	0	0	0	0	0	0	0	0	0	0	0	0	0	0			3	5	2	0	0	0	0	0	0	0	0	0	0	0	0	0
2	22	2	F3	2	28	1991	3	3	2	3	3	2	3	0	0	1	0	0	0	0	0	0	0	0	0	0	0	0	0	0	0			5	5	1	0	0	0	0	0	0	0	0	0	0	0	0	0
2	22	2	F3	2	30	1989	3	3	2		3	2	3	0	0	1	0	0	0	0	0	0	0	0	0	0	0	0	0	0	0			5	5	2	0	0	0	0	0	0	0	0	0	0	0	0	0
2	22	2	F1	2	32	1987	3	8	2	7	5		3	0	0	1	0	0	0	0	0	0	0	0	0	0	0	0	0	0	0			3	5	2	0	0	0	0	0	0	0	0	0	0	0	0	0
2	22	2	F1	2	24	1995	2	8	1		5	2	3	0	0	1	0	0	0	0	0	0	0	0	0	0	0	0	0	0	0			2	5	2	0	0	0	0	0	0	0	0	0	0	0	0	0
2	22	2	F1	2	28	1991		3	2	5	5	4	3	0	0	1	0	0	0	0	0	0	0	0	0	0	0	0	0	0	0			3	5	2	0	0	0	0	0	0	0	0	0	0	0	0	0
2	22	4	4 KAR	2	17	2002	1	8	1	0	5	1	3	0	0	1	0	0	0	0	0	0	0	0	0	0	0	0	0	0	0			2	3	1	0	0	0	0	0	0	0	0	0	0	0	0	0
2	22	4	4 KAR	2	15	2004	2	2	2	0	5	1	3	0	0	1	0	0	0	0	0	0	0	0	0	0	0	0	0	0	0			3	3	1	0	0	0	0	0	0	0	0	0	0	0	0	0
2	22	4	4 KAR	2	30	1989	1	8	1	6	5	2	1	1	0	0	0	0	0	0	0	0	0	0	0	0	0	0	0	0	0			3	5	2	0	0	0	0	0	0	0	0	0	0	0	0	0
2	22	4	4 KAR	2	26	1993	2	8	1	5	5	2	3	0	0	1	0	0	0	0	0	0	0	0	0	0	0	0	0	0	0			3	5	1	0	0	0	0	0	0	0	0	0	0	0	0	0
2	22	4	4 KAR	2	25	1994	2	3	2	2	5	2	3	0	0	1	0	0	0	0	0	0	0	0	0	0	0	0	0	0	0			3	5	1	0	0	0	0	0	0	0	0	0	0	0	0	0
2	22	4	4 KAR	2	34	1985	1	3	1	6	5	2	1	1	0	0	0	0	0	0	0	0	0	0	0	0	0	0	0	0	0			1	3	1	0	0	0	0	0	0	0	0	0	0	0	0	0
2	22	4	4 KAR	2	16	2003	2	8	1	0	5		3	0	0	1	0	0	0	0	0	0	0	0	0	0	0	0	0	0	0			1	3	1	0	0	0	0	0	0	0	0	0	0	0	0	0
2	22	12	CBM	2	22	1997	1	3	1	2	1	7	3	0	0	1	0	0	0	0	0	0	0	0	0	0	0	0	0	0	0			2	5	2	0	0	0	0	0	0	0	0	0	0	0	0	0
2	22	12	CBM	2	25	1994	1	8	2	3	3	7	3	0	0	1	0	0	0	0	0	0	0	0	0	0	0	0	0	0	0				5	2	0	0	0	0	0	0	0	0	0	0	0	0	0
2	22	12	MN	1	28	1991	1	3		5	5	7	1	1	0	0	0	0	0	0	0	0	0	0	0	0	0	0	0	0	0			3	5	2	0	0	0	0	0	0	0	0	0	0	0	0	0
2	22	12	MN	2			1	3	1		11	6	3	0	0	1	0	0	0	0	0	0	0	0	0	0	0	0	0	0	0			1	5	2	0	0	0	0	0	0	0	0	0	0	0	0	0
2	22	12	MN	2	35	1984	1	8	1	6	5	6	3	0	0	1	0	0	0	0	0	0	0	0	0	0	0	0	0	0	0			3	5	2	0	0	0	0	0	0	0	0	0	0	0	0	0
2	22	12	CBM	2	28	1991	1	3	2	4	5	7	3	0	0	1	0	0	0	0	0	0	0	0	0	0	0	0	0	0	0			2	5	1	0	0	0	0	0	0	0	0	0	0	0	0	0
2	22	12	NTC	2	38	1981	1	8	1	6	11	5	3	0	0	1	0	0	0	0	0	0	0	0	0	0	0	0	0	0	0			1	5	1	0	0	0	0	0	0	0	0	0	0	0	0	0
2	22	12	NTC	1	30	1989	1	8	1	3	5	7	1	1	0	0	0	0	0	0	0	0	0	0	0	0	0	0	0	0	0			3	5	2	0	0	0	0	0	0	0	0	0	0	0	0	0
2	22	12	NTC	1	35	1984	1	8	1	6	11	7	9. Kidnapping/ Enlèvement/ Otage (SANS violence sexuelle)	0	0	0	0	0	0	0	0	1	0	0	0	0	0	0	0	0	0			3	5	2	0	0	0	0	0	0	0	0	0	0	0	0	0
2	22	12	NTC	2	35	1984	1	8	2	7	5	5	10	1	0	0	0	0	0	0	0	0	1	0	0	0	0	0	0	0	0			1	5	1	0	0	0	0	0	0	0	0	0	0	0	0	0
2	22	8	AN	2	20	1999	3	2	1		1	1	3	0	0	1	0	0	0	0	0	0	0	0	0	0	0	0	0	0	0			3	5	2	0	0	0	0	0	0	0	0	0	0	0	0	0
2	22	8	AU	2	34	1985	2	3	1		3	1	4. Tentative de Viol	0	0	0	1	0	0	0	0	0	0	0	0	0	0	0	0	0	0			1	4		0	0	0	0	0	0	0	0	0	0	0	0	0
2	22	8	AN	2	21	1998	1	8	1		5	1	3	0	0	1	0	0	0	0	0	0	0	0	0	0	0	0	0	0	0			1	3	1	0	0	0	0	0	0	0	0	0	0	0	0	0
2	22	8	AU	2	16	2003	3	1	1		5	1	3	0	0	1	0	0	0	0	0	0	0	0	0	0	0	0	0	0	0			3	5	2	0	0	0	0	0	0	0	0	0	0	0	0	0
2	22	8	AN	2	25	1994	1	3	1	2	1	1	11. Membre de famille / personne proche assassinée	1	0	0	0	0	0	0	0	0	0	1	0	0	0	0	0	0	0			1	3	1	0	0	0	0	0	0	0	0	0	0	0	0	0
2	22	8	KM	2	31	1988	1	3	2	5	1	7	3	0	0	1	0	0	0	0	0	0	0	0	0	0	0	0	0	0	0			7	5	2	0	0	0	0	0	0	0	0	0	0	0	0	0
2	22	8	AN	1	48	1971	2	3	1	13	1	2	1	1	0	0	0	0	0	0	0	0	0	0	0	0	0	0	0	0	0			1	5	2	0	0	0	0	0	0	0	0	0	0	0	0	0
2	22	11	RB	2	19	2000	2	3	1		1	1	6. Mariage Forcé	0	0	0	0	0	1	0	0	0	0	0	0	0	0	0	0	0	0			1	3	2	0	0	0	0	0	0	0	0	0	0	0	0	0
2	22	11	RB	2	28	1991	1	8	1	3	5	6	3	0	0	1	0	0	0	0	0	0	0	0	0	0	0	0	0	0	0			3	3	2	0	0	0	0	0	0	0	0	0	0	0	0	0
2	22	11	RB	2	23	1996	3	7	1	2	2	6	3	0	0	1	0	0	0	0	0	0	0	0	0	0	0	0	0	0	0			1	5	2	0	0	0	0	0	0	0	0	0	0	0	0	0
2	22	11	RB	2	42	1977	2	8	2	6	1	2	3	0	0	1	0	0	0	0	0	0	0	0	0	0	0	0	0	0	0			2	4	2	0	0	0	0	0	0	0	0	0	0	0	0	0
2	22	11	RB	2	38	1981	2	3	1	4	5	2	3	0	0	1	0	0	0	0	0	0	0	0	0	0	0	0	0	0	0			3	5	2	0	0	0	0	0	0	0	0	0	0	0	0	0
2	22	11	RB	2	29	1990	3	8	1	4	3	2	3	0	0	1	0	0	0	0	0	0	0	0	0	0	0	0	0	0	0			3	5	1	0	0	0	0	0	0	0	0	0	0	0	0	0
2	22	11	MLO	2	19	2000	3	2	1		1	1	3	0	0	1	0	0	0	0	0	0	0	0	0	0	0	0	0	0	0			2	5	2	0	0	0	0	0	0	0	0	0	0	0	0	0
2	22	11	MLO	2	33	1986	3	3	1	6	11	2	3	0	0	1	0	0	0	0	0	0	0	0	0	0	0	0	0	0	0			3	5	2	0	0	0	0	0	0	0	0	0	0	0	0	0
2	22	11	MLO	2	34	1985	1	3	1	5	5	2	3	0	0	1	0	0	0	0	0	0	0	0	0	0	0	0	0	0	0			3	4	2	0	0	0	0	0	0	0	0	0	0	0	0	0
2	22	11	MLO	2	22	1997	3	3	1	0	5	1	3	0	0	1	0	0	0	0	0	0	0	0	0	0	0	0	0	0	0			2	5	2	0	0	0	0	0	0	0	0	0	0	0	0	0
2	22	11	MLO	2	23	1996	1	3	1	2	5	2	3	0	0	1	0	0	0	0	0	0	0	0	0	0	0	0	0	0	0			3			0	0	0	0	0	0	0	0	0	0	0	0	0
2	22	10	NA	2	53	1966	1	3	1	6	1	6	1	1	0	0	0	0	0	0	0	0	0	0	0	0	0	0	0	0	0			3	3	2	0	0	0	0	0	0	0	0	0	0	0	0	0
2	22	10	NA	2	34	1985	1	3	1	5	5	2	3	0	0	1	0	0	0	0	0	0	0	0	0	0	0	0	0	0	0			3	3	2	0	0	0	0	0	0	0	0	0	0	0	0	0
2	22	10	NA	2	37	1982	2	8	1	7	5	2	3	0	0	1	0	0	0	0	0	0	0	0	0	0	0	0	0	0	0			3	3	1	0	0	0	0	0	0	0	0	0	0	0	0	0
2	22	10	NA	2	21	1998	3	8	1	0	5	2	3	0	0	1	0	0	0	0	0	0	0	0	0	0	0	0	0	0	0			3	3	2	0	0	0	0	0	0	0	0	0	0	0	0	0
2	22	10	IB	2	24	1995	1	8	1	2	5	2	3	0	0	1	0	0	0	0	0	0	0	0	0	0	0	0	0	0	0			3	5	2	0	0	0	0	0	0	0	0	0	0	0	0	0
2	22	10	NA	2	57	1962	2	8	1	9	5	6	2	0	1	0	0	0	0	0	0	0	0	0	0	0	0	0	0	0	0			2	5	2	0	0	0	0	0	0	0	0	0	0	0	0	0
2	22	10	IB	2	22	1997	1	3	1	0	5	2	1	1	0	0	0	0	0	0	0	0	0	0	0	0	0	0	0	0	0			3	5	1	0	0	0	0	0	0	0	0	0	0	0	0	0
2	22	11	ZR	2	25	1994	1	3	1		1	6	2	0	1	0	0	0	0	0	0	0	0	0	0	0	0	0	0	0	0			3			0	0	0	0	0	0	0	0	0	0	0	0	0
2	22	11	ZR	2	30	1989	3	3	1	2	5	2	3	0	0	1	0	0	0	0	0	0	0	0	0	0	0	0	0	0	0			3	3	2	0	0	0	0	0	0	0	0	0	0	0	0	0
2	22	9	NT	1	56	1963	3	7	1	0	3	6	11. Membre de famille / personne proche assassinée	1	0	0	0	0	0	0	0	0	0	1	0	0	0	0	0	0	0			1	8		0	0	0	0	0	0	0	0	0	0	0	0	0
2	22	9	LL	2	16	2003	3	2	1	0	4	1	3	0	0	1	0	0	0	0	0	0	0	0	0	0	0	0	0	0	0			1	3	1	0	0	0	0	0	0	0	0	0	0	0	0	0
2	22	9	FM	2	12	2007	2	7	1	0	3	1	3	0	0	1	0	0	0	0	0	0	0	0	0	0	0	0	0	0	0			1	3	1	0	0	0	0	0	0	0	0	0	0	0	0	0
2	22	9	LL	2	48	1971	2	7	1	7	1	2	3	0	0	1	0	0	0	0	0	0	0	0	0	0	0	0	0	0	0			3	5	2	0	0	0	0	0	0	0	0	0	0	0	0	0
2	22	9	NT	2	27	1992	3	2	1	0	1	1	3	0	0	1	0	0	0	0	0	0	0	0	0	0	0	0	0	0	0			3	5	1	0	0	0	0	0	0	0	0	0	0	0	0	0
2	22	9	FM	2	30	1989	2	7	1	6	5	2	15. Insultes / a reçu des menaces	1	0	0	0	1	0	0	0	0	0	0	0	0	0	1	0	0	0			3	3	1	0	0	0	0	0	0	0	0	0	0	0	0	0
2	22	9	NT	2	36	1983	3	3	1	7	5	4	3	0	0	1	0	0	0	0	0	0	0	0	0	0	0	0	0	0	0			1	5	1	0	0	0	0	0	0	0	0	0	0	0	0	0
2	22	9	NT	2	25	1994	3	8	1	2	5	2	3	0	0	1	0	0	0	0	0	0	0	0	0	0	0	0	0	0	0			3	5	1	0	0	0	0	0	0	0	0	0	0	0	0	0
2	22	9	FM	2	40	1979	3	3	1	5	1	2	3	0	0	1	0	0	0	0	0	0	0	0	0	0	0	0	0	0	0			3	4	1	0	0	0	0	0	0	0	0	0	0	0	0	0
2	22	9	LL	2	45	1974	1	7	1	7	3	2	3	0	0	1	0	0	0	0	0	0	0	0	0	0	0	0	0	0	0			3	5	2	0	0	0	0	0	0	0	0	0	0	0	0	0
2	22	9	LL	2	40	1979	1	7	1	8	1	2	3	0	0	1	0	0	0	0	0	0	0	0	0	0	0	0	0	0	0			3	5	2	0	0	0	0	0	0	0	0	0	0	0	0	0
2	22	9	NT	2	24	1995	3	8	1	3	1	4	3	0	0	1	0	0	0	0	0	0	0	0	0	0	0	0	0	0	0			3	5	1	0	0	0	0	0	0	0	0	0	0	0	0	0
2	22	9	NT	2	17	2002	3	7	1	0	5	1	3	0	0	1	0	0	0	0	0	0	0	0	0	0	0	0	0	0	0			3	5	2	0	0	0	0	0	0	0	0	0	0	0	0	0
2	22	9	FM	2	33	1986	1	8	1	4	5	6	3	0	0	1	0	0	0	0	0	0	0	0	0	0	0	0	0	0	0			3	4	2	0	0	0	0	0	0	0	0	0	0	0	0	0
2	22	9	NT	2	25	1994	2	7	1	5	5	4	3	0	0	1	0	0	0	0	0	0	0	0	0	0	0	0	0	0	0			2	5	1	0	0	0	0	0	0	0	0	0	0	0	0	0
2	22	9	FM	2	36	1983	1	8	1	7	5	1	3	0	0	1	0	0	0	0	0	0	0	0	0	0	0	0	0	0	0			1	5	2	0	0	0	0	0	0	0	0	0	0	0	0	0
2	22	9	FM	2	40	1979	2	7	1	5	5	6	11. Membre de famille / personne proche assassinée	1	0	0	0	0	0	0	0	0	0	1	0	0	0	0	0	0	0			2	5		0	0	0	0	0	0	0	0	0	0	0	0	0
2	22	6	US	2	33	1986	3	8	1	3	5	2	3	0	0	1	0	0	0	0	0	0	0	0	0	0	0	0	0	0	0			1	5	2	0	0	0	0	0	0	0	0	0	0	0	0	0
2	22	6	AB	2	23	1996	3	8	1	2	5	2	3	0	0	1	0	0	0	0	0	0	0	0	0	0	0	0	0	0	0			1	5	2	0	0	0	0	0	0	0	0	0	0	0	0	0
2	22	6	AA	2	18	2001	3	8	1	0	5	2	3	0	0	1	0	0	0	0	0	0	0	0	0	0	0	0	0	0	0			2	5	2	0	0	0	0	0	0	0	0	0	0	0	0	0
2	22	6	MM	2	15	2004	3	2	1	0	3	2	3	0	0	1	0	0	0	0	0	0	0	0	0	0	0	0	0	0	0			3	3	2	0	0	0	0	0	0	0	0	0	0	0	0	0
2	22	6	JA	2	18	2001	3	8	1	0	5	2	3	0	0	1	0	0	0	0	0	0	0	0	0	0	0	0	0	0	0			2	5	1	0	0	0	0	0	0	0	0	0	0	0	0	0
2	22	6	IM	2	35	1984	2	3	1	5	1	2	3	0	0	1	0	0	0	0	0	0	0	0	0	0	0	0	0	0	0			1	5	2	0	0	0	0	0	0	0	0	0	0	0	0	0
2	22	6	US	2	35	1984	2	8	1	0	5	2	3	0	0	1	0	0	0	0	0	0	0	0	0	0	0	0	0	0	0			1	5		0	0	0	0	0	0	0	0	0	0	0	0	0
2	22	6	RT	2	16	2003	3	2	1	0	3	1	3	0	0	1	0	0	0	0	0	0	0	0	0	0	0	0	0	0	0			3	3	2	0	0	0	0	0	0	0	0	0	0	0	0	0
2	22	6	SY	2	26	1993	2	3	1	3	5	2	3	0	0	1	0	0	0	0	0	0	0	0	0	0	0	0	0	0	0			1	5	2	0	0	0	0	0	0	0	0	0	0	0	0	0
2	22	6	YA	2	29	1990	3	3	1	0	5	2	3	0	0	1	0	0	0	0	0	0	0	0	0	0	0	0	0	0	0			1	5	2	0	0	0	0	0	0	0	0	0	0	0	0	0
2	22	6	US	2	28	1991	2	3	1	2	5	2	3	0	0	1	0	0	0	0	0	0	0	0	0	0	0	0	0	0	0			1	5	2	0	0	0	0	0	0	0	0	0	0	0	0	0
2	22	6	AY	1	38	1981	3	3	1	5	5	2	1	1	0	0	0	0	0	0	0	0	0	0	0	0	0	0	0	0	0			1	5	2	0	0	0	0	0	0	0	0	0	0	0	0	0
2	22	6	SR	1	34	1985	3	3	1	4	1	2	3	0	0	1	0	0	0	0	0	0	0	0	0	0	0	0	0	0	0			1	5	2	0	0	0	0	0	0	0	0	0	0	0	0	0
2	22	6	AM	2	16	2003	3	2	1	0	3	1	3	0	0	1	0	0	0	0	0	0	0	0	0	0	0	0	0	0	0			1	5		0	0	0	0	0	0	0	0	0	0	0	0	0
2	22	6	SB	2	17	2002	3	2	1	0	5	1	3	0	0	1	0	0	0	0	0	0	0	0	0	0	0	0	0	0	0			3	5	2	0	0	0	0	0	0	0	0	0	0	0	0	0
2	22	6	SA	2	36	1983	3	3	1	4	5	2	3	0	0	1	0	0	0	0	0	0	0	0	0	0	0	0	0	0	0				5	2	0	0	0	0	0	0	0	0	0	0	0	0	0
2	22	6	MF	2	23	1996	3	3	1	2	5	2	3	0	0	1	0	0	0	0	0	0	0	0	0	0	0	0	0	0	0			3	5	2	0	0	0	0	0	0	0	0	0	0	0	0	0
2	22	6	SN	2	21	1998	3	7	1	1	5	2	3	0	0	1	0	0	0	0	0	0	0	0	0	0	0	0	0	0	0			3	5	2	0	0	0	0	0	0	0	0	0	0	0	0	0
2	22	6	ZE	2	10	2009	2	2	1	0	3	1	3	0	0	1	0	0	0	0	0	0	0	0	0	0	0	0	0	0	0			3	5	1	0	0	0	0	0	0	0	0	0	0	0	0	0
2	22	6	KN	2	29	1990	2	7	1	4	5	2	3	0	0	1	0	0	0	0	0	0	0	0	0	0	0	0	0	0	0				5	2	0	0	0	0	0	0	0	0	0	0	0	0	0
2	22	6	AF	2	39	1980	3	3	1	7	5	2	3	0	0	1	0	0	0	0	0	0	0	0	0	0	0	0	0	0	0			3	5	2	0	0	0	0	0	0	0	0	0	0	0	0	0
2	22	12	MN	2	20	1999	3	7	1	0	5	1	3	0	0	1	0	0	0	0	0	0	0	0	0	0	0	0	0	0	0			1	5		0	0	0	0	0	0	0	0	0	0	0	0	0
2	22	12	NTC	1	28	1991	2	3	1	3	1	2	1	1	0	0	0	0	0	0	0	0	0	0	0	0	0	0	0	0	0			1	3	2	0	0	0	0	0	0	0	0	0	0	0	0	0
2	22	12	MN	2	30	1989	1	3	1	5	5	6	3	0	0	1	0	0	0	0	0	0	0	0	0	0	0	0	0	0	0			1	5	2	0	0	0	0	0	0	0	0	0	0	0	0	0
2	22	12	MN	2	18	2001	4	8	1	0	5	1	3	0	0	1	0	0	0	0	0	0	0	0	0	0	0	0	0	0	0			3	5	2	0	0	0	0	0	0	0	0	0	0	0	0	0
2	22	12	NTC	2	30	1989	1	8	1	6	11	5	10	1	0	0	0	0	0	0	0	0	1	0	0	0	0	0	0	0	0			3	5	1	0	0	0	0	0	0	0	0	0	0	0	0	0
2	22	12	NTC	2	40	1979	1	8	1	0	5	5	3	0	0	1	0	0	0	0	0	0	0	0	0	0	0	0	0	0	0			1	5	1	0	0	0	0	0	0	0	0	0	0	0	0	0
2	22	12	NTC	2	23	1996	1	8	1	5	5	5	10	1	0	0	0	0	0	0	0	0	1	0	0	0	0	0	0	0	0			3	5	2	0	0	0	0	0	0	0	0	0	0	0	0	0
2	22	12	CBM	2	30	1989	2	8	1	5	5	2	3	0	0	1	0	0	0	0	0	0	0	0	0	0	0	0	0	0	0			2	5	2	0	0	0	0	0	0	0	0	0	0	0	0	0
2	22	12	CBM	2	26	1993	1	8	1	2	2	2	3	0	0	1	0	0	0	0	0	0	0	0	0	0	0	0	0	0	0			2	5	2	0	0	0	0	0	0	0	0	0	0	0	0	0
2	22	12	CBM	1	22	1997	1	7	1	0	3	1	14	1	0	0	1	0	0	0	0	0	0	0	0	0	1	0	0	0	0			2	5	2	0	0	0	0	0	0	0	0	0	0	0	0	0
2	22	12	CBM	2	20	1999	2	8	1	0	2	1	3	0	0	1	0	0	0	0	0	0	0	0	0	0	0	0	0	0	0			2	5	2	0	0	0	0	0	0	0	0	0	0	0	0	0
2	22	12	MN	2	30	1989	1	8	1	5	5	2	3	0	0	1	0	0	0	0	0	0	0	0	0	0	0	0	0	0	0			3	5	2	0	0	0	0	0	0	0	0	0	0	0	0	0
2	22	12	MN	2	25	1994	3	8	1	4	11	6	3	0	0	1	0	0	0	0	0	0	0	0	0	0	0	0	0	0	0			2	5	2	0	0	0	0	0	0	0	0	0	0	0	0	0
2	22	12	NTC	2	50	1969	1	8	1	7	4	2	3	0	0	1	0	0	0	0	0	0	0	0	0	0	0	0	0	0	0			1	5	1	0	0	0	0	0	0	0	0	0	0	0	0	0
2	22	9	NT	2	23	1996	3	3	1	4	5	2	3	0	0	1	0	0	0	0	0	0	0	0	0	0	0	0	0	0	0			3	5	2	0	0	0	0	0	0	0	0	0	0	0	0	0
2	22	9	NT	1	34	1985	3	7	1	7	5	2	16. Autre (SVP dans la case suivante)	1	0	0	0	0	1	0	0	0	0	0	0	0	0	0	1	0	0			1	8	0	0	0	0	0	0	0	0	0	0	0	0	0	0
2	22	9	FM	2	20	1999	3	2	1	0	5	1	3	0	0	1	0	0	0	0	0	0	0	0	0	0	0	0	0	0	0			2	5	2	0	0	0	0	0	0	0	0	0	0	0	0	0
2	22	9	LL	2	12	2007	2	2	1	0	1	1	3	0	0	1	0	0	0	0	0	0	0	0	0	0	0	0	0	0	0			3	5	1	0	0	0	0	0	0	0	0	0	0	0	0	0
2	22	9	NT	2	32	1987	1	7	1	6	5	4	3	0	0	1	0	0	0	0	0	0	0	0	0	0	0	0	0	0	0			3	4	1	0	0	0	0	0	0	0	0	0	0	0	0	0
2	22	9	LL	2	25	1994	3	7	1	1	3	2	1	1	0	0	0	0	0	0	0	0	0	0	0	0	0	0	0	0	0			1		0	0	0	0	0	0	0	0	0	0	0	0	0	0
2	22	9	FM	2	24	1995	3	8	1	0	5	1	3	0	0	1	0	0	0	0	0	0	0	0	0	0	0	0	0	0	0			3	5	2	0	0	0	0	0	0	0	0	0	0	0	0	0
2	22	9	LL	1	32	1987	3	7	1	3	1	2	3	0	0	1	0	0	0	0	0	0	0	0	0	0	0	0	0	0	0			3	5	1	0	0	0	0	0	0	0	0	0	0	0	0	0
2	22	9	NT	2	18	2001	2	7	1	1	5	6	11. Membre de famille / personne proche assassinée	1	0	0	0	0	0	0	0	0	0	1	0	0	0	0	0	0	0			1	4	0	0	0	0	0	0	0	0	0	0	0	0	0	0
2	22	9	FM	2	57	1962	2	3	1	6	3	2	3	0	0	1	0	0	0	0	0	0	0	0	0	0	0	0	0	0	0			3	5	2	0	0	0	0	0	0	0	0	0	0	0	0	0
2	22	9	FM	1	26	1993	3	3	1	2	5	2	2	0	1	0	0	0	0	0	0	0	0	0	0	0	0	0	0	0	0			2	8		0	0	0	0	0	0	0	0	0	0	0	0	0
2	22	9	LL	2	29	1990	1	7	1	4	5	2	3	0	0	1	0	0	0	0	0	0	0	0	0	0	0	0	0	0	0			3	5	2	0	0	0	0	0	0	0	0	0	0	0	0	0
2	22	9	NT	2	28	1991	3	8	1	5	1	2	3	0	0	1	0	0	0	0	0	0	0	0	0	0	0	0	0	0	0			3	5	1	0	0	0	0	0	0	0	0	0	0	0	0	0
2	22	10	NA	2	47	1972	2	3	1	9	1	2	2	0	1	0	0	0	0	0	0	0	0	0	0	0	0	0	0	0	0			1	5	2	0	0	0	0	0	0	0	0	0	0	0	0	0
2	22	10	IB	1	19	2000	1	8	1	0	3	1	3	0	0	1	0	0	0	0	0	0	0	0	0	0	0	0	0	0	0			2	5	2	0	0	0	0	0	0	0	0	0	0	0	0	0
2	22	10	US	2	62	1957	1	3	1	8	3	6	3	0	0	1	0	0	0	0	0	0	0	0	0	0	0	0	0	0	0			2	5	1	0	0	0	0	0	0	0	0	0	0	0	0	0
2	22	10	UM	2	23	1996	3	8	1	0	3	1	3	0	0	1	0	0	0	0	0	0	0	0	0	0	0	0	0	0	0			3	4	2	0	0	0	0	0	0	0	0	0	0	0	0	0
2	22	10	IB	1	47	1972	1	3	1	8	5	6	2	0	1	0	0	0	0	0	0	0	0	0	0	0	0	0	0	0	0			1	4	1	0	0	0	0	0	0	0	0	0	0	0	0	0
2	22	10	UM	2	19	2000	1	8	1	0	5	1	4. Tentative de Viol	0	0	0	1	0	0	0	0	0	0	0	0	0	0	0	0	0	0			3	3	2	0	0	0	0	0	0	0	0	0	0	0	0	0
2	22	10	NA	2	38	1981	2	8	1	5	5	6	6. Mariage Forcé	0	0	0	0	0	1	0	0	0	0	0	0	0	0	0	0	0	0			1	5	2	0	0	0	0	0	0	0	0	0	0	0	0	0
2	22	10	IB	1	53	1966	1	3	1	0	1	2	6. Mariage Forcé	0	0	0	0	0	1	0	0	0	0	0	0	0	0	0	0	0	0			1	5	2	0	0	0	0	0	0	0	0	0	0	0	0	0
2	22	10	UM	2	49	1970	1	3	1	6	1	6	2	0	1	0	0	0	0	0	0	0	0	0	0	0	0	0	0	0	0			1	4	2	0	0	0	0	0	0	0	0	0	0	0	0	0
2	22	10	NA	2	29	1990	3	8	1	4	5	2	3	0	0	1	0	0	0	0	0	0	0	0	0	0	0	0	0	0	0			3	5	2	0	0	0	0	0	0	0	0	0	0	0	0	0
2	22	10	IB	1	34	1985	1	3	1	6	5	2	4. Tentative de Viol	0	0	0	1	0	0	0	0	0	0	0	0	0	0	0	0	0	0			2	5	1	0	0	0	0	0	0	0	0	0	0	0	0	0
2	22	11	ZR	2	53	1966	1	3	1	4	11	6	3	0	0	1	0	0	0	0	0	0	0	0	0	0	0	0	0	0	0			3	5	2	0	0	0	0	0	0	0	0	0	0	0	0	0
2	22	11	ZR	1	14	2005	2	3	1		4	1	2	0	1	0	0	0	0	0	0	0	0	0	0	0	0	0	0	0	0			3	5	2	0	0	0	0	0	0	0	0	0	0	0	0	0
2	22	11	RB	2	17	2002	3	2	1		1	1	3	0	0	1	0	0	0	0	0	0	0	0	0	0	0	0	0	0	0			2	5	1	0	0	0	0	0	0	0	0	0	0	0	0	0
2	22	11	RB	2	24	1995	2	3	1	3	5	2	3	0	0	1	0	0	0	0	0	0	0	0	0	0	0	0	0	0	0			3	5	2	0	0	0	0	0	0	0	0	0	0	0	0	0
2	22	11	ZR	2	32	1987	1	3	1	5	1	2	3	0	0	1	0	0	0	0	0	0	0	0	0	0	0	0	0	0	0			1	5	1	0	0	0	0	0	0	0	0	0	0	0	0	0
2	22	11	MLO	2	38	1981	2	3	1	5	2	6	3	0	0	1	0	0	0	0	0	0	0	0	0	0	0	0	0	0	0			3	5	2	0	0	0	0	0	0	0	0	0	0	0	0	0
2	22	11	MLO	2	42	1977	2	3	1	3	5	2	3	0	0	1	0	0	0	0	0	0	0	0	0	0	0	0	0	0	0			3	5	2	0	0	0	0	0	0	0	0	0	0	0	0	0
2	22	11	RB	2	38	1981		8	1	4	11	2	3	0	0	1	0	0	0	0	0	0	0	0	0	0	0	0	0	0	0			3	5	2	0	0	0	0	0	0	0	0	0	0	0	0	0
2	22	11	ZR	2	63	1956	1	3	1	3	11	6	1	1	0	0	0	0	0	0	0	0	0	0	0	0	0	0	0	0	0			1	3	2	0	0	0	0	0	0	0	0	0	0	0	0	0
2	22	11	MLO	2	28	1991	3	3	1	2	11	2	3	0	0	1	0	0	0	0	0	0	0	0	0	0	0	0	0	0	0			3	4	2	0	0	0	0	0	0	0	0	0	0	0	0	0
2	22	11	ZR	2	41	1978	1	3	1	9	5	2	3	0	0	1	0	0	0	0	0	0	0	0	0	0	0	0	0	0	0			2	4	2	0	0	0	0	0	0	0	0	0	0	0	0	0
2	22	11	MLO	2	24	1995	3	2	1	0	1	1	3	0	0	1	0	0	0	0	0	0	0	0	0	0	0	0	0	0	0			2	5	2	0	0	0	0	0	0	0	0	0	0	0	0	0
2	22	11	RB	2	40	1979	3	3	1	6	1	6	16. Autre (SVP dans la case suivante)	1	0	0	0	0	1	0	0	0	0	0	0	0	0	0	1	0	0				3	2	0	0	0	0	0	0	0	0	0	0	0	0	0
2	22	11	ZR	2	35	1984	2	3	1	9	1	2	3	0	0	1	0	0	0	0	0	0	0	0	0	0	0	0	0	0	0			2	4	2	0	0	0	0	0	0	0	0	0	0	0	0	0
2	22	11	RB	1	32	1987	3	7	1	2	5	2	9. Kidnapping/ Enlèvement/ Otage (SANS violence sexuelle)	0	0	0	0	0	0	0	0	1	0	0	0	0	0	0	0	0	0			3	5	2	0	0	0	0	0	0	0	0	0	0	0	0	0
2	22	11	MLO	2	21	1998	2	8	1	0	11	1	3	0	0	1	0	0	0	0	0	0	0	0	0	0	0	0	0	0	0			1	5		0	0	0	0	0	0	0	0	0	0	0	0	0
2	22	11	ZR	2	50	1969	1	7	1	7	5	6	3	0	0	1	0	0	0	0	0	0	0	0	0	0	0	0	0	0	0			3	5	2	0	0	0	0	0	0	0	0	0	0	0	0	0
2	22	11	RB	2	47	1972	3	8	1	7	3	6	3	0	0	1	0	0	0	0	0	0	0	0	0	0	0	0	0	0	0			1	4	2	0	0	0	0	0	0	0	0	0	0	0	0	0
2	22	11	ZR	2	33	1986	2	3	1	5	5	2	3	0	0	1	0	0	0	0	0	0	0	0	0	0	0	0	0	0	0			1	5	2	0	0	0	0	0	0	0	0	0	0	0	0	0
2	22	11	RB	2	23	1996	2	3	1	1	1	2	3	0	0	1	0	0	0	0	0	0	0	0	0	0	0	0	0	0	0			3	5	2	0	0	0	0	0	0	0	0	0	0	0	0	0
2	22	11	ZR	2	27	1992	2	8	1	3	3	2	1	1	0	0	0	0	0	0	0	0	0	0	0	0	0	0	0	0	0			2	3	2	0	0	0	0	0	0	0	0	0	0	0	0	0
2	22	11	ZR	2	31	1988	1	3	1	4	5	2	3	0	0	1	0	0	0	0	0	0	0	0	0	0	0	0	0	0	0			3	5	1	0	0	0	0	0	0	0	0	0	0	0	0	0
2	22	8	AN	2	35	1984	1	3	1	4	1	6	3	0	0	1	0	0	0	0	0	0	0	0	0	0	0	0	0	0	0			3	5	2	0	0	0	0	0	0	0	0	0	0	0	0	0
2	22	8	AU	2	18	2001	2	2	1	0	5	1	3	0	0	1	0	0	0	0	0	0	0	0	0	0	0	0	0	0	0			2	5	1	0	0	0	0	0	0	0	0	0	0	0	0	0
2	22	8	KM	2	18	2001	2	2	1	0	5	1	3	0	0	1	0	0	0	0	0	0	0	0	0	0	0	0	0	0	0			1	5	2	0	0	0	0	0	0	0	0	0	0	0	0	0
2	22	8	AN	2	20	1999	2	8	1	1	1	3	3	0	0	1	0	0	0	0	0	0	0	0	0	0	0	0	0	0	0			1	5	1	0	0	0	0	0	0	0	0	0	0	0	0	0
2	22	8	KM	2	15	2004	2	2	1	0	5	1	3	0	0	1	0	0	0	0	0	0	0	0	0	0	0	0	0	0	0			1	4	2	0	0	0	0	0	0	0	0	0	0	0	0	0
2	22	8	AN	1	23	1996	3	3	1	0	1	1	1	1	0	0	0	0	0	0	0	0	0	0	0	0	0	0	0	0	0			2	2	2	0	0	0	0	0	0	0	0	0	0	0	0	0
2	22	8	AN	2	36	1983	2	3	1	3	5	6	3	0	0	1	0	0	0	0	0	0	0	0	0	0	0	0	0	0	0			3	5	2	0	0	0	0	0	0	0	0	0	0	0	0	0
2	22	8	KM	2	15	2004	2	2	1	0	3	1	3	0	0	1	0	0	0	0	0	0	0	0	0	0	0	0	0	0	0			3	5	2	0	0	0	0	0	0	0	0	0	0	0	0	0
2	22	8	AU	2	30	1989	2	3	1	5	5	2	3	0	0	1	0	0	0	0	0	0	0	0	0	0	0	0	0	0	0			3	5	2	0	0	0	0	0	0	0	0	0	0	0	0	0
2	22	8	AU	2	17	2002	2	3	1	0	1	1	3	0	0	1	0	0	0	0	0	0	0	0	0	0	0	0	0	0	0			3	5		0	0	0	0	0	0	0	0	0	0	0	0	0
2	22	8	KM	2	22	1997	3	3	1	0	1	1	3	0	0	1	0	0	0	0	0	0	0	0	0	0	0	0	0	0	0			2	5	2	0	0	0	0	0	0	0	0	0	0	0	0	0
2	22	8	AN	2	18	2001	2	2	1	0	5	1	3	0	0	1	0	0	0	0	0	0	0	0	0	0	0	0	0	0	0			2	5	1	0	0	0	0	0	0	0	0	0	0	0	0	0
2	22	8	KM	2	38	1981	1	3	1	3	1	6	14	1	0	0	1	0	0	0	0	0	0	0	0	0	1	0	0	0	0			2	3	2	0	0	0	0	0	0	0	0	0	0	0	0	0
2	22	11	RB	2	40	1979	2	8	1	6	3	2	3	0	0	1	0	0	0	0	0	0	0	0	0	0	0	0	0	0	0			1	5	2	0	0	0	0	0	0	0	0	0	0	0	0	0
2	22	11	ZR	2	44	1975	3	8	1	5	5	2	3	0	0	1	0	0	0	0	0	0	0	0	0	0	0	0	0	0	0			3	4		0	0	0	0	0	0	0	0	0	0	0	0	0
2	22	11	ZR	2	32	1987	2	3	1	6	11	2	3	0	0	1	0	0	0	0	0	0	0	0	0	0	0	0	0	0	0			3	5	2	0	0	0	0	0	0	0	0	0	0	0	0	0
2	22	11	RB	2	27	1992	3	8	1	3	5	2	3	0	0	1	0	0	0	0	0	0	0	0	0	0	0	0	0	0	0			3	4	1	0	0	0	0	0	0	0	0	0	0	0	0	0
2	22	11	RB	2	45	1974	2	3	1	10	11	6	3	0	0	1	0	0	0	0	0	0	0	0	0	0	0	0	0	0	0			3	5	2	0	0	0	0	0	0	0	0	0	0	0	0	0
2	22	11	ZR	1	37	1982	2	7	1	5	3	2	1	1	0	0	0	0	0	0	0	0	0	0	0	0	0	0	0	0	0			3	3	2	0	0	0	0	0	0	0	0	0	0	0	0	0
2	22	11	RB	2	34	1985	3	3	1	3	1	2	3	0	0	1	0	0	0	0	0	0	0	0	0	0	0	0	0	0	0			3	3	2	0	0	0	0	0	0	0	0	0	0	0	0	0
2	22	11	ZR	2	49	1970	2	3	1	7	11	2	3	0	0	1	0	0	0	0	0	0	0	0	0	0	0	0	0	0	0			2	5	2	0	0	0	0	0	0	0	0	0	0	0	0	0
2	22	11	RB	2	54	1965	2	3	1	9	5	2	3	0	0	1	0	0	0	0	0	0	0	0	0	0	0	0	0	0	0			1	3	1	0	0	0	0	0	0	0	0	0	0	0	0	0
2	22	11	RB	2	51	1968	2	3	1	6	11	2	3	0	0	1	0	0	0	0	0	0	0	0	0	0	0	0	0	0	0			2	5	2	0	0	0	0	0	0	0	0	0	0	0	0	0
2	22	11	MLO	2	32	1987	2	8	1	4	11	2	3	0	0	1	0	0	0	0	0	0	0	0	0	0	0	0	0	0	0			3	5	2	0	0	0	0	0	0	0	0	0	0	0	0	0
2	22	11	ZR	2	35	1984	2	8	1	7	11	2	3	0	0	1	0	0	0	0	0	0	0	0	0	0	0	0	0	0	0			3	5	2	0	0	0	0	0	0	0	0	0	0	0	0	0
2	22	11	ZR	1	7	2012	2	2	1		8	1	1	1	0	0	0	0	0	0	0	0	0	0	0	0	0	0	0	0	0			1	3	1	0	0	0	0	0	0	0	0	0	0	0	0	0
2	22	11	RB	2	42	1977	2	8	1	7	11	2	3	0	0	1	0	0	0	0	0	0	0	0	0	0	0	0	0	0	0			3	5	2	0	0	0	0	0	0	0	0	0	0	0	0	0
2	22	11	MLO	2	51	1968	1	3	1	4	5	6	3	0	0	1	0	0	0	0	0	0	0	0	0	0	0	0	0	0	0			3	5	2	0	0	0	0	0	0	0	0	0	0	0	0	0
2	22	11	RB	2	52	1967	2	8	1	8	5	2	3	0	0	1	0	0	0	0	0	0	0	0	0	0	0	0	0	0	0			3	5		0	0	0	0	0	0	0	0	0	0	0	0	0
2	22	11	ZR	2	27	1992	2	7	1	3	1	2	3	0	0	1	0	0	0	0	0	0	0	0	0	0	0	0	0	0	0			2	5	2	0	0	0	0	0	0	0	0	0	0	0	0	0
2	22	11	MLO	2	34	1985	3	8	1	3	11	2	3	0	0	1	0	0	0	0	0	0	0	0	0	0	0	0	0	0	0			3	4	2	0	0	0	0	0	0	0	0	0	0	0	0	0
2	22	11	MLO	2	33	1986	2	3	1	2	5	5	3	0	0	1	0	0	0	0	0	0	0	0	0	0	0	0	0	0	0			3	5	2	0	0	0	0	0	0	0	0	0	0	0	0	0
2	22	11	ZR	2	27	1992	1	7	1	4	3	2	3	0	0	1	0	0	0	0	0	0	0	0	0	0	0	0	0	0	0			3	5		0	0	0	0	0	0	0	0	0	0	0	0	0
2	22	4	4 KAR	1	27	1992	2	8	1	3	3	2	15. Insultes / a reçu des menaces	1	0	0	0	1	0	0	0	0	0	0	0	0	0	1	0	0	0			3	5	2	0	0	0	0	0	0	0	0	0	0	0	0	0
2	22	4	4 KAR	2	17	2002	2	8	1	0	3	1	3	0	0	1	0	0	0	0	0	0	0	0	0	0	0	0	0	0	0			3	3	1	0	0	0	0	0	0	0	0	0	0	0	0	0
2	22	4	4 KAR	2	24	1995	2	3	1	2	1	2	3	0	0	1	0	0	0	0	0	0	0	0	0	0	0	0	0	0	0			2	5	2	0	0	0	0	0	0	0	0	0	0	0	0	0
2	22	4	4 KAR	2	49	1970	1	3	1	0	3	5	3	0	0	1	0	0	0	0	0	0	0	0	0	0	0	0	0	0	0			3	3	1	0	0	0	0	0	0	0	0	0	0	0	0	0
2	22	4	4 KAR	2	50	1969	1	3	1	7	3	6	12. Pesonne de la famille disparue	1	1	0	0	0	0	0	0	0	0	0	1	0	0	0	0	0	0			3	5	2	0	0	0	0	0	0	0	0	0	0	0	0	0
2	22	4	4 KAR	2	47	1972	1	8	1	6	3	2	3	0	0	1	0	0	0	0	0	0	0	0	0	0	0	0	0	0	0			3	5	2	0	0	0	0	0	0	0	0	0	0	0	0	0
2	22	4	3 KAR	2	47	1972	1	3	1	6	1	2	2	0	1	0	0	0	0	0	0	0	0	0	0	0	0	0	0	0	0			3	5	2	0	0	0	0	0	0	0	0	0	0	0	0	0
2	22	4	3 KAR	2	40	1979	1	3	1	4	5	1	3	0	0	1	0	0	0	0	0	0	0	0	0	0	0	0	0	0	0			3	5	2	0	0	0	0	0	0	0	0	0	0	0	0	0
2	22	4	3 KAR	1	17	2002	2	3	1	0	4	2	13. Recrutement Forcé (par Groupe Armé)	1	0	1	0	0	0	0	0	0	0	0	0	1	0	0	0	0	0			4	5	2	0	0	0	0	0	0	0	0	0	0	0	0	0
2	22	4	3 KAR	2	23	1996	2	3	1	1	4	2	3	0	0	1	0	0	0	0	0	0	0	0	0	0	0	0	0	0	0			3	5	1	0	0	0	0	0	0	0	0	0	0	0	0	0
2	22	4	3 KAR	2	16	2003	2	3	1	0	4	1	6. Mariage Forcé	0	0	0	0	0	1	0	0	0	0	0	0	0	0	0	0	0	0			1	2	2	0	0	0	0	0	0	0	0	0	0	0	0	0
2	22	4	2 KAR	2	17	2002	2	8	1	0	3	1	3	0	0	1	0	0	0	0	0	0	0	0	0	0	0	0	0	0	0			3	5	1	0	0	0	0	0	0	0	0	0	0	0	0	0
2	22	4	2 KAR	2	24	1995	2	8	1	0	3	2	3	0	0	1	0	0	0	0	0	0	0	0	0	0	0	0	0	0	0			3	4	1	0	0	0	0	0	0	0	0	0	0	0	0	0
2	22	4	2 KAR	2	20	1999	2	3	1	1	5	1	3	0	0	1	0	0	0	0	0	0	0	0	0	0	0	0	0	0	0			2	5	1	0	0	0	0	0	0	0	0	0	0	0	0	0
2	22	4	2 KAR	2	30	1989	2	8	1	6	5	6	3	0	0	1	0	0	0	0	0	0	0	0	0	0	0	0	0	0	0			2	5	2	0	0	0	0	0	0	0	0	0	0	0	0	0
2	22	4	2 KAR	2	20	1999	3	8	1	2	5	2	3	0	0	1	0	0	0	0	0	0	0	0	0	0	0	0	0	0	0			2	5	2	0	0	0	0	0	0	0	0	0	0	0	0	0
2	22	4	1 KAR	2	31	1988	1	3	1	5	5	2	3	0	0	1	0	0	0	0	0	0	0	0	0	0	0	0	0	0	0			3	5	2	0	0	0	0	0	0	0	0	0	0	0	0	0
2	22	4	1 KAR	1	35	1984	3	3	1	6	5	2	14	1	0	0	1	0	0	0	0	0	0	0	0	0	1	0	0	0	0			1	3	1	0	0	0	0	0	0	0	0	0	0	0	0	0
2	22	4	1 KAR	2	24	1995	1	3	1	4	8	2	3	0	0	1	0	0	0	0	0	0	0	0	0	0	0	0	0	0	0			3	5	2	0	0	0	0	0	0	0	0	0	0	0	0	0
2	22	4	4 KAR	2	27	1992	1	8	1	6	1	2	3	0	0	1	0	0	0	0	0	0	0	0	0	0	0	0	0	0	0			3	5	1	0	0	0	0	0	0	0	0	0	0	0	0	0
2	22	4	4 KAR	2	41	1978	1	8	1	7	4	6	15. Insultes / a reçu des menaces	1	0	0	0	1	0	0	0	0	0	0	0	0	0	1	0	0	0			3	5	2	0	0	0	0	0	0	0	0	0	0	0	0	0
2	22	4	4 KAR	2	17	2002	2	8	1	0	3	1	3	0	0	1	0	0	0	0	0	0	0	0	0	0	0	0	0	0	0			3	5	1	0	0	0	0	0	0	0	0	0	0	0	0	0
2	22	4	4 KAR	2	28	1991	2	8	1	5	5	2	15. Insultes / a reçu des menaces	1	0	0	0	1	0	0	0	0	0	0	0	0	0	1	0	0	0			3	5	2	0	0	0	0	0	0	0	0	0	0	0	0	0
2	22	4	4 KAR	2	16	2003	2	8	1	0	1	1	3	0	0	1	0	0	0	0	0	0	0	0	0	0	0	0	0	0	0			3	4	1	0	0	0	0	0	0	0	0	0	0	0	0	0
2	22	4	4 KAR	2	15	2004	2	2	1	0	3	1	3	0	0	1	0	0	0	0	0	0	0	0	0	0	0	0	0	0	0			2	3	1	0	0	0	0	0	0	0	0	0	0	0	0	0
2	22	4	2 KAR	1	36	1983	2	8	1	6	3	2	16. Autre (SVP dans la case suivante)	1	0	0	0	0	1	0	0	0	0	0	0	0	0	0	1	0	0			3	5	1	0	0	0	0	0	0	0	0	0	0	0	0	0
2	22	4	2 KAR	2	18	2001	3	3	1	1	5	1	3	0	0	1	0	0	0	0	0	0	0	0	0	0	0	0	0	0	0			3	5	1	0	0	0	0	0	0	0	0	0	0	0	0	0
2	22	4	2 KAR	2	17	2002	2	2	1	1	5	1	3	0	0	1	0	0	0	0	0	0	0	0	0	0	0	0	0	0	0			3	4	1	0	0	0	0	0	0	0	0	0	0	0	0	0
2	22	4	2 KAR	2	63	1956	2	3	1	9	3	6	16. Autre (SVP dans la case suivante)	1	0	0	0	0	1	0	0	0	0	0	0	0	0	0	1	0	0			1	5	1	0	0	0	0	0	0	0	0	0	0	0	0	0
2	22	4	2 KAR	2	16	2003	2	3	1	1	3	1	3	0	0	1	0	0	0	0	0	0	0	0	0	0	0	0	0	0	0			3	5	1	0	0	0	0	0	0	0	0	0	0	0	0	0
2	22	4	3 KAR	2	17	2002	2	2	1	0	3	1	3	0	0	1	0	0	0	0	0	0	0	0	0	0	0	0	0	0	0			3	3	1	0	0	0	0	0	0	0	0	0	0	0	0	0
2	22	4	3 KAR	2	25	1994	1	3	1	4	1	2	3	0	0	1	0	0	0	0	0	0	0	0	0	0	0	0	0	0	0			3	5	1	0	0	0	0	0	0	0	0	0	0	0	0	0
2	22	4	3 KAR	2	19	2000	2	3	1	1	1	1	1	1	0	0	0	0	0	0	0	0	0	0	0	0	0	0	0	0	0			1	3	2	0	0	0	0	0	0	0	0	0	0	0	0	0
2	22	4	3 KAR	2	16	2003	3	2	1	0	5	1	3	0	0	1	0	0	0	0	0	0	0	0	0	0	0	0	0	0	0			3	3	1	0	0	0	0	0	0	0	0	0	0	0	0	0
2	22	4	1 KAR	2	24	1995	2	3	1	3	3	2	3	0	0	1	0	0	0	0	0	0	0	0	0	0	0	0	0	0	0			3	5	2	0	0	0	0	0	0	0	0	0	0	0	0	0
2	22	4	1 KAR	2	34	1985	2	3	1	0	5	2	3	0	0	1	0	0	0	0	0	0	0	0	0	0	0	0	0	0	0			3	5	2	0	0	0	0	0	0	0	0	0	0	0	0	0
2	22	13	S2	2	21	1998	3	7	1	0	4	1	3	0	0	1	0	0	0	0	0	0	0	0	0	0	0	0	0	0	0			1	4	2	0	0	0	0	0	0	0	0	0	0	0	0	0
2	22	13	S1	2	17	2002	3	2	1	0	5	1	3	0	0	1	0	0	0	0	0	0	0	0	0	0	0	0	0	0	0			1	5	2	0	0	0	0	0	0	0	0	0	0	0	0	0
2	22	13	S3	2	30	1989	1	3	1	4	1	2	3	0	0	1	0	0	0	0	0	0	0	0	0	0	0	0	0	0	0			2	5	2	0	0	0	0	0	0	0	0	0	0	0	0	0
2	22	13	S1	2	27	1992	2	8	1	3	5	2	3	0	0	1	0	0	0	0	0	0	0	0	0	0	0	0	0	0	0			1	5	2	0	0	0	0	0	0	0	0	0	0	0	0	0
2	22	13	S1	2	30	1989	1	3	1	2	4	2	3	0	0	1	0	0	0	0	0	0	0	0	0	0	0	0	0	0	0			1	5	1	0	0	0	0	0	0	0	0	0	0	0	0	0
2	22	13	S3	2	22	1997	1	3	1	4	3	2	2	0	1	0	0	0	0	0	0	0	0	0	0	0	0	0	0	0	0			1	3	1	0	0	0	0	0	0	0	0	0	0	0	0	0
2	22	13	S3	2	29	1990	1	3	1	1	5	2	3	0	0	1	0	0	0	0	0	0	0	0	0	0	0	0	0	0	0			2	5		0	0	0	0	0	0	0	0	0	0	0	0	0
2	22	13	S1	2	39	1980	1	3	1	7	3	2	3	0	0	1	0	0	0	0	0	0	0	0	0	0	0	0	0	0	0			1	5	2	0	0	0	0	0	0	0	0	0	0	0	0	0
2	22	13	S1	2	33	1986	1	3	1	5	3	2	3	0	0	1	0	0	0	0	0	0	0	0	0	0	0	0	0	0	0			1	5	2	0	0	0	0	0	0	0	0	0	0	0	0	0
2	22	13	S2	2	32	1987	2	3	1	8	5	2	3	0	0	1	0	0	0	0	0	0	0	0	0	0	0	0	0	0	0			1	5	2	0	0	0	0	0	0	0	0	0	0	0	0	0
2	22	13	S2	2	27	1992	1	3	1	5	1	2	3	0	0	1	0	0	0	0	0	0	0	0	0	0	0	0	0	0	0			1	5	2	0	0	0	0	0	0	0	0	0	0	0	0	0
2	22	13	S1	2	16	2003	3	2	1	0	8	1	3	0	0	1	0	0	0	0	0	0	0	0	0	0	0	0	0	0	0			2	5	2	0	0	0	0	0	0	0	0	0	0	0	0	0
2	22	13	S1	2	22	1997	2	3	1	3	8	2	3	0	0	1	0	0	0	0	0	0	0	0	0	0	0	0	0	0	0			2	5	2	0	0	0	0	0	0	0	0	0	0	0	0	0
2	22	13	S1	2	30	1989	2	8	1	4	5	6	3	0	0	1	0	0	0	0	0	0	0	0	0	0	0	0	0	0	0			1	5	2	0	0	0	0	0	0	0	0	0	0	0	0	0
2	22	13	S3	2	30	1989	1	3	1	5	5	2	3	0	0	1	0	0	0	0	0	0	0	0	0	0	0	0	0	0	0			3	5	2	0	0	0	0	0	0	0	0	0	0	0	0	0
2	22	13	S3	2	22	1997	1	3	1	2	5	2	1	1	0	0	0	0	0	0	0	0	0	0	0	0	0	0	0	0	0			1	3	1	0	0	0	0	0	0	0	0	0	0	0	0	0
2	22	13	S2	2	45	1974	1	3	1	9	3	2	11. Membre de famille / personne proche assassinée	1	0	0	0	0	0	0	0	0	0	1	0	0	0	0	0	0	0			4	5		0	0	0	0	0	0	0	0	0	0	0	0	0
2	22	13	S2	2	27	1992	1	3	1	2	5	2	3	0	0	1	0	0	0	0	0	0	0	0	0	0	0	0	0	0	0			2	5	1	0	0	0	0	0	0	0	0	0	0	0	0	0
2	22	13	S2	2	24	1995	1	3	1	3	5	2	3	0	0	1	0	0	0	0	0	0	0	0	0	0	0	0	0	0	0			2	5	2	0	0	0	0	0	0	0	0	0	0	0	0	0
2	22	13	S3	2	29	1990	1	3	1	3	1	2	3	0	0	1	0	0	0	0	0	0	0	0	0	0	0	0	0	0	0			2	5	2	0	0	0	0	0	0	0	0	0	0	0	0	0
2	22	13	S2	2	30	1989	2	8	1	0	1	2	1	1	0	0	0	0	0	0	0	0	0	0	0	0	0	0	0	0	0			1	3	1	0	0	0	0	0	0	0	0	0	0	0	0	0
2	22	13	S1	2	20	1999	2	3	1		1	2	3	0	0	1	0	0	0	0	0	0	0	0	0	0	0	0	0	0	0			3	5	2	0	0	0	0	0	0	0	0	0	0	0	0	0
2	22	13	S2	2	22	1997	2	8	1	1	3	5	3	0	0	1	0	0	0	0	0	0	0	0	0	0	0	0	0	0	0			3	5	2	0	0	0	0	0	0	0	0	0	0	0	0	0
2	22	13	S3	2	32	1987	2	3	1	2	3	2	3	0	0	1	0	0	0	0	0	0	0	0	0	0	0	0	0	0	0			2	4	2	0	0	0	0	0	0	0	0	0	0	0	0	0
2	22	4	1 KAR	2	47	1972	1	3	2	4	3	6	3	0	0	1	0	0	0	0	0	0	0	0	0	0	0	0	0	0	0			3	5	2	0	0	0	0	0	0	0	0	0	0	0	0	0
2	22	4	1 KAR	2	28	1991	1	7	2		8	2	3	0	0	1	0	0	0	0	0	0	0	0	0	0	0	0	0	0	0			3	5	1	0	0	0	0	0	0	0	0	0	0	0	0	0
2	22	4	1 KAR	2	44	1975	1	3	1	9	5	6	3	0	0	1	0	0	0	0	0	0	0	0	0	0	0	0	0	0	0			3	5	2	0	0	0	0	0	0	0	0	0	0	0	0	0
2	22	4	1 KAR	2	45	1974	2	3	2	7	8	2	3	0	0	1	0	0	0	0	0	0	0	0	0	0	0	0	0	0	0			3	5	2	0	0	0	0	0	0	0	0	0	0	0	0	0
2	22	12	NTC	2	48	1971	1	8	1	8	4	2	10	1	0	0	0	0	0	0	0	0	1	0	0	0	0	0	0	0	0			2	5	1	0	0	0	0	0	0	0	0	0	0	0	0	0
2	22	12	MN	2	33	1986	1	3	1	6	11	6	3	0	0	1	0	0	0	0	0	0	0	0	0	0	0	0	0	0	0			3	5	1	0	0	0	0	0	0	0	0	0	0	0	0	0
2	22	12	MN	1	26	1993	1	3	1	2	11	2	10	1	0	0	0	0	0	0	0	0	1	0	0	0	0	0	0	0	0			7	5	2	0	0	0	0	0	0	0	0	0	0	0	0	0
2	22	12	MN	1	24	1995	1	3	1	1	11	2	10	1	0	0	0	0	0	0	0	0	1	0	0	0	0	0	0	0	0			7	5	2	0	0	0	0	0	0	0	0	0	0	0	0	0
2	22	12	CBM	1	25	1994	3	3	1	2	3	2	14	1	0	0	1	0	0	0	0	0	0	0	0	0	1	0	0	0	0			2	6	2	0	0	0	0	0	0	0	0	0	0	0	0	0
2	22	12	CBM	2	35	1984	1	8	1	8	3	2	3	0	0	1	0	0	0	0	0	0	0	0	0	0	0	0	0	0	0			2	5	2	0	0	0	0	0	0	0	0	0	0	0	0	0
2	22	12	CBM	2	40	1979	2	8	1	10	3	5	3	0	0	1	0	0	0	0	0	0	0	0	0	0	0	0	0	0	0			2	5	2	0	0	0	0	0	0	0	0	0	0	0	0	0
2	22	12	NTC	1	40	1979	1	8	1	7	5	5	9. Kidnapping/ Enlèvement/ Otage (SANS violence sexuelle)	0	0	0	0	0	0	0	0	1	0	0	0	0	0	0	0	0	0			3	5	2	0	0	0	0	0	0	0	0	0	0	0	0	0
2	22	12	NTC	2	30	1989	2	8	1	6	11	5	10	1	0	0	0	0	0	0	0	0	1	0	0	0	0	0	0	0	0			1	5	1	0	0	0	0	0	0	0	0	0	0	0	0	0
2	22	12	MN	2	38	1981	4	3	1	5	11	2	3	0	0	1	0	0	0	0	0	0	0	0	0	0	0	0	0	0	0			3	5	2	0	0	0	0	0	0	0	0	0	0	0	0	0
2	22	12	NTC	2	35	1984	1	8	1		5	5	3	0	0	1	0	0	0	0	0	0	0	0	0	0	0	0	0	0	0			7	5	1	0	0	0	0	0	0	0	0	0	0	0	0	0
2	22	12	NTC	2	35	1984	1	8	1		3	5	10	1	0	0	0	0	0	0	0	0	1	0	0	0	0	0	0	0	0			1	5	1	0	0	0	0	0	0	0	0	0	0	0	0	0
2	22	2	F2	2	26	1993		3	2	4	5	2	3	0	0	1	0	0	0	0	0	0	0	0	0	0	0	0	0	0	0			3	5	2	0	0	0	0	0	0	0	0	0	0	0	0	0
2	22	2	F3	2	27	1992	2	3	2	5	5	2	3	0	0	1	0	0	0	0	0	0	0	0	0	0	0	0	0	0	0			3	5	2	0	0	0	0	0	0	0	0	0	0	0	0	0
2	22	2	F1	2	7	2012	2	2	1	0	3	1	3	0	0	1	0	0	0	0	0	0	0	0	0	0	0	0	0	0	0			1	3	1	0	0	0	0	0	0	0	0	0	0	0	0	0
2	22	2	F1	2	20	1999	3	7	2	0	5	1	3	0	0	1	0	0	0	0	0	0	0	0	0	0	0	0	0	0	0			2	5	1	0	0	0	0	0	0	0	0	0	0	0	0	0
2	22	2	F2	2	37	1982		8	2	6	5	6	3	0	0	1	0	0	0	0	0	0	0	0	0	0	0	0	0	0	0			3	5		0	0	0	0	0	0	0	0	0	0	0	0	0
2	22	2	F1	2	22	1997	3	3	2	2	5	5	3	0	0	1	0	0	0	0	0	0	0	0	0	0	0	0	0	0	0			3	5	1	0	0	0	0	0	0	0	0	0	0	0	0	0
2	22	2	F2	2	32	1987	2	3	2	4	5	6	3	0	0	1	0	0	0	0	0	0	0	0	0	0	0	0	0	0	0			2	5	2	0	0	0	0	0	0	0	0	0	0	0	0	0
2	22	2	F3	2	30	1989		3	2		5	2	3	0	0	1	0	0	0	0	0	0	0	0	0	0	0	0	0	0	0			3	5	2	0	0	0	0	0	0	0	0	0	0	0	0	0
2	22	2	F3	2	37	1982	2	8	1	6	5	2	3	0	0	1	0	0	0	0	0	0	0	0	0	0	0	0	0	0	0			3	5	2	0	0	0	0	0	0	0	0	0	0	0	0	0
2	22	2	F2	2	25	1994	2	3	2	6	3	2	3	0	0	1	0	0	0	0	0	0	0	0	0	0	0	0	0	0	0			3	5	2	0	0	0	0	0	0	0	0	0	0	0	0	0
2	22	2	F2	2	30	1989	3	3	2	6	5	2	3	0	0	1	0	0	0	0	0	0	0	0	0	0	0	0	0	0	0			3	5	2	0	0	0	0	0	0	0	0	0	0	0	0	0
2	22	2	F1	2	32	1987	2	8	2	7	3	2	3	0	0	1	0	0	0	0	0	0	0	0	0	0	0	0	0	0	0			5	5	2	0	0	0	0	0	0	0	0	0	0	0	0	0
2	22	2	F1	2	40	1979	1	3	2	4	5	2	3	0	0	1	0	0	0	0	0	0	0	0	0	0	0	0	0	0	0			3	5	2	0	0	0	0	0	0	0	0	0	0	0	0	0
2	22	2	F1	2	30	1989	1	8	2	5	5	2	3	0	0	1	0	0	0	0	0	0	0	0	0	0	0	0	0	0	0			3	5	2	0	0	0	0	0	0	0	0	0	0	0	0	0
2	22	2	F1	2	51	1968	2	3	2	11	5	2	3	0	0	1	0	0	0	0	0	0	0	0	0	0	0	0	0	0	0			3	5	2	0	0	0	0	0	0	0	0	0	0	0	0	0
2	22	2	F2	2	40	1979	3	8	2	7	5	2	1	1	0	0	0	0	0	0	0	0	0	0	0	0	0	0	0	0	0			3	5	2	0	0	0	0	0	0	0	0	0	0	0	0	0
2	22	13	S1	2	20	1999	3	8	1		5	1	3	0	0	1	0	0	0	0	0	0	0	0	0	0	0	0	0	0	0			5	4	1	0	0	0	0	0	0	0	0	0	0	0	0	0
2	22	13	S1	2	30	1989	2	3	1	6	3	2	3	0	0	1	0	0	0	0	0	0	0	0	0	0	0	0	0	0	0			2	5	2	0	0	0	0	0	0	0	0	0	0	0	0	0
2	22	7	BF	2	47	1972	2	3	1	6	5	6	3	0	0	1	0	0	0	0	0	0	0	0	0	0	0	0	0	0	0			2	5	2	0	0	0	0	0	0	0	0	0	0	0	0	0
2	22	7	BF	1	36	1983	3	3	1	4	1	2	1	1	0	0	0	0	0	0	0	0	0	0	0	0	0	0	0	0	0			1	5	2	0	0	0	0	0	0	0	0	0	0	0	0	0
2	22	7	BF	2	12	2007	2	2	1	0	3	1	3	0	0	1	0	0	0	0	0	0	0	0	0	0	0	0	0	0	0			1	5	1	0	0	0	0	0	0	0	0	0	0	0	0	0
2	22	7	BF	2	9	2010	3	3	1	0	5	1	3	0	0	1	0	0	0	0	0	0	0	0	0	0	0	0	0	0	0			2	5	2	0	0	0	0	0	0	0	0	0	0	0	0	0
2	22	10	NA	2	23	1996	3	8	1	2	5	2	3	0	0	1	0	0	0	0	0	0	0	0	0	0	0	0	0	0	0			3	5	2	0	0	0	0	0	0	0	0	0	0	0	0	0
2	22	10	IB	2	34	1985	2	3	1	3	1	2	1	1	0	0	0	0	0	0	0	0	0	0	0	0	0	0	0	0	0			1	3	1	0	0	0	0	0	0	0	0	0	0	0	0	0
2	22	10	NA	2	32	1987	1	3	2	4	3	2	1	1	0	0	0	0	0	0	0	0	0	0	0	0	0	0	0	0	0			1	3	1	0	0	0	0	0	0	0	0	0	0	0	0	0
2	22	10	NA	1	29	1990	3	8	1		5	2	7. Prostitution forcée	0	0	0	0	0	0	1	0	0	0	0	0	0	0	0	0	0	0			3	3	1	0	0	0	0	0	0	0	0	0	0	0	0	0
2	22	10	IB	2	28	1991	1	3	3	6	5	6	3	0	0	1	0	0	0	0	0	0	0	0	0	0	0	0	0	0	0			2	5	2	0	0	0	0	0	0	0	0	0	0	0	0	0
2	22	10	NA	2	19	2000	3	8	1		1	1	6. Mariage Forcé	0	0	0	0	0	1	0	0	0	0	0	0	0	0	0	0	0	0			1	3	2	0	0	0	0	0	0	0	0	0	0	0	0	0
2	22	10	IB	1	47	1972	1	8	1	8	3	2	16. Autre (SVP dans la case suivante)	1	0	0	0	0	1	0	0	0	0	0	0	0	0	0	1	0	0			3	5	2	0	0	0	0	0	0	0	0	0	0	0	0	0
2	22	10	NA	2	51	1968	2	8	1	12	1	6	3	0	0	1	0	0	0	0	0	0	0	0	0	0	0	0	0	0	0			3	5		0	0	0	0	0	0	0	0	0	0	0	0	0
2	22	8	KM	2	29	1990	1	3	2	4	1	2	3	0	0	1	0	0	0	0	0	0	0	0	0	0	0	0	0	0	0			3	5	2	0	0	0	0	0	0	0	0	0	0	0	0	0
2	22	8	KM	2	18	2001	3	2	1		5	1	3	0	0	1	0	0	0	0	0	0	0	0	0	0	0	0	0	0	0			3	5	2	0	0	0	0	0	0	0	0	0	0	0	0	0
2	22	8	AN	2	26	1993	3	3	1		1	1	7. Prostitution forcée	0	0	0	0	0	0	1	0	0	0	0	0	0	0	0	0	0	0			1	3	1	0	0	0	0	0	0	0	0	0	0	0	0	0
2	22	8	KM	2	26	1993	1	3	1		1	2	3	0	0	1	0	0	0	0	0	0	0	0	0	0	0	0	0	0	0			3	5	2	0	0	0	0	0	0	0	0	0	0	0	0	0
2	22	8	KM	2	17	2002	2	3	2		1	1	3	0	0	1	0	0	0	0	0	0	0	0	0	0	0	0	0	0	0			3	5	1	0	0	0	0	0	0	0	0	0	0	0	0	0
2	22	8	AN	2	32	1987	1	3	1	4	5	2	3	0	0	1	0	0	0	0	0	0	0	0	0	0	0	0	0	0	0			1	5	1	0	0	0	0	0	0	0	0	0	0	0	0	0
2	22	8	KM	2	16	2003	3	2	1		3	2	3	0	0	1	0	0	0	0	0	0	0	0	0	0	0	0	0	0	0			3	5	2	0	0	0	0	0	0	0	0	0	0	0	0	0
2	22	8	AN	2	22	1997	1	3	2		5	1	3	0	0	1	0	0	0	0	0	0	0	0	0	0	0	0	0	0	0			3	5	2	0	0	0	0	0	0	0	0	0	0	0	0	0
2	22	8	AN	2	36	1983	1	3	1	6	1	6	3	0	0	1	0	0	0	0	0	0	0	0	0	0	0	0	0	0	0			3	5	1	0	0	0	0	0	0	0	0	0	0	0	0	0
2	22	8	AN	2	30	1989	1	3	2	4	5	2	3	0	0	1	0	0	0	0	0	0	0	0	0	0	0	0	0	0	0			4	5	1	0	0	0	0	0	0	0	0	0	0	0	0	0
2	22	8	AN	2	18	2001	2	2	2		1	1	3	0	0	1	0	0	0	0	0	0	0	0	0	0	0	0	0	0	0			3	5	2	0	0	0	0	0	0	0	0	0	0	0	0	0
2	22	12	MN	2	60	1959	1	3	1	7	5	5	3	0	0	1	0	0	0	0	0	0	0	0	0	0	0	0	0	0	0			1	5	1	0	0	0	0	0	0	0	0	0	0	0	0	0
2	22	12	CBM	2	40	1979	1	8	1	8	1	6	3	0	0	1	0	0	0	0	0	0	0	0	0	0	0	0	0	0	0			2	5	2	0	0	0	0	0	0	0	0	0	0	0	0	0
2	22	12	CBM	2	40	1979	1	3	1	9	4	2	14	1	0	0	1	0	0	0	0	0	0	0	0	0	1	0	0	0	0			1	5		0	0	0	0	0	0	0	0	0	0	0	0	0
2	22	12	NTC	2	25	1994	1	3	1	3	5	5	3	0	0	1	0	0	0	0	0	0	0	0	0	0	0	0	0	0	0			2	5	1	0	0	0	0	0	0	0	0	0	0	0	0	0
2	22	12	MN	2	36	1983	1	3	1	7	11	2	3	0	0	1	0	0	0	0	0	0	0	0	0	0	0	0	0	0	0			1	5	2	0	0	0	0	0	0	0	0	0	0	0	0	0
2	22	12	MN	2	19	2000	1	3	1	1	5	2	14	1	0	0	1	0	0	0	0	0	0	0	0	0	1	0	0	0	0			1	5		0	0	0	0	0	0	0	0	0	0	0	0	0
2	22	12	MN	2	45	1974	1	3	1	5	5	2	14	1	0	0	1	0	0	0	0	0	0	0	0	0	1	0	0	0	0			1	5	2	0	0	0	0	0	0	0	0	0	0	0	0	0
2	22	12	NTC	2	30	1989	1	8	1	7	5	5	3	0	0	1	0	0	0	0	0	0	0	0	0	0	0	0	0	0	0			3	5	1	0	0	0	0	0	0	0	0	0	0	0	0	0
2	22	12	NTC	2	36	1983	1	8	1	6	5	6	10	1	0	0	0	0	0	0	0	0	1	0	0	0	0	0	0	0	0			3	5	1	0	0	0	0	0	0	0	0	0	0	0	0	0
2	22	12	NTC	2	24	1995	1	8	1		5	2	9. Kidnapping/ Enlèvement/ Otage (SANS violence sexuelle)	0	0	0	0	0	0	0	0	1	0	0	0	0	0	0	0	0	0			3	5	2	0	0	0	0	0	0	0	0	0	0	0	0	0
2	22	12	NTC	2	30	1989	1	8	1	6	11	2	10	1	0	0	0	0	0	0	0	0	1	0	0	0	0	0	0	0	0			1	5	1	0	0	0	0	0	0	0	0	0	0	0	0	0
2	22	11	RB	2	23	1996	2	8	1	1	1	2	3	0	0	1	0	0	0	0	0	0	0	0	0	0	0	0	0	0	0			3	5	1	0	0	0	0	0	0	0	0	0	0	0	0	0
2	22	11	RB	2	27	1992	1	3	1		5	2	3	0	0	1	0	0	0	0	0	0	0	0	0	0	0	0	0	0	0			2	5	2	0	0	0	0	0	0	0	0	0	0	0	0	0
2	22	11	RB	2	30	1989	3	8	1	5	11	2	3	0	0	1	0	0	0	0	0	0	0	0	0	0	0	0	0	0	0			3	4	2	0	0	0	0	0	0	0	0	0	0	0	0	0
2	22	11	ZR	2	32	1987	2	8	2	6	11	2	3	0	0	1	0	0	0	0	0	0	0	0	0	0	0	0	0	0	0			3	5	2	0	0	0	0	0	0	0	0	0	0	0	0	0
2	22	11	ZR	2	48	1971	1	8	2		3	2	3	0	0	1	0	0	0	0	0	0	0	0	0	0	0	0	0	0	0			3	5	2	0	0	0	0	0	0	0	0	0	0	0	0	0
2	22	11	RB	2	28	1991	1	8	1		3	2	3	0	0	1	0	0	0	0	0	0	0	0	0	0	0	0	0	0	0			3	5	2	0	0	0	0	0	0	0	0	0	0	0	0	0
2	22	11	ZR	2	34	1985	1	3	1	4	1	5	3	0	0	1	0	0	0	0	0	0	0	0	0	0	0	0	0	0	0			3	5	2	0	0	0	0	0	0	0	0	0	0	0	0	0
2	22	11	MLO	2	28	1991	2	3	1	2	11	2	3	0	0	1	0	0	0	0	0	0	0	0	0	0	0	0	0	0	0			3	5	2	0	0	0	0	0	0	0	0	0	0	0	0	0
2	22	11	MLO	2	27	1992	2	8	1	3	5	2	3	0	0	1	0	0	0	0	0	0	0	0	0	0	0	0	0	0	0			1	5	2	0	0	0	0	0	0	0	0	0	0	0	0	0
2	22	11	RB	2	36	1983	1	3	1	6	3	2	3	0	0	1	0	0	0	0	0	0	0	0	0	0	0	0	0	0	0			3	5	1	0	0	0	0	0	0	0	0	0	0	0	0	0
2	22	11	ZR	1	24	1995	3	3	1		4	1	1	1	0	0	0	0	0	0	0	0	0	0	0	0	0	0	0	0	0			3	5	2	0	0	0	0	0	0	0	0	0	0	0	0	0
2	22	11	MLO	2	51	1968	1	3	1	7	4	2	3	0	0	1	0	0	0	0	0	0	0	0	0	0	0	0	0	0	0			3	5	2	0	0	0	0	0	0	0	0	0	0	0	0	0
2	22	11	ZR	2	26	1993	2	8	2	3	5	2	3	0	0	1	0	0	0	0	0	0	0	0	0	0	0	0	0	0	0			3	5	2	0	0	0	0	0	0	0	0	0	0	0	0	0
2	22	11	ZR	2	15	2004	3	8	1		5	1	1	1	0	0	0	0	0	0	0	0	0	0	0	0	0	0	0	0	0			1	3	1	0	0	0	0	0	0	0	0	0	0	0	0	0
2	22	10	IB	2	31	1988	1	3	1	3	1	2	3	0	0	1	0	0	0	0	0	0	0	0	0	0	0	0	0	0	0			3	5	1	0	0	0	0	0	0	0	0	0	0	0	0	0
2	22	10	NA	2	35	1984	2	8	1	4	1	2	3	0	0	1	0	0	0	0	0	0	0	0	0	0	0	0	0	0	0			3	5	1	0	0	0	0	0	0	0	0	0	0	0	0	0
2	22	10	IB	2	43	1976	2	8	1	7	5	2	16. Autre (SVP dans la case suivante)	1	0	0	0	0	1	0	0	0	0	0	0	0	0	0	1	0	0			3			0	0	0	0	0	0	0	0	0	0	0	0	0
2	22	10	IB	2	20	1999	1	8	1	0	5	1	6. Mariage Forcé	0	0	0	0	0	1	0	0	0	0	0	0	0	0	0	0	0	0			1			0	0	0	0	0	0	0	0	0	0	0	0	0
2	22	10	NA	2	28	1991	1	8	1	4	1	5	1	1	0	0	0	0	0	0	0	0	0	0	0	0	0	0	0	0	0			1	3	1	0	0	0	0	0	0	0	0	0	0	0	0	0
2	22	10	IB	2	41	1978	1	7	1	0	1	6	3	0	0	1	0	0	0	0	0	0	0	0	0	0	0	0	0	0	0			3	5	2	0	0	0	0	0	0	0	0	0	0	0	0	0
2	22	10	NA	2	27	1992	2	3	1	3	3	2	1	1	0	0	0	0	0	0	0	0	0	0	0	0	0	0	0	0	0			1	2	2	0	0	0	0	0	0	0	0	0	0	0	0	0
2	22	10	NA	2	35	1984	3	8	2	0	5	5	3	0	0	1	0	0	0	0	0	0	0	0	0	0	0	0	0	0	0			3	5	2	0	0	0	0	0	0	0	0	0	0	0	0	0
2	22	10	NA	2	22	1997	3	2	1	0	3	1	4. Tentative de Viol	0	0	0	1	0	0	0	0	0	0	0	0	0	0	0	0	0	0			3	3	1	0	0	0	0	0	0	0	0	0	0	0	0	0
2	22	10	NA	2	36	1983	3	3	1	0	5	2	1	1	0	0	0	0	0	0	0	0	0	0	0	0	0	0	0	0	0			1	3		0	0	0	0	0	0	0	0	0	0	0	0	0
2	22	8	AN	2	18	2001	3	2	1	0	5	1	3	0	0	1	0	0	0	0	0	0	0	0	0	0	0	0	0	0	0			3	5	2	0	0	0	0	0	0	0	0	0	0	0	0	0
2	22	8	KM	2	19	2000	1	3	1	0	5	2	3	0	0	1	0	0	0	0	0	0	0	0	0	0	0	0	0	0	0			3	5	2	0	0	0	0	0	0	0	0	0	0	0	0	0
2	22	8	KM	2	23	1996	1	3	4	2	1	2	3	0	0	1	0	0	0	0	0	0	0	0	0	0	0	0	0	0	0			3	5	2	0	0	0	0	0	0	0	0	0	0	0	0	0
2	22	8	KM	2	20	1999	3	3	2	1	1	2	3	0	0	1	0	0	0	0	0	0	0	0	0	0	0	0	0	0	0			1	3	1	0	0	0	0	0	0	0	0	0	0	0	0	0
2	22	8	AN	2	28	1991	1	3	1	5	5	2	4. Tentative de Viol	0	0	0	1	0	0	0	0	0	0	0	0	0	0	0	0	0	0			2	5	2	0	0	0	0	0	0	0	0	0	0	0	0	0
2	22	8	KM	2	27	1992	2	3	1	4	1	2	3	0	0	1	0	0	0	0	0	0	0	0	0	0	0	0	0	0	0			4	5	2	0	0	0	0	0	0	0	0	0	0	0	0	0
2	22	8	AN	2	18	2001	3	2	2	0	1	1	3	0	0	1	0	0	0	0	0	0	0	0	0	0	0	0	0	0	0			1	3	1	0	0	0	0	0	0	0	0	0	0	0	0	0
2	22	8	AN	2	17	2002	3	2	1	0	5	1	3	0	0	1	0	0	0	0	0	0	0	0	0	0	0	0	0	0	0			3	5	2	0	0	0	0	0	0	0	0	0	0	0	0	0
2	22	8	KM	2	23	1996	2	3	1	0	1	2	3	0	0	1	0	0	0	0	0	0	0	0	0	0	0	0	0	0	0			3	5	2	0	0	0	0	0	0	0	0	0	0	0	0	0
2	22	8	KM	2	19	2000	3	2	1	0	1	1	3	0	0	1	0	0	0	0	0	0	0	0	0	0	0	0	0	0	0			1	3	2	0	0	0	0	0	0	0	0	0	0	0	0	0
2	22	9	NT	2	15	2004	2	7	2	0	3	1	3	0	0	1	0	0	0	0	0	0	0	0	0	0	0	0	0	0	0			1	3	1	0	0	0	0	0	0	0	0	0	0	0	0	0
2	22	9	NT	2	25	1994	2	3	1	0	5	1	3	0	0	1	0	0	0	0	0	0	0	0	0	0	0	0	0	0	0			3	5	2	0	0	0	0	0	0	0	0	0	0	0	0	0
2	22	9	FM	2	43	1976	1	3	1	9	5	2	3	0	0	1	0	0	0	0	0	0	0	0	0	0	0	0	0	0	0			3	5	2	0	0	0	0	0	0	0	0	0	0	0	0	0
2	22	9	FM	2	40	1979	1	3	1	8	5	4	3	0	0	1	0	0	0	0	0	0	0	0	0	0	0	0	0	0	0			3	5	2	0	0	0	0	0	0	0	0	0	0	0	0	0
2	22	9	NT	2	27	1992	2	8	1	3	1	2	3	0	0	1	0	0	0	0	0	0	0	0	0	0	0	0	0	0	0			3	5	2	0	0	0	0	0	0	0	0	0	0	0	0	0
2	22	9	NT	2	22	1997	3	7	1	2	1	4	3	0	0	1	0	0	0	0	0	0	0	0	0	0	0	0	0	0	0			3	5	1	0	0	0	0	0	0	0	0	0	0	0	0	0
2	22	9	LL	2	52	1967	1	7	1	7	3	2	3	0	0	1	0	0	0	0	0	0	0	0	0	0	0	0	0	0	0			3	5	2	0	0	0	0	0	0	0	0	0	0	0	0	0
2	22	9	LL	2	24	1995	2	7	1	0	5	1	3	0	0	1	0	0	0	0	0	0	0	0	0	0	0	0	0	0	0			3	5	2	0	0	0	0	0	0	0	0	0	0	0	0	0
2	22	9	FM	2	21	1998	3	7	1	0	5	1	3	0	0	1	0	0	0	0	0	0	0	0	0	0	0	0	0	0	0			3	5	2	0	0	0	0	0	0	0	0	0	0	0	0	0
2	22	9	NT	2	39	1980	1	3	1	8	3	2	3	0	0	1	0	0	0	0	0	0	0	0	0	0	0	0	0	0	0			3	5	2	0	0	0	0	0	0	0	0	0	0	0	0	0
2	22	9	LL	2	32	1987	1	7	1	4	1	2	3	0	0	1	0	0	0	0	0	0	0	0	0	0	0	0	0	0	0			3	5	1	0	0	0	0	0	0	0	0	0	0	0	0	0
2	22	9	LL	2	28	1991	3	8	1	0	4	2	1	1	0	0	0	0	0	0	0	0	0	0	0	0	0	0	0	0	0			1			0	0	0	0	0	0	0	0	0	0	0	0	0
2	22	9	FM	2	29	1990	1	3	1	5	5	4	3	0	0	1	0	0	0	0	0	0	0	0	0	0	0	0	0	0	0			3	5	1	0	0	0	0	0	0	0	0	0	0	0	0	0
2	22	9	FM	2	42	1977	2	8	1	12	5	2	1	1	0	0	0	0	0	0	0	0	0	0	0	0	0	0	0	0	0						0	0	0	0	0	0	0	0	0	0	0	0	0
2	22	9	LL	2	30	1989	3	7	1	6	5	2	1	1	0	0	0	0	0	0	0	0	0	0	0	0	0	0	0	0	0			1	5	2	0	0	0	0	0	0	0	0	0	0	0	0	0
2	22	9	FM	2	11	2008	2	2	1	0	3	1	3	0	0	1	0	0	0	0	0	0	0	0	0	0	0	0	0	0	0			3	5	1	0	0	0	0	0	0	0	0	0	0	0	0	0
2	22	4	1 KAR	2	17	2002	1	2	1	0	11	1	3	0	0	1	0	0	0	0	0	0	0	0	0	0	0	0	0	0	0			2	3	1	0	0	0	0	0	0	0	0	0	0	0	0	0
2	22	4	1 KAR	1	26	1993	2	3	1	2	8	2	1	1	0	0	0	0	0	0	0	0	0	0	0	0	0	0	0	0	0			3	5	2	0	0	0	0	0	0	0	0	0	0	0	0	0
2	22	4	1 KAR	1	29	1990	2	3	1	3	8	2	1	1	0	0	0	0	0	0	0	0	0	0	0	0	0	0	0	0	0			3	5	2	0	0	0	0	0	0	0	0	0	0	0	0	0
2	22	4	1 KAR	2	18	2001	3	2	1	0	11	1	3	0	0	1	0	0	0	0	0	0	0	0	0	0	0	0	0	0	0			3	5	2	0	0	0	0	0	0	0	0	0	0	0	0	0
2	22	4	1 KAR	2	16	2003	3	2	1	0	4	1	3	0	0	1	0	0	0	0	0	0	0	0	0	0	0	0	0	0	0			3	5	2	0	0	0	0	0	0	0	0	0	0	0	0	0
2	22	4	1 KAR	2	19	2000	3	2	2	0	3	1	3	0	0	1	0	0	0	0	0	0	0	0	0	0	0	0	0	0	0			3	5	2	0	0	0	0	0	0	0	0	0	0	0	0	0
2	22	4	1 KAR	2	20	1999	3	2	1	0	5	1	3	0	0	1	0	0	0	0	0	0	0	0	0	0	0	0	0	0	0			4	5	2	0	0	0	0	0	0	0	0	0	0	0	0	0
2	22	4	2 KAR	2	15	2004	2	2	2	0	5	1	3	0	0	1	0	0	0	0	0	0	0	0	0	0	0	0	0	0	0			3	5	2	0	0	0	0	0	0	0	0	0	0	0	0	0
2	22	4	2 KAR	2	20	1999	2	8	2	3	5	6	3	0	0	1	0	0	0	0	0	0	0	0	0	0	0	0	0	0	0			3	5	1	0	0	0	0	0	0	0	0	0	0	0	0	0
2	22	4	2 KAR	2	15	2004	1	8	1	0	5	1	3	0	0	1	0	0	0	0	0	0	0	0	0	0	0	0	0	0	0			3	5	1	0	0	0	0	0	0	0	0	0	0	0	0	0
2	22	4	2 KAR	2	16	2003	3	2	1	0	3	1	3	0	0	1	0	0	0	0	0	0	0	0	0	0	0	0	0	0	0			3	4	1	0	0	0	0	0	0	0	0	0	0	0	0	0
2	22	4	3 KAR	2	19	2000	2	2	1	0	3	1	3	0	0	1	0	0	0	0	0	0	0	0	0	0	0	0	0	0	0			3	5	1	0	0	0	0	0	0	0	0	0	0	0	0	0
2	22	4	3 KAR	2	20	1999	1	3	1	0	5	2	3	0	0	1	0	0	0	0	0	0	0	0	0	0	0	0	0	0	0			3	3	1	0	0	0	0	0	0	0	0	0	0	0	0	0
2	22	4	3 KAR	2	22	1997	1	3	1	0	3	2	3	0	0	1	0	0	0	0	0	0	0	0	0	0	0	0	0	0	0			3	5	1	0	0	0	0	0	0	0	0	0	0	0	0	0
2	22	4	3 KAR	2	40	1979	1	3	1	0	5	2	11. Membre de famille / personne proche assassinée	1	0	0	0	0	0	0	0	0	0	1	0	0	0	0	0	0	0			3	2	1	0	0	0	0	0	0	0	0	0	0	0	0	0
2	22	13	S3	2	27	1992	1	3	1	1	4	2	1	1	0	0	0	0	0	0	0	0	0	0	0	0	0	0	0	0	0			1	3	1	0	0	0	0	0	0	0	0	0	0	0	0	0
2	22	13	S3	2	20	1999	1	3	1	2	1	2	3	0	0	1	0	0	0	0	0	0	0	0	0	0	0	0	0	0	0			2	5	2	0	0	0	0	0	0	0	0	0	0	0	0	0
2	22	13	S2	2	32	1987	1	3	1	7	5	2	3	0	0	1	0	0	0	0	0	0	0	0	0	0	0	0	0	0	0			2	5	2	0	0	0	0	0	0	0	0	0	0	0	0	0
2	22	13	S2	2	37	1982	2	3	1	5	3	2	3	0	0	1	0	0	0	0	0	0	0	0	0	0	0	0	0	0	0			2	5	1	0	0	0	0	0	0	0	0	0	0	0	0	0
2	22	13	S1	2	30	1989	2	3	1		5	5	4. Tentative de Viol	0	0	0	1	0	0	0	0	0	0	0	0	0	0	0	0	0	0			1	4	1	0	0	0	0	0	0	0	0	0	0	0	0	0
2	22	2	F1	2	33	1986	2	3	2	6	5	2	3	0	0	1	0	0	0	0	0	0	0	0	0	0	0	0	0	0	0			3	5	2	0	0	0	0	0	0	0	0	0	0	0	0	0
2	22	2	F1	2	21	1998	3	3	2	3	5	5	3	0	0	1	0	0	0	0	0	0	0	0	0	0	0	0	0	0	0			3	5	1	0	0	0	0	0	0	0	0	0	0	0	0	0
2	22	2	F1	2	28	1991	3	8	1	3	5	2	3	0	0	1	0	0	0	0	0	0	0	0	0	0	0	0	0	0	0			2	5	2	0	0	0	0	0	0	0	0	0	0	0	0	0
2	22	2	F3	2	49	1970	2	3	2	7	5	2	3	0	0	1	0	0	0	0	0	0	0	0	0	0	0	0	0	0	0			2	5	1	0	0	0	0	0	0	0	0	0	0	0	0	0
2	22	2	F3	2	29	1990	3	3	1	2	5	2	3	0	0	1	0	0	0	0	0	0	0	0	0	0	0	0	0	0	0			3	5	2	0	0	0	0	0	0	0	0	0	0	0	0	0
2	22	2	F3	2	39	1980	2	3	1	6	5	2	3	0	0	1	0	0	0	0	0	0	0	0	0	0	0	0	0	0	0			2	5	1	0	0	0	0	0	0	0	0	0	0	0	0	0
2	22	2	F3	2	25	1994	3	8	1	3	5	2	3	0	0	1	0	0	0	0	0	0	0	0	0	0	0	0	0	0	0			3	5	1	0	0	0	0	0	0	0	0	0	0	0	0	0
2	22	2	F3	2	30	1989	2	3	2	5	5	2	3	0	0	1	0	0	0	0	0	0	0	0	0	0	0	0	0	0	0			3	5	2	0	0	0	0	0	0	0	0	0	0	0	0	0
2	22	2	F2	2	27	1992	2	3	1	6	5	6	2	0	1	0	0	0	0	0	0	0	0	0	0	0	0	0	0	0	0			1	9		0	0	0	0	0	0	0	0	0	0	0	0	0
2	22	2	F2	2	29	1990	2	8	2	4	5	2	1	1	0	0	0	0	0	0	0	0	0	0	0	0	0	0	0	0	0			3	5	2	0	0	0	0	0	0	0	0	0	0	0	0	0
2	22	2	F2	2	40	1979	1	3	1	7	5	6	1	1	0	0	0	0	0	0	0	0	0	0	0	0	0	0	0	0	0			1	5	2	0	0	0	0	0	0	0	0	0	0	0	0	0
2	22	2	F2	2	23	1996	2	8	1	2	5	2	1	1	0	0	0	0	0	0	0	0	0	0	0	0	0	0	0	0	0			3	5	2	0	0	0	0	0	0	0	0	0	0	0	0	0
2	22	2	F2	2	31	1988	1	3	1	4	5	2	3	0	0	1	0	0	0	0	0	0	0	0	0	0	0	0	0	0	0			1	5	1	0	0	0	0	0	0	0	0	0	0	0	0	0
2	22	7	BF	2	39	1980	3	7	1	4	5	1	3	0	0	1	0	0	0	0	0	0	0	0	0	0	0	0	0	0	0			2	5	2	0	0	0	0	0	0	0	0	0	0	0	0	0
2	22	7	BF	2	45	1974	2	3	1	5	5	6	3	0	0	1	0	0	0	0	0	0	0	0	0	0	0	0	0	0	0			1	5		0	0	0	0	0	0	0	0	0	0	0	0	0
2	22	7	BF	2	40	1979	3	7	1	7	5	2	3	0	0	1	0	0	0	0	0	0	0	0	0	0	0	0	0	0	0			3	5, 4	2	0	0	0	0	0	0	0	0	0	0	0	0	0
2	22	7	BF	2	25	1994	3	8	1	4	5	2	3	0	0	1	0	0	0	0	0	0	0	0	0	0	0	0	0	0	0			1			0	0	0	0	0	0	0	0	0	0	0	0	0
2	22	6	KT	2	17	2002	3	2	1		5	1	3	0	0	1	0	0	0	0	0	0	0	0	0	0	0	0	0	0	0			3	5	2	0	0	0	0	0	0	0	0	0	0	0	0	0
2	22	6	SS	2	24	1995	3	8	1	2	5	2	3	0	0	1	0	0	0	0	0	0	0	0	0	0	0	0	0	0	0			1	5	2	0	0	0	0	0	0	0	0	0	0	0	0	0
2	22	6	SN	2	40	1979	3	3	1	6	1	2	3	0	0	1	0	0	0	0	0	0	0	0	0	0	0	0	0	0	0			3	5	2	0	0	0	0	0	0	0	0	0	0	0	0	0
2	22	6	RK	2	25	1994	3	8	1	3	1	2	3	0	0	1	0	0	0	0	0	0	0	0	0	0	0	0	0	0	0			1	5	2	0	0	0	0	0	0	0	0	0	0	0	0	0
2	22	6	KK	2	20	1999	2	3	1	1	5	2	3	0	0	1	0	0	0	0	0	0	0	0	0	0	0	0	0	0	0			2	5	2	0	0	0	0	0	0	0	0	0	0	0	0	0
2	22	6	KT	2	22	1997	3	3	1	3	1	2	3	0	0	1	0	0	0	0	0	0	0	0	0	0	0	0	0	0	0			1	5	2	0	0	0	0	0	0	0	0	0	0	0	0	0
2	22	6	AY	2	27	1992	2	3	1	4	5	2	3	0	0	1	0	0	0	0	0	0	0	0	0	0	0	0	0	0	0			1	5	2	0	0	0	0	0	0	0	0	0	0	0	0	0
2	22	6	AA	2	15	2004	3	2	1		5	1	3	0	0	1	0	0	0	0	0	0	0	0	0	0	0	0	0	0	0			3	4	2	0	0	0	0	0	0	0	0	0	0	0	0	0
2	22	6	3M	2	32	1987	3	8	1	5	1	2	3	0	0	1	0	0	0	0	0	0	0	0	0	0	0	0	0	0	0			1	5	2	0	0	0	0	0	0	0	0	0	0	0	0	0
2	22	11	RB	2	47		2	3	2	6	1	2	3	0	0	1	0	0	0	0	0	0	0	0	0	0	0	0	0	0	0			3	5	2	0	0	0	0	0	0	0	0	0	0	0	0	0
2	22	11	ZR	2	41		1	3	1	8	11	2	3	0	0	1	0	0	0	0	0	0	0	0	0	0	0	0	0	0	0			3	5	2	0	0	0	0	0	0	0	0	0	0	0	0	0
2	22	11	RB	2	38		3	8	1	4	2	2	3	0	0	1	0	0	0	0	0	0	0	0	0	0	0	0	0	0	0			3	4	2	0	0	0	0	0	0	0	0	0	0	0	0	0
2	22	11	RB	2	28		3	8	1	5	11	5	3	0	0	1	0	0	0	0	0	0	0	0	0	0	0	0	0	0	0			3	5	1	0	0	0	0	0	0	0	0	0	0	0	0	0
2	22	11	MLO	2	51		1	3	1	7	1	6	3	0	0	1	0	0	0	0	0	0	0	0	0	0	0	0	0	0	0			3	5	2	0	0	0	0	0	0	0	0	0	0	0	0	0
2	22	11	ZR	2	39		1	3	1	6	1	5	3	0	0	1	0	0	0	0	0	0	0	0	0	0	0	0	0	0	0			2	4	2	0	0	0	0	0	0	0	0	0	0	0	0	0
2	22	11	RB	2	24		2	3	1	2	11	5	3	0	0	1	0	0	0	0	0	0	0	0	0	0	0	0	0	0	0			3	5	2	0	0	0	0	0	0	0	0	0	0	0	0	0
2	22	11	ZR	2	21		2	8	1	2	5	2	3	0	0	1	0	0	0	0	0	0	0	0	0	0	0	0	0	0	0			3	5	2	0	0	0	0	0	0	0	0	0	0	0	0	0
2	22	11	RB	2	27		3	3	1	0	5	2	3	0	0	1	0	0	0	0	0	0	0	0	0	0	0	0	0	0	0			2	5	1	0	0	0	0	0	0	0	0	0	0	0	0	0
2	22	11	MLO	2	40		2	3	1	6	5	2	3	0	0	1	0	0	0	0	0	0	0	0	0	0	0	0	0	0	0			3	5	2	0	0	0	0	0	0	0	0	0	0	0	0	0
2	22	11	ZR	2	50		1	3	1	7	4	2	1	1	0	0	0	0	0	0	0	0	0	0	0	0	0	0	0	0	0			3	9		0	0	0	0	0	0	0	0	0	0	0	0	0
2	22	11	ZR	2	42		2	3	1	7	3	2	1	1	0	0	0	0	0	0	0	0	0	0	0	0	0	0	0	0	0			3	9		0	0	0	0	0	0	0	0	0	0	0	0	0
2	22	11	MLO	2	22		2	3	1	1	5	5	3	0	0	1	0	0	0	0	0	0	0	0	0	0	0	0	0	0	0			3	5	2	0	0	0	0	0	0	0	0	0	0	0	0	0
2	22	11	RB	2	35		3	3	2	4	1	6	3	0	0	1	0	0	0	0	0	0	0	0	0	0	0	0	0	0	0			1	4	2	0	0	0	0	0	0	0	0	0	0	0	0	0
2	22	11	ZR	2	45		1	3	1	8	5	2	3	0	0	1	0	0	0	0	0	0	0	0	0	0	0	0	0	0	0			3	5	2	0	0	0	0	0	0	0	0	0	0	0	0	0
2	22	11	ZR	2	30		1	3	1	6	5	2	3	0	0	1	0	0	0	0	0	0	0	0	0	0	0	0	0	0	0			3	5	2	0	0	0	0	0	0	0	0	0	0	0	0	0
2	22	11	MLO	2	40		2	3	2	4	3	2	3	0	0	1	0	0	0	0	0	0	0	0	0	0	0	0	0	0	0			3	5	2	0	0	0	0	0	0	0	0	0	0	0	0	0
2	22	11	RB	2	39		2	8	1	6	1	2	3	0	0	1	0	0	0	0	0	0	0	0	0	0	0	0	0	0	0			3	5	1	0	0	0	0	0	0	0	0	0	0	0	0	0
2	22	11	MLO	2	33		1	3	1	6	3	2	3	0	0	1	0	0	0	0	0	0	0	0	0	0	0	0	0	0	0			3	4	2	0	0	0	0	0	0	0	0	0	0	0	0	0
2	22	11	RB	2	57		1	3	1	9	5	6	3	0	0	1	0	0	0	0	0	0	0	0	0	0	0	0	0	0	0			3	5	2	0	0	0	0	0	0	0	0	0	0	0	0	0
2	22	11	ZR	2	28		2	8	1	5	3	2	3	0	0	1	0	0	0	0	0	0	0	0	0	0	0	0	0	0	0			3	5	2	0	0	0	0	0	0	0	0	0	0	0	0	0
2	22	11	RB	2	30		2	8	1	3	1	6	3	0	0	1	0	0	0	0	0	0	0	0	0	0	0	0	0	0	0			3	5	1	0	0	0	0	0	0	0	0	0	0	0	0	0
2	22	11	ZR	2	34		2	3	1	5	11	2	3	0	0	1	0	0	0	0	0	0	0	0	0	0	0	0	0	0	0			3	5	2	0	0	0	0	0	0	0	0	0	0	0	0	0
2	22	11	RB	2	34		3	8	1	3	3	2	3	0	0	1	0	0	0	0	0	0	0	0	0	0	0	0	0	0	0			3	4	1	0	0	0	0	0	0	0	0	0	0	0	0	0
2	22	11	ZR	2	55		1	3	1	6	5	5	3	0	0	1	0	0	0	0	0	0	0	0	0	0	0	0	0	0	0			3	5	2	0	0	0	0	0	0	0	0	0	0	0	0	0
2	22	11	MLO	2	48		2	3	1	4	5	2	3	0	0	1	0	0	0	0	0	0	0	0	0	0	0	0	0	0	0			3	5	2	0	0	0	0	0	0	0	0	0	0	0	0	0
2	22	11	MLO	2	38		1	3	1	6	11	5	3	0	0	1	0	0	0	0	0	0	0	0	0	0	0	0	0	0	0			3	5	2	0	0	0	0	0	0	0	0	0	0	0	0	0
2	22	11	ZR	2	53		2	3	1	13	5	2	1	1	0	0	0	0	0	0	0	0	0	0	0	0	0	0	0	0	0			3	4	1	0	0	0	0	0	0	0	0	0	0	0	0	0
2	22	11	RB	2	22		2	8	1	2	11	2	3	0	0	1	0	0	0	0	0	0	0	0	0	0	0	0	0	0	0			3	5	2	0	0	0	0	0	0	0	0	0	0	0	0	0
2	22	11	MLO	2	32		3	8	1	3	1	2	3	0	0	1	0	0	0	0	0	0	0	0	0	0	0	0	0	0	0			1	4	2	0	0	0	0	0	0	0	0	0	0	0	0	0
2	22	11	RB	2	54		1	3	1	7	5	2	3	0	0	1	0	0	0	0	0	0	0	0	0	0	0	0	0	0	0			2	4	2	0	0	0	0	0	0	0	0	0	0	0	0	0
2	22	11	ZR	2	53		1	3	1		11	2	3	0	0	1	0	0	0	0	0	0	0	0	0	0	0	0	0	0	0			3	5		0	0	0	0	0	0	0	0	0	0	0	0	0
2	22	11	MLO	1	47		3	8	1	7	5	2	3	0	0	1	0	0	0	0	0	0	0	0	0	0	0	0	0	0	0			3	5	2	0	0	0	0	0	0	0	0	0	0	0	0	0
2	22	11	ZR	2	29		2	8	1	4	11	2	3	0	0	1	0	0	0	0	0	0	0	0	0	0	0	0	0	0	0			3			0	0	0	0	0	0	0	0	0	0	0	0	0
2	22	11	ZR	2	27		1	3	1	6	11	5	3	0	0	1	0	0	0	0	0	0	0	0	0	0	0	0	0	0	0			3	5	2	0	0	0	0	0	0	0	0	0	0	0	0	0
2	22	10	NA	2	29		2	3	1	4	5	2	1	1	0	0	0	0	0	0	0	0	0	0	0	0	0	0	0	0	0			1	3	1	0	0	0	0	0	0	0	0	0	0	0	0	0
2	22	10	NA	2	28		3	8	1	4	5	2	3	0	0	1	0	0	0	0	0	0	0	0	0	0	0	0	0	0	0			3	5	2	0	0	0	0	0	0	0	0	0	0	0	0	0
2	22	10	NA	2	53		3	8	1	9	1	6	5. Inceste (enfant abusé par un membre de la famille)	0	0	0	0	1	0	0	0	0	0	0	0	0	0	0	0	0	0			1	2	1	0	0	0	0	0	0	0	0	0	0	0	0	0
2	22	10	NA	2	32		2	3	1	8	3	2	1	1	0	0	0	0	0	0	0	0	0	0	0	0	0	0	0	0	0			1	3	1	0	0	0	0	0	0	0	0	0	0	0	0	0
2	22	10	NA	2	26		3	3	1	3	2	5	1	1	0	0	0	0	0	0	0	0	0	0	0	0	0	0	0	0	0			1	3	1	0	0	0	0	0	0	0	0	0	0	0	0	0
2	22	10	NA	2	30		2	8	1	4	5	2	7. Prostitution forcée	0	0	0	0	0	0	1	0	0	0	0	0	0	0	0	0	0	0			1	3	1	0	0	0	0	0	0	0	0	0	0	0	0	0
2	22	10	NA	2	58		3	3	1	9	2	6	3	0	0	1	0	0	0	0	0	0	0	0	0	0	0	0	0	0	0			3	5	2	0	0	0	0	0	0	0	0	0	0	0	0	0
2	22	10	NA	2	23		3	8	1	0	3	1	3	0	0	1	0	0	0	0	0	0	0	0	0	0	0	0	0	0	0			3	5	2	0	0	0	0	0	0	0	0	0	0	0	0	0
2	22	10	NA	2	23		2	8	1	2	5	2	11. Membre de famille / personne proche assassinée	1	0	0	0	0	0	0	0	0	0	1	0	0	0	0	0	0	0			3	8		0	0	0	0	0	0	0	0	0	0	0	0	0
2	22	10	NA	2	29		3	3	1	6	4	2	3	0	0	1	0	0	0	0	0	0	0	0	0	0	0	0	0	0	0			3	4	1	0	0	0	0	0	0	0	0	0	0	0	0	0
2	22	10	NA	2	34		2	3	1	5	3	2	3	0	0	1	0	0	0	0	0	0	0	0	0	0	0	0	0	0	0			3	5	2	0	0	0	0	0	0	0	0	0	0	0	0	0
2	22	10	NA	2	32		3	8	1	7	5	6	14	1	0	0	1	0	0	0	0	0	0	0	0	0	1	0	0	0	0			1	4	1	0	0	0	0	0	0	0	0	0	0	0	0	0
2	22	10	NA	2	36		2	8	1	4	5	2	1	1	0	0	0	0	0	0	0	0	0	0	0	0	0	0	0	0	0			1	4	1	0	0	0	0	0	0	0	0	0	0	0	0	0
2	22	10	NA	2	47		2	3	1	6	1	2	7. Prostitution forcée	0	0	0	0	0	0	1	0	0	0	0	0	0	0	0	0	0	0			3	2	1	0	0	0	0	0	0	0	0	0	0	0	0	0
2	22	10	NA	2	22		2	8	1	0	2	1	6. Mariage Forcé	0	0	0	0	0	1	0	0	0	0	0	0	0	0	0	0	0	0			3	3	1	0	0	0	0	0	0	0	0	0	0	0	0	0
2	22	10	NA	2	29			3	1	3	5	2	2	0	1	0	0	0	0	0	0	0	0	0	0	0	0	0	0	0	0			1	3	1	0	0	0	0	0	0	0	0	0	0	0	0	0
2	22	10	NA	2	35		3	8	1	6	3	2	16. Autre (SVP dans la case suivante)	1	0	0	0	0	1	0	0	0	0	0	0	0	0	0	1	0	0			1	4	2	0	0	0	0	0	0	0	0	0	0	0	0	0
2	22	10	NA	2	51			8	1	9	4	6	3	0	0	1	0	0	0	0	0	0	0	0	0	0	0	0	0	0	0			3	3	2	0	0	0	0	0	0	0	0	0	0	0	0	0
2	22	4	3 KAR	2	19		1	3	1	1	3	2	1	1	0	0	0	0	0	0	0	0	0	0	0	0	0	0	0	0	0			1	3	1	0	0	0	0	0	0	0	0	0	0	0	0	0
2	22	4	3 KAR	2	29		2	3	1	3	1	2	4. Tentative de Viol	0	0	0	1	0	0	0	0	0	0	0	0	0	0	0	0	0	0			1	5	1	0	0	0	0	0	0	0	0	0	0	0	0	0
2	22	4	3 KAR	2	14		2	2	1	0	5	6	3	0	0	1	0	0	0	0	0	0	0	0	0	0	0	0	0	0	0			3	3	1	0	0	0	0	0	0	0	0	0	0	0	0	0
2	22	4	2 KAR	2	34		1	3	2	6	5	1	1	1	0	0	0	0	0	0	0	0	0	0	0	0	0	0	0	0	0			1	3	1	0	0	0	0	0	0	0	0	0	0	0	0	0
2	22	4	2 KAR	2	22		1	8	2	2	5	2	3	0	0	1	0	0	0	0	0	0	0	0	0	0	0	0	0	0	0			3	5	1	0	0	0	0	0	0	0	0	0	0	0	0	0
2	22	4	2 KAR	2	28		1	8	1	5	5	2	10	1	0	0	0	0	0	0	0	0	1	0	0	0	0	0	0	0	0			3	5	1	0	0	0	0	0	0	0	0	0	0	0	0	0
2	22	4	2 KAR	2	28		2	8	2		2	2	3	0	0	1	0	0	0	0	0	0	0	0	0	0	0	0	0	0	0			3	5	1	0	0	0	0	0	0	0	0	0	0	0	0	0
2	22	4	2 KAR	2	14		2	2	1	0	5	1	3	0	0	1	0	0	0	0	0	0	0	0	0	0	0	0	0	0	0			3	4	1	0	0	0	0	0	0	0	0	0	0	0	0	0
2	22	4	3 KAR	2	13		2	2	2	0	5	1	3	0	0	1	0	0	0	0	0	0	0	0	0	0	0	0	0	0	0			2	5	1	0	0	0	0	0	0	0	0	0	0	0	0	0
2	22	4	1 KAR	1	25		2	3	1	2	4	2	1	1	0	0	0	0	0	0	0	0	0	0	0	0	0	0	0	0	0			3	5	2	0	0	0	0	0	0	0	0	0	0	0	0	0
2	22	4	1 KAR	1	29		4	7	1	3	3	6	11. Membre de famille / personne proche assassinée	1	0	0	0	0	0	0	0	0	0	1	0	0	0	0	0	0	0			1	9	0	0	0	0	0	0	0	0	0	0	0	0	0	0
2	22	4	1 KAR	2	16		3	2	1	0	5	1	3	0	0	1	0	0	0	0	0	0	0	0	0	0	0	0	0	0	0			1	3	1	0	0	0	0	0	0	0	0	0	0	0	0	0
2	22	4	1 KAR	2	30		2	3	3	3	4	2	3	0	0	1	0	0	0	0	0	0	0	0	0	0	0	0	0	0	0			3	5	1	0	0	0	0	0	0	0	0	0	0	0	0	0
2	22	4	1 KAR	2	20		3	3	1	1	3	2	3	0	0	1	0	0	0	0	0	0	0	0	0	0	0	0	0	0	0			3	5	2	0	0	0	0	0	0	0	0	0	0	0	0	0
2	22	4	1 KAR	2	34		2	3	1	7	4	6	3	0	0	1	0	0	0	0	0	0	0	0	0	0	0	0	0	0	0			3	5	2	0	0	0	0	0	0	0	0	0	0	0	0	0
2	22	4	1 KAR	2	30		2	3	1	5	3	2	3	0	0	1	0	0	0	0	0	0	0	0	0	0	0	0	0	0	0			5	5	2	0	0	0	0	0	0	0	0	0	0	0	0	0
2	22	4	1 KAR	2	38		1	3	1	8	4	6	3	0	0	1	0	0	0	0	0	0	0	0	0	0	0	0	0	0	0			3	5	1	0	0	0	0	0	0	0	0	0	0	0	0	0
2	22	4	4 KAR	2	26		2	8	1	3	1	2	3	0	0	1	0	0	0	0	0	0	0	0	0	0	0	0	0	0	0			4	5	2	0	0	0	0	0	0	0	0	0	0	0	0	0
2	22	4	4 KAR	2	16		1	3	1	0	3	1	3	0	0	1	0	0	0	0	0	0	0	0	0	0	0	0	0	0	0			3	5, 4	1	0	0	0	0	0	0	0	0	0	0	0	0	0
2	22	4	4 KAR	2	17		2	8	1	0	3	1	3	0	0	1	0	0	0	0	0	0	0	0	0	0	0	0	0	0	0			3	4	1	0	0	0	0	0	0	0	0	0	0	0	0	0
2	22	4	4 KAR	2	17		1	3	1	0	3	1	3	0	0	1	0	0	0	0	0	0	0	0	0	0	0	0	0	0	0			3	5, 4	1	0	0	0	0	0	0	0	0	0	0	0	0	0
2	22	4	4 KAR	1	16		2	3	1	0	5	1	1	1	0	0	0	0	0	0	0	0	0	0	0	0	0	0	0	0	0			5	4	1	0	0	0	0	0	0	0	0	0	0	0	0	0
2	22	4	4 KAR	2	36		2	3	1	7	5	2	1	1	0	0	0	0	0	0	0	0	0	0	0	0	0	0	0	0	0			3	5, 4	2	0	0	0	0	0	0	0	0	0	0	0	0	0
2	22	4	4 KAR	1	31		2	8	1	5	1	2	15. Insultes / a reçu des menaces	1	0	0	0	1	0	0	0	0	0	0	0	0	0	1	0	0	0			1	5, 4	2	0	0	0	0	0	0	0	0	0	0	0	0	0
2	22	4	4 KAR	2	27		1	8	1		1	2	3	0	0	1	0	0	0	0	0	0	0	0	0	0	0	0	0	0	0			3	5, 4	1	0	0	0	0	0	0	0	0	0	0	0	0	0
2	22	4	4 KAR	2	26		1	8	1	4	3	2	15. Insultes / a reçu des menaces	1	0	0	0	1	0	0	0	0	0	0	0	0	0	1	0	0	0			4	5, 4	1	0	0	0	0	0	0	0	0	0	0	0	0	0
2	22	4	4 KAR	2	23		2	2	1	2	1	2	3	0	0	1	0	0	0	0	0	0	0	0	0	0	0	0	0	0	0			3	5, 4	1	0	0	0	0	0	0	0	0	0	0	0	0	0
2	22	4	4 KAR	2	40		1	3	1	7	3	2	15. Insultes / a reçu des menaces	1	0	0	0	1	0	0	0	0	0	0	0	0	0	1	0	0	0			5			0	0	0	0	0	0	0	0	0	0	0	0	0
2	22	4	2 KAR	2	32		2	7	2	5	1	6	3	0	0	1	0	0	0	0	0	0	0	0	0	0	0	0	0	0	0			3	5	1	0	0	0	0	0	0	0	0	0	0	0	0	0
2	22	4	2 KAR	2	23		2	3	1	3	5	2	3	0	0	1	0	0	0	0	0	0	0	0	0	0	0	0	0	0	0			2	5	2	0	0	0	0	0	0	0	0	0	0	0	0	0
2	22	4	2 KAR	2	20		2	3	1	1	5	1	3	0	0	1	0	0	0	0	0	0	0	0	0	0	0	0	0	0	0			3	5	1	0	0	0	0	0	0	0	0	0	0	0	0	0
2	22	4	2 KAR	2	20		2	3	1	1	5	3	3	0	0	1	0	0	0	0	0	0	0	0	0	0	0	0	0	0	0			3	4	1	0	0	0	0	0	0	0	0	0	0	0	0	0
2	22	4	2 KAR	2	37		2	3	1	4	5	2	14	1	0	0	1	0	0	0	0	0	0	0	0	0	1	0	0	0	0			1	4	1	0	0	0	0	0	0	0	0	0	0	0	0	0
2	22	4	2 KAR	2	28		2	3	2	4	5	6	3	0	0	1	0	0	0	0	0	0	0	0	0	0	0	0	0	0	0			2	5	1	0	0	0	0	0	0	0	0	0	0	0	0	0
2	22	4	2 KAR	2	25		2	8	1	0	5	1	3	0	0	1	0	0	0	0	0	0	0	0	0	0	0	0	0	0	0			3	5	1	0	0	0	0	0	0	0	0	0	0	0	0	0
2	22	4	2 KAR	2	37		3	3	2	5	5	6	15. Insultes / a reçu des menaces	1	0	0	0	1	0	0	0	0	0	0	0	0	0	1	0	0	0			3	3	1	0	0	0	0	0	0	0	0	0	0	0	0	0
2	22	4	3 KAR	2	23		2	3	2		3	2	3	0	0	1	0	0	0	0	0	0	0	0	0	0	0	0	0	0	0			3	4	1	0	0	0	0	0	0	0	0	0	0	0	0	0
2	22	4	3 KAR	2	21		2	7	1	0	5	1	3	0	0	1	0	0	0	0	0	0	0	0	0	0	0	0	0	0	0			2	3	1	0	0	0	0	0	0	0	0	0	0	0	0	0
2	22	4	3 KAR	2	18		2	3	1	0	5	1	3	0	0	1	0	0	0	0	0	0	0	0	0	0	0	0	0	0	0			3	5	1	0	0	0	0	0	0	0	0	0	0	0	0	0
2	22	4	3 KAR	2	50		2	7	1		3	6	1	1	0	0	0	0	0	0	0	0	0	0	0	0	0	0	0	0	0			1	2	2	0	0	0	0	0	0	0	0	0	0	0	0	0
2	22	4	4 KAR	2	24		2	8	1	2	1	2	3	0	0	1	0	0	0	0	0	0	0	0	0	0	0	0	0	0	0			3	5	1	0	0	0	0	0	0	0	0	0	0	0	0	0
2	22	4	4 KAR	2	37		3	3	1	5	3	2	1	1	0	0	0	0	0	0	0	0	0	0	0	0	0	0	0	0	0			1	5	1	0	0	0	0	0	0	0	0	0	0	0	0	0
2	22	4	4 KAR	2	33		2	3	1	5	3	2	15. Insultes / a reçu des menaces	1	0	0	0	1	0	0	0	0	0	0	0	0	0	1	0	0	0			1	5	1	0	0	0	0	0	0	0	0	0	0	0	0	0
2	22	4	4 KAR	2	37		2	3	1	7	3	2	3	0	0	1	0	0	0	0	0	0	0	0	0	0	0	0	0	0	0			3	5	2	0	0	0	0	0	0	0	0	0	0	0	0	0
2	22	4	4 KAR	2	15		1	3	1	0	3	1	3	0	0	1	0	0	0	0	0	0	0	0	0	0	0	0	0	0	0			3	4	2	0	0	0	0	0	0	0	0	0	0	0	0	0
2	22	4	4 KAR	2	25		2	8	1	3	1	2	3	0	0	1	0	0	0	0	0	0	0	0	0	0	0	0	0	0	0			3	5	1	0	0	0	0	0	0	0	0	0	0	0	0	0
2	22	4	4 KAR	2	36		2	3	1	7	3	2	14	1	0	0	1	0	0	0	0	0	0	0	0	0	1	0	0	0	0			1	5	2	0	0	0	0	0	0	0	0	0	0	0	0	0
2	22	4	1 KAR	2	39		2	3	2	7	1	5	3	0	0	1	0	0	0	0	0	0	0	0	0	0	0	0	0	0	0			3	5	2	0	0	0	0	0	0	0	0	0	0	0	0	0
2	22	4	1 KAR	2	15		3	2	1	0	3	1	3	0	0	1	0	0	0	0	0	0	0	0	0	0	0	0	0	0	0			2	4	1	0	0	0	0	0	0	0	0	0	0	0	0	0
2	22	6	MAT	2	16		3	2	1	0	3	1	3	0	0	1	0	0	0	0	0	0	0	0	0	0	0	0	0	0	0			3	5	2	0	0	0	0	0	0	0	0	0	0	0	0	0
2	22	6	MAT	2	20		2	3	1	1	1	2	3	0	0	1	0	0	0	0	0	0	0	0	0	0	0	0	0	0	0			1	5	2	0	0	0	0	0	0	0	0	0	0	0	0	0
2	22	6	MAT	2	21		3	8	1	2	1	2	3	0	0	1	0	0	0	0	0	0	0	0	0	0	0	0	0	0	0			1	5	2	0	0	0	0	0	0	0	0	0	0	0	0	0
2	22	6	MAT	2	32		2	3	1	5	5	2	3	0	0	1	0	0	0	0	0	0	0	0	0	0	0	0	0	0	0			1	5	2	0	0	0	0	0	0	0	0	0	0	0	0	0
2	22	6	MAT	2	19		3	8	1	1	3	2	3	0	0	1	0	0	0	0	0	0	0	0	0	0	0	0	0	0	0			1	5	2	0	0	0	0	0	0	0	0	0	0	0	0	0
2	22	6	MAH	2	28		3	7	1	0	1	2	3	0	0	1	0	0	0	0	0	0	0	0	0	0	0	0	0	0	0			1	5	2	0	0	0	0	0	0	0	0	0	0	0	0	0
2	22	6	MAH	2	24		2	3	1	3	1	2	3	0	0	1	0	0	0	0	0	0	0	0	0	0	0	0	0	0	0			1			0	0	0	0	0	0	0	0	0	0	0	0	0
2	22	6	MAH	2	22		3	7	1	2	5	2	3	0	0	1	0	0	0	0	0	0	0	0	0	0	0	0	0	0	0				5		0	0	0	0	0	0	0	0	0	0	0	0	0
2	22	6	MAH	2	20		2	7	1		1	1	3	0	0	1	0	0	0	0	0	0	0	0	0	0	0	0	0	0	0			3	5		0	0	0	0	0	0	0	0	0	0	0	0	0
2	22	6	MAH	2	26		3	3	1		1	2	3	0	0	1	0	0	0	0	0	0	0	0	0	0	0	0	0	0	0			3	5	1	0	0	0	0	0	0	0	0	0	0	0	0	0
2	22	6	MAT	2	57		2	3	1	5	1	2	3	0	0	1	0	0	0	0	0	0	0	0	0	0	0	0	0	0	0			1	5	2	0	0	0	0	0	0	0	0	0	0	0	0	0
2	22	6	MAT	2	32		3	3	1	6	5	2	3	0	0	1	0	0	0	0	0	0	0	0	0	0	0	0	0	0	0			1	5	2	0	0	0	0	0	0	0	0	0	0	0	0	0
2	22	6	MAT	2	29		2	3	1	4	1	2	3	0	0	1	0	0	0	0	0	0	0	0	0	0	0	0	0	0	0			3	5	2	0	0	0	0	0	0	0	0	0	0	0	0	0
2	22	6	MAT	2	30		3	8	1	5	1	2	3	0	0	1	0	0	0	0	0	0	0	0	0	0	0	0	0	0	0			1	5	2	0	0	0	0	0	0	0	0	0	0	0	0	0
2	22	6	MAT	2	30		3	8	1	5	1	2	3	0	0	1	0	0	0	0	0	0	0	0	0	0	0	0	0	0	0			1	5	2	0	0	0	0	0	0	0	0	0	0	0	0	0
2	22	6	MAT	2	20		3	8	1	2	1	2	3	0	0	1	0	0	0	0	0	0	0	0	0	0	0	0	0	0	0			3	5	2	0	0	0	0	0	0	0	0	0	0	0	0	0
2	22	6	MAT	2	42		2	3	1	6	1	2	3	0	0	1	0	0	0	0	0	0	0	0	0	0	0	0	0	0	0			1	5	2	0	0	0	0	0	0	0	0	0	0	0	0	0
2	22	6	MAT	2	33		2	8	1	4	1	2	3	0	0	1	0	0	0	0	0	0	0	0	0	0	0	0	0	0	0			1	5	2	0	0	0	0	0	0	0	0	0	0	0	0	0
2	22	6	MAT	2	38		3	7	1	7	1	2	3	0	0	1	0	0	0	0	0	0	0	0	0	0	0	0	0	0	0			2	5	2	0	0	0	0	0	0	0	0	0	0	0	0	0
2	22	6	MAT	2	51		2	3	1	8	3	2	3	0	0	1	0	0	0	0	0	0	0	0	0	0	0	0	0	0	0			2	5	2	0	0	0	0	0	0	0	0	0	0	0	0	0
2	22	9	LL	2	36		2	7	1	3	5	2	3	0	0	1	0	0	0	0	0	0	0	0	0	0	0	0	0	0	0			3	5	2	0	0	0	0	0	0	0	0	0	0	0	0	0
2	22	9	LL	2	24		3	7	1	2	5	2	3	0	0	1	0	0	0	0	0	0	0	0	0	0	0	0	0	0	0			3	5	2	0	0	0	0	0	0	0	0	0	0	0	0	0
2	22	9	FM	2	17		2	8	1	0	5	1	1	1	0	0	0	0	0	0	0	0	0	0	0	0	0	0	0	0	0			1	1	1	0	0	0	0	0	0	0	0	0	0	0	0	0
2	22	9	NT	2	25		2	7	3	1	3	5	3	0	0	1	0	0	0	0	0	0	0	0	0	0	0	0	0	0	0			3	5	2	0	0	0	0	0	0	0	0	0	0	0	0	0
2	22	9	LL	2	21		2	7	1	0	5	1	3	0	0	1	0	0	0	0	0	0	0	0	0	0	0	0	0	0	0			3	5	2	0	0	0	0	0	0	0	0	0	0	0	0	0
2	22	9	NT	2	33		3	8	1	2	1	2	3	0	0	1	0	0	0	0	0	0	0	0	0	0	0	0	0	0	0			1	1	1	0	0	0	0	0	0	0	0	0	0	0	0	0
2	22	9	NT	2	36		1	8	1	8	1	5	1	1	0	0	0	0	0	0	0	0	0	0	0	0	0	0	0	0	0			3	4	2	0	0	0	0	0	0	0	0	0	0	0	0	0
2	22	9	LL	2	15		3	2	1	0	1	1	3	0	0	1	0	0	0	0	0	0	0	0	0	0	0	0	0	0	0			7	3	1	0	0	0	0	0	0	0	0	0	0	0	0	0
2	22	9	NT	2	18		2	7	1	0	5	1	3	0	0	1	0	0	0	0	0	0	0	0	0	0	0	0	0	0	0			1	1	1	0	0	0	0	0	0	0	0	0	0	0	0	0
2	22	9	FM	2	40		1	3	1	10	5	2	1	1	0	0	0	0	0	0	0	0	0	0	0	0	0	0	0	0	0			2	5		0	0	0	0	0	0	0	0	0	0	0	0	0
2	22	9	NT	2	34		1	3	1	6	5	2	3	0	0	1	0	0	0	0	0	0	0	0	0	0	0	0	0	0	0			3	5		0	0	0	0	0	0	0	0	0	0	0	0	0
2	22	9	FM	2	24		3	8	1	2	5	2	3	0	0	1	0	0	0	0	0	0	0	0	0	0	0	0	0	0	0			3	5		0	0	0	0	0	0	0	0	0	0	0	0	0
2	22	9	LL	2	40		1	7	1	7	5	2	3	0	0	1	0	0	0	0	0	0	0	0	0	0	0	0	0	0	0			3	5	2	0	0	0	0	0	0	0	0	0	0	0	0	0
[truncated: 4,415 more rows]
[truncated: 25 more columns]

## Sheet: Coding
id	ctry	prov	sex	age	educ	occu	csta	nchi	reby	remi	typv	noin	dlvio	plav	tyag	noag	ovul	hpsy	metr	refe		disc
ICRC ID	Country	Province	Gender	Year of birth	Education	Occupation	Civil status	Number of children	Referred by	Resident/ Migration status	Type of violence	One or several incidents	Date of latest violence	Plvio	Type of agressor	Number of agressors	Other vulnerability factors	History of psychiatric problems?	Medical treatment received or ongoing	Referred elsewhere yes/no	Date pre test	Distress Scale	Pre depression score	Pre anxiety score	Pre stress score	Pre IES	Pre fonction ICRC14	Date post test	Post depression	Post anxiety score	Post stress score	Post IES	Post Function ICRC14	No individual sessions	No group sessions
			1 Male		1 Illiterate	1 Unemployed	1 Singe		1 Self	1 Resident	1. Victim of violence (physical, incl. torture, ill treatment; family/domestic)	1 One		1. Home	1. Partner	0 0	1. Destroyed/lost property and/or income	0 No	2 No	1. Other Psychological (specialist)		1 IES				0 0-23 Mild
	2 DRC		2 Female		2 Basic	2 Student	2 Married / Cohabitation		2 Active identification	2 Migrant	2. Witness of violence (physical, threats, killings/death, torture, ill treatment, sexual, family/domestic)	2 Several		2. School/work	2. Family member	1 1	2. Mother head of household	1 Yes present	1 Yes	2. Other Psychosocial		2 DASS				1 24-28 Mild
	3 Mali	21 North Kivu			3 Medium	3 Farming/cattle	3 Partner abroad		3 Family or friends	3 Migrant	3. Rape			3. On the road/while going somewhere	3. Known, non-family	2 2	3. Passing away/natural death of loved one (less than 2 years ago)	2 Yes past and present		3. Health (PHC	hospital	etc.)				2 29-33 Moderate
	4 Nigeria	22 South Kivu			4 High	4 Prostitute	4 Partner Missing		4 Community	4 Refugee	4. Attempted rape			4. During combat	4. Unknown civilian	3 3-5	4. Passing away/natural death of loved one (more than 2 years ago)	3 Past only		4. Economic / employment support						3 34-38 Severe
		31 Mopti				5 Fighter	5 Divorced / Separated		5 Awareness raising	5 Other	5. Incest (child sexually abused by family member)			5. While fleeing from violence/on the move	5. Armed person/military	4 6+	5. Missing a relative			5. Protection (PPC/PCP)						4 39+ Extremely severe
		32 Tombouctou				6 Religious	6 Widow/er		6 Information activity		6. Forced marriage			6. Camp/IDP/refugee site	6. Inmate (detention)		6. Caretaker neglect			6. Legal support
		41 Borno				7 Other jobs	7 Other		7 ICRC health		7. Forced prostitution			7. If other, please specify:	7. Guard/staff (detention)		7. Severe or chronic medical/physical condition			7. Education / schooling
		42 Adamawa				8 Business			8 Local health structure		8. Victim of trafficking / smuggling				8. No information/anonymous		8. Severe or chronic mental health condition			8. Social (local NGO..)
									9 ICRC Assistance		9. Kidnapping/hostage and/for sexual violence				9. If other, please specify:		9. Highly stigmatised disease(s) expl. HIV			9. Not referred
									10 ICRC protection		10. Kidnapping/hostage (without sexual violence)						10. Congenital (from birth) abnormality			10. Other (please specify in the next cell)
									11 Other		11. Killing of family member/loved one						11. Experience of discrimination/stigma/marginalization			11. Shelter
											12. Disappearance of family member/loved one						12. Lack of social support/network
											13. Forced recruitment (by armed groups)						13. Detention / incarceration
											14. Victim of/experienced torture/ill-treatment						14. Solitary confinement (detention)
											15. Insults / received threats						15. Forced to flee (as IDP, refugee, migrant)
											16. Other (please specify in the next cell)						16. Deportation
																	17. Accidents
																	18. Other (please specify in the next cell)
