# Supplementary material for: Community-Level Mental Health and Psychosocial Support During Armed Conflict: A Cohort Study From the Democratic Republic of the Congo, Mali, and Nigeria
Source: Front Public Health. 2022 Mar 28;10:815222. doi: 10.3389/fpubh.2022.815222 (PMC8995431; doi:10.3389/fpubh.2022.815222)
Supplement: Supplementary file 2 [file Data_Sheet_1.xlsx]

## Sheet: Data
ctry				Gender	age		educ	occu	remi	nchi	reby	csta	typv	typv1	typv2	typv3	typv4	typv5	typv6	typv7	typv8	typv9	typv10	typv11	typv12	typv13	typv14	typv15	typv16	typv17	typv18	Total of violence	noin	plvio	tyag	noag	ovul1	ovul2	ovul3	ovul4	ovul5	ovul6	ovul7	ovul8	ovul9	ovul9	ovul10	ovul11	ovul12
2				1	24		1	3	1		5	2	14	1	0	0	1	0	0	0	0	0	0	0	0	0	1	0	0	0	0			3	5	2	0	0	0	0	0	0	0	0	0	0	0	0	0
2				2	14		1	8	1	0	3	1	3	0	0	1	0	0	0	0	0	0	0	0	0	0	0	0	0	0	0			1	5	1	0	0	0	0	0	0	0	0	0	0	0	0	0
2				2	18		1	8	2		11	2	3	0	0	1	0	0	0	0	0	0	0	0	0	0	0	0	0	0	0			3	5	2	0	0	0	0	0	0	0	0	0	0	0	0	0
2				2	31		1	8	1	4	11	2	3	0	0	1	0	0	0	0	0	0	0	0	0	0	0	0	0	0	0			3		2	0	0	0	0	0	0	0	0	0	0	0	0	0
2				2	16		3	2	1	0	11	1	3	0	0	1	0	0	0	0	0	0	0	0	0	0	0	0	0	0	0			3	5	1	0	0	0	0	0	0	0	0	0	0	0	0	0
2				1	28		2	8	2		5	2	14	1	0	0	1	0	0	0	0	0	0	0	0	0	1	0	0	0	0			3	5	2	0	0	0	0	0	0	0	0	0	0	0	0	0
2				1	24		1	8	2	0	11	1	14	1	0	0	1	0	0	0	0	0	0	0	0	0	1	0	0	0	0			2	5	2	0	0	0	0	0	0	0	0	0	0	0	0	0
2				2	23		1	8	1		5	5	3	0	0	1	0	0	0	0	0	0	0	0	0	0	0	0	0	0	0			3	5	1	0	0	0	0	0	0	0	0	0	0	0	0	0
2				2	29		1	3	1	3	3	2	3	0	0	1	0	0	0	0	0	0	0	0	0	0	0	0	0	0	0				5	1	0	0	0	0	0	0	0	0	0	0	0	0	0
2				2	32		1	8	1	6	5	5	3	0	0	1	0	0	0	0	0	0	0	0	0	0	0	0	0	0	0				5	1	0	0	0	0	0	0	0	0	0	0	0	0	0
2				2	33		1	8	1		5	5	3	0	0	1	0	0	0	0	0	0	0	0	0	0	0	0	0	0	0			2	5	1	0	0	0	0	0	0	0	0	0	0	0	0	0
2				2	39		1	8	1		3		1	1	0	0	0	0	0	0	0	0	0	0	0	0	0	0	0	0	0			2	5	2	0	0	0	0	0	0	0	0	0	0	0	0	0
2				2	39			8	1		5		1	1	0	0	0	0	0	0	0	0	0	0	0	0	0	0	0	0	0			3	5	2	0	0	0	0	0	0	0	0	0	0	0	0	0
2					29		1	8	1		5		10	1	0	0	0	0	0	0	0	0	1	0	0	0	0	0	0	0	0			2	5	1	0	0	0	0	0	0	0	0	0	0	0	0	0
2				2	13			8	1	0	3	1	3	0	0	1	0	0	0	0	0	0	0	0	0	0	0	0	0	0	0				5	1	0	0	0	0	0	0	0	0	0	0	0	0	0
2				2	15		1	8	1	0	5	1	3	0	0	1	0	0	0	0	0	0	0	0	0	0	0	0	0	0	0			2	2	2	0	0	0	0	0	0	0	0	0	0	0	0	0
2				2	17		3	2		0	3	1	2	0	1	0	0	0	0	0	0	0	0	0	0	0	0	0	0	0	0			7	5		0	0	0	0	0	0	0	0	0	0	0	0	0
2				2	33		1	3	1	5	5	5	3	0	0	1	0	0	0	0	0	0	0	0	0	0	0	0	0	0	0			2	5	2	0	0	0	0	0	0	0	0	0	0	0	0	0
2				2	39		1	7	2	3	11	6	3	0	0	1	0	0	0	0	0	0	0	0	0	0	0	0	0	0	0			2	5	1	0	0	0	0	0	0	0	0	0	0	0	0	0
2				2	26		2	8	2	3	11	5	3	0	0	1	0	0	0	0	0	0	0	0	0	0	0	0	0	0	0			2	5	2	0	0	0	0	0	0	0	0	0	0	0	0	0
2				2	39		1	8	2	5	5	2	3	0	0	1	0	0	0	0	0	0	0	0	0	0	0	0	0	0	0			2	5	1	0	0	0	0	0	0	0	0	0	0	0	0	0
2				2	39		1	3	2	3	5	2	3	0	0	1	0	0	0	0	0	0	0	0	0	0	0	0	0	0	0			2	5	2	0	0	0	0	0	0	0	0	0	0	0	0	0
2				2	21		1	3	1	3	5	2	3	0	0	1	0	0	0	0	0	0	0	0	0	0	0	0	0	0	0			2	5	2	0	0	0	0	0	0	0	0	0	0	0	0	0
2				1	40		1	8	1	5	5	2	14	1	0	0	1	0	0	0	0	0	0	0	0	0	1	0	0	0	0			3	5	2	0	0	0	0	0	0	0	0	0	0	0	0	0
2				2	36		1	3	1	9	1	2	1	1	0	0	0	0	0	0	0	0	0	0	0	0	0	0	0	0	0			3	5	2	0	0	0	0	0	0	0	0	0	0	0	0	0
2				2	30		1	8	1	4	5	5	3	0	0	1	0	0	0	0	0	0	0	0	0	0	0	0	0	0	0			1	5	1	0	0	0	0	0	0	0	0	0	0	0	0	0
2				1	30		1	8	1	6	5	2	9. Kidnapping/ Enlèvement/ Otage (SANS violence sexuelle)	0	0	0	0	0	0	0	0	1	0	0	0	0	0	0	0	0	0			3	5	1	0	0	0	0	0	0	0	0	0	0	0	0	0
2				1	40		1	8	1	6	1	2	9. Kidnapping/ Enlèvement/ Otage (SANS violence sexuelle)	0	0	0	0	0	0	0	0	1	0	0	0	0	0	0	0	0	0			3	5	2	0	0	0	0	0	0	0	0	0	0	0	0	0
2				2	23		1	8	1	3	11	2	3	0	0	1	0	0	0	0	0	0	0	0	0	0	0	0	0	0	0			3	5	2	0	0	0	0	0	0	0	0	0	0	0	0	0
2				2	40		1	8	1	6	5	2	3	0	0	1	0	0	0	0	0	0	0	0	0	0	0	0	0	0	0			3	5	1	0	0	0	0	0	0	0	0	0	0	0	0	0
2				2	53		1	3	1	6	5	2	11. Membre de famille / personne proche assassinée	1	0	0	0	0	0	0	0	0	0	1	0	0	0	0	0	0	0			1	2	1	0	0	0	0	0	0	0	0	0	0	0	0	0
2				1	35		1	8	1	7	3	5	9. Kidnapping/ Enlèvement/ Otage (SANS violence sexuelle)	0	0	0	0	0	0	0	0	1	0	0	0	0	0	0	0	0	0			3	5	1	0	0	0	0	0	0	0	0	0	0	0	0	0
2				2	16		3	2	1	0	11	1	3	0	0	1	0	0	0	0	0	0	0	0	0	0	0	0	0	0	0			2	5	2	0	0	0	0	0	0	0	0	0	0	0	0	0
2				1	27		2	7	1	5	5	2	14	1	0	0	1	0	0	0	0	0	0	0	0	0	1	0	0	0	0			3	5	2	0	0	0	0	0	0	0	0	0	0	0	0	0
2				1	35		1	8	2	7	5	6	10	1	0	0	0	0	0	0	0	0	1	0	0	0	0	0	0	0	0			3	5	1	0	0	0	0	0	0	0	0	0	0	0	0	0
2				2	34		1	8	2	8	5	5	3	0	0	1	0	0	0	0	0	0	0	0	0	0	0	0	0	0	0			3	5	1	0	0	0	0	0	0	0	0	0	0	0	0	0
2				2	60		1	8	2	8	5	6	3	0	0	1	0	0	0	0	0	0	0	0	0	0	0	0	0	0	0			3	5	1	0	0	0	0	0	0	0	0	0	0	0	0	0
2				1	35		1	3	1	5	3	5	1	1	0	0	0	0	0	0	0	0	0	0	0	0	0	0	0	0	0			1	2	2	0	0	0	0	0	0	0	0	0	0	0	0	0
2				1	32		3	7	1	7	5	2	9. Kidnapping/ Enlèvement/ Otage (SANS violence sexuelle)	0	0	0	0	0	0	0	0	1	0	0	0	0	0	0	0	0	0			3	5	2	0	0	0	0	0	0	0	0	0	0	0	0	0
2				1	22		3	7	1	2	5	2	9. Kidnapping/ Enlèvement/ Otage (SANS violence sexuelle)	0	0	0	0	0	0	0	0	1	0	0	0	0	0	0	0	0	0				5	2	0	0	0	0	0	0	0	0	0	0	0	0	0
2				2	36		2	8		2	5		3, 10	1	0	1	0	0	0	0	0	0	1	0	0	0	0	0	0	0	0			3	5	1	0	0	0	0	0	0	0	0	0	0	0	0	0
2				2	31		1	8	1	4	11	5	3	0	0	1	0	0	0	0	0	0	0	0	0	0	0	0	0	0	0			1	5	1	0	0	0	0	0	0	0	0	0	0	0	0	0
2				2	34		2	3	2	3	3	5	3	0	0	1	0	0	0	0	0	0	0	0	0	0	0	0	0	0	0			2	5	2	0	0	0	0	0	0	0	0	0	0	0	0	0
2				2	17		3	2	1	0	5	1	3	0	0	1	0	0	0	0	0	0	0	0	0	0	0	0	0	0	0			2	4	1	0	0	0	0	0	0	0	0	0	0	0	0	0
2				1	65		1	8		2	5	2	9. Kidnapping/ Enlèvement/ Otage (SANS violence sexuelle)	0	0	0	0	0	0	0	0	1	0	0	0	0	0	0	0	0	0			1	5	2	0	0	0	0	0	0	0	0	0	0	0	0	0
2				2	45		2	8	1	8	11	2	10	1	0	0	0	0	0	0	0	0	1	0	0	0	0	0	0	0	0			3	5	2	0	0	0	0	0	0	0	0	0	0	0	0	0
2					41		1	3		5	5	6	2, 3	0	1	1	0	0	0	0	0	0	0	0	0	0	0	0	0	0	0			2	5	2	0	0	0	0	0	0	0	0	0	0	0	0	0
2				2	35		2	3	1	5	5	2	3, 10	1	0	1	0	0	0	0	0	0	1	0	0	0	0	0	0	0	0			3	5	1	0	0	0	0	0	0	0	0	0	0	0	0	0
2				2	26		3	8	1	3	5	5	3, 15. Insultes / a reçu des menaces	1	0	1	0	1	0	0	0	0	0	0	0	0	0	1	0	0	0			2	5	2	0	0	0	0	0	0	0	0	0	0	0	0	0
2				2	37			8		7	5	2	3, 2	0	1	1	0	0	0	0	0	0	0	0	0	0	0	0	0	0	0			3	5	1	0	0	0	0	0	0	0	0	0	0	0	0	0
2				2	32		1	7	1	5	5		3	0	0	1	0	0	0	0	0	0	0	0	0	0	0	0	0	0	0			2	5	2	0	0	0	0	0	0	0	0	0	0	0	0	0
2				2	27		2	7	1		4	2	3	0	0	1	0	0	0	0	0	0	0	0	0	0	0	0	0	0	0			3	5	2	0	0	0	0	0	0	0	0	0	0	0	0	0
2				2	20		3	3		0	5	1	2	0	1	0	0	0	0	0	0	0	0	0	0	0	0	0	0	0	0			2	5	2	0	0	0	0	0	0	0	0	0	0	0	0	0
2				1	43		2	3	1	7	1	2	2	0	1	0	0	0	0	0	0	0	0	0	0	0	0	0	0	0	0			2	5	2	0	0	0	0	0	0	0	0	0	0	0	0	0
2							2	2	1	0		1	4. Tentative de Viol	0	0	0	1	0	0	0	0	0	0	0	0	0	0	0	0	0	0			3	3	1	0	0	0	0	0	0	0	0	0	0	0	0	0
2					37		2	3			5	2	3	0	0	1	0	0	0	0	0	0	0	0	0	0	0	0	0	0	0				5	2	0	0	0	0	0	0	0	0	0	0	0	0	0
2				2	34		3	3	2	7	5	5	3	0	0	1	0	0	0	0	0	0	0	0	0	0	0	0	0	0	0			3	5	2	0	0	0	0	0	0	0	0	0	0	0	0	0
2								7			5			0	0	0	0	0	0	0	0	0	0	0	0	0	0	0	0	0	0						0	0	0	0	0	0	0	0	0	0	0	0	0
2				2	20		3	3	1			1	3	0	0	1	0	0	0	0	0	0	0	0	0	0	0	0	0	0	0			3	5		0	0	0	0	0	0	0	0	0	0	0	0	0
2				1	26		2	3	1	3	3	2	16. Autre (SVP dans la case suivante)	1	0	0	0	0	1	0	0	0	0	0	0	0	0	0	1	0	0						0	0	0	0	0	0	0	0	0	0	0	0	0
2				1	31			1		6	1			0	0	0	0	0	0	0	0	0	0	0	0	0	0	0	0	0	0						0	0	0	0	0	0	0	0	0	0	0	0	0
2				2	19			3	2	0	3			0	0	0	0	0	0	0	0	0	0	0	0	0	0	0	0	0	0						0	0	0	0	0	0	0	0	0	0	0	0	0
2				2	20		3	1	1		1	1	3	0	0	1	0	0	0	0	0	0	0	0	0	0	0	0	0	0	0				5	1	0	0	0	0	0	0	0	0	0	0	0	0	0
2				2	37		2	8	1	6	3	2	16. Autre (SVP dans la case suivante)	1	0	0	0	0	1	0	0	0	0	0	0	0	0	0	1	0	0						0	0	0	0	0	0	0	0	0	0	0	0	0
2				2	29		1	3		7	3	6		0	0	0	0	0	0	0	0	0	0	0	0	0	0	0	0	0	0						0	0	0	0	0	0	0	0	0	0	0	0	0
2				2	34		2	8	1	8	5	2	3	0	0	1	0	0	0	0	0	0	0	0	0	0	0	0	0	0	0			3	5	2	0	0	0	0	0	0	0	0	0	0	0	0	0
2				2	39		1	3	1	6	5	6	16. Autre (SVP dans la case suivante)	1	0	0	0	0	1	0	0	0	0	0	0	0	0	0	1	0	0			1			0	0	0	0	0	0	0	0	0	0	0	0	0
2				2			2	3	2	2	5	2	3	0	0	1	0	0	0	0	0	0	0	0	0	0	0	0	0	0	0			3	5	1	0	0	0	0	0	0	0	0	0	0	0	0	0
2					17			2	1	0	3	1	3	0	0	1	0	0	0	0	0	0	0	0	0	0	0	0	0	0	0			1	3	1	0	0	0	0	0	0	0	0	0	0	0	0	0
2				2	27		1	3	1	1	3	1	3	0	0	1	0	0	0	0	0	0	0	0	0	0	0	0	0	0	0			3	5	1	0	0	0	0	0	0	0	0	0	0	0	0	0
2				2	19		1	3	1		5	7	1	1	0	0	0	0	0	0	0	0	0	0	0	0	0	0	0	0	0			1	2		0	0	0	0	0	0	0	0	0	0	0	0	0
2				1	42		4	3	1		1	5	1	1	0	0	0	0	0	0	0	0	0	0	0	0	0	0	0	0	0			1	5	1	0	0	0	0	0	0	0	0	0	0	0	0	0
2				2	20		2	3	1	2	5	6	3	0	0	1	0	0	0	0	0	0	0	0	0	0	0	0	0	0	0			3	5	2	0	0	0	0	0	0	0	0	0	0	0	0	0
2				2	22		1	3	2	1	3	6	3	0	0	1	0	0	0	0	0	0	0	0	0	0	0	0	0	0	0			4	5		0	0	0	0	0	0	0	0	0	0	0	0	0
2				2	26		1	3	2	3	2	4	3	0	0	1	0	0	0	0	0	0	0	0	0	0	0	0	0	0	0			3	4	1	0	0	0	0	0	0	0	0	0	0	0	0	0
2				2	31		2	3	1		1	1	1	1	0	0	0	0	0	0	0	0	0	0	0	0	0	0	0	0	0			1	4		0	0	0	0	0	0	0	0	0	0	0	0	0
2				1	23			3	1		1	5	2	0	1	0	0	0	0	0	0	0	0	0	0	0	0	0	0	0	0			1	2	2	0	0	0	0	0	0	0	0	0	0	0	0	0
2				2	40		2	7	1	7	5	2	14	1	0	0	1	0	0	0	0	0	0	0	0	0	1	0	0	0	0			2	5	2	0	0	0	0	0	0	0	0	0	0	0	0	0
2				2	23		1	3	2	3	11	5	10	1	0	0	0	0	0	0	0	0	1	0	0	0	0	0	0	0	0			1	5	2	0	0	0	0	0	0	0	0	0	0	0	0	0
2				2	50		1	7	1	5	11	6	3	0	0	1	0	0	0	0	0	0	0	0	0	0	0	0	0	0	0			1	5	1	0	0	0	0	0	0	0	0	0	0	0	0	0
2				1	16		2	8	1	0	11	1	3	0	0	1	0	0	0	0	0	0	0	0	0	0	0	0	0	0	0			1	5	1	0	0	0	0	0	0	0	0	0	0	0	0	0
2				1	22		3	7	2	2	5	2	9. Kidnapping/ Enlèvement/ Otage (SANS violence sexuelle)	0	0	0	0	0	0	0	0	1	0	0	0	0	0	0	0	0	0			2	5	2	0	0	0	0	0	0	0	0	0	0	0	0	0
2				2	15		2	8	1	0	11	1	3	0	0	1	0	0	0	0	0	0	0	0	0	0	0	0	0	0	0			2	5	2	0	0	0	0	0	0	0	0	0	0	0	0	0
2				2	41		1	3	1	9	5	6	10	1	0	0	0	0	0	0	0	0	1	0	0	0	0	0	0	0	0			1	5	1	0	0	0	0	0	0	0	0	0	0	0	0	0
2				2	35		1	8	1	5	5	6	10	1	0	0	0	0	0	0	0	0	1	0	0	0	0	0	0	0	0			2	5	2	0	0	0	0	0	0	0	0	0	0	0	0	0
2				1	42		1	3	1	5	5		14	1	0	0	1	0	0	0	0	0	0	0	0	0	1	0	0	0	0			2	5	2	0	0	0	0	0	0	0	0	0	0	0	0	0
2				2	34		1	8	2	7	5	2	3	0	0	1	0	0	0	0	0	0	0	0	0	0	0	0	0	0	0			2	5	2	0	0	0	0	0	0	0	0	0	0	0	0	0
2				1	35		2	7	1	6	3	2	14	1	0	0	1	0	0	0	0	0	0	0	0	0	1	0	0	0	0			2	4	2	0	0	0	0	0	0	0	0	0	0	0	0	0
2				1	30		1	8	2	6	5	5	1	1	0	0	0	0	0	0	0	0	0	0	0	0	0	0	0	0	0			1	2	1	0	0	0	0	0	0	0	0	0	0	0	0	0
2				1	40		1	3	1	8	5	2	9. Kidnapping/ Enlèvement/ Otage (SANS violence sexuelle)	0	0	0	0	0	0	0	0	1	0	0	0	0	0	0	0	0	0			2	5	2	0	0	0	0	0	0	0	0	0	0	0	0	0
2				2	45		2	8	1	9	5	2	2	0	1	0	0	0	0	0	0	0	0	0	0	0	0	0	0	0	0			3	5	2	0	0	0	0	0	0	0	0	0	0	0	0	0
2				1	40		1	8	1		5	5	3	0	0	1	0	0	0	0	0	0	0	0	0	0	0	0	0	0	0			1	5	1	0	0	0	0	0	0	0	0	0	0	0	0	0
2				2	16		2	2	1	0	11	2	3	0	0	1	0	0	0	0	0	0	0	0	0	0	0	0	0	0	0			2	5	1	0	0	0	0	0	0	0	0	0	0	0	0	0
2				2	22		2	8	1	0	5	5	3	0	0	1	0	0	0	0	0	0	0	0	0	0	0	0	0	0	0			3	5	2	0	0	0	0	0	0	0	0	0	0	0	0	0
2				2	36		1	8	2	7	11	2	3	0	0	1	0	0	0	0	0	0	0	0	0	0	0	0	0	0	0			2	5	2	0	0	0	0	0	0	0	0	0	0	0	0	0
2				2	30		1	8	2		5	6	3	0	0	1	0	0	0	0	0	0	0	0	0	0	0	0	0	0	0			1	5	1	0	0	0	0	0	0	0	0	0	0	0	0	0
2				2	30		1	8	2	6	5	5	10	1	0	0	0	0	0	0	0	0	1	0	0	0	0	0	0	0	0			1	5	1	0	0	0	0	0	0	0	0	0	0	0	0	0
2				2	35		1	8	2	7	5	5	10	1	0	0	0	0	0	0	0	0	1	0	0	0	0	0	0	0	0			3	5	1	0	0	0	0	0	0	0	0	0	0	0	0	0
2				2	34			1	1	4	5	5	3	0	0	1	0	0	0	0	0	0	0	0	0	0	0	0	0	0	0			3	5	2	0	0	0	0	0	0	0	0	0	0	0	0	0
2				2	36		1	3	1	3	3	5	3	0	0	1	0	0	0	0	0	0	0	0	0	0	0	0	0	0	0			1	3	2	0	0	0	0	0	0	0	0	0	0	0	0	0
2				2	25		3	1	1	3	1	2	1	1	0	0	0	0	0	0	0	0	0	0	0	0	0	0	0	0	0			3	4	2	0	0	0	0	0	0	0	0	0	0	0	0	0
2				2	60		1	8	1	5	5	6	3	0	0	1	0	0	0	0	0	0	0	0	0	0	0	0	0	0	0			1	5	2	0	0	0	0	0	0	0	0	0	0	0	0	0
2				2	17		1	1	1	0	8	1	3	0	0	1	0	0	0	0	0	0	0	0	0	0	0	0	0	0	0			3	4	1	0	0	0	0	0	0	0	0	0	0	0	0	0
2				2	37		3	3	1	9	1	4	3	0	0	1	0	0	0	0	0	0	0	0	0	0	0	0	0	0	0			3	5	1	0	0	0	0	0	0	0	0	0	0	0	0	0
2				2	50		1	1	1	5	5		3	0	0	1	0	0	0	0	0	0	0	0	0	0	0	0	0	0	0			1	4	1	0	0	0	0	0	0	0	0	0	0	0	0	0
2				2	42		2	8	1	8	5		3	0	0	1	0	0	0	0	0	0	0	0	0	0	0	0	0	0	0			3	4	2	0	0	0	0	0	0	0	0	0	0	0	0	0
2				2	28		1	1	1	6	3	2	1	1	0	0	0	0	0	0	0	0	0	0	0	0	0	0	0	0	0			2	5		0	0	0	0	0	0	0	0	0	0	0	0	0
2				2	18		2	1	1	0	1	1	2	0	1	0	0	0	0	0	0	0	0	0	0	0	0	0	0	0	0			1	5	2	0	0	0	0	0	0	0	0	0	0	0	0	0
2				2	15		2	2	1	0	3	1	3	0	0	1	0	0	0	0	0	0	0	0	0	0	0	0	0	0	0			3	4	2	0	0	0	0	0	0	0	0	0	0	0	0	0
2				2	18		3	1	1	0	5	1	3	0	0	1	0	0	0	0	0	0	0	0	0	0	0	0	0	0	0			3	4	2	0	0	0	0	0	0	0	0	0	0	0	0	0
2				2	20		3	3	1	0	5	1	3	0	0	1	0	0	0	0	0	0	0	0	0	0	0	0	0	0	0			3	3	1	0	0	0	0	0	0	0	0	0	0	0	0	0
2				2	17		1	1	1	0	3	1	3	0	0	1	0	0	0	0	0	0	0	0	0	0	0	0	0	0	0			3	4	2	0	0	0	0	0	0	0	0	0	0	0	0	0
2				1	26		4	7	1		6		1	1	0	0	0	0	0	0	0	0	0	0	0	0	0	0	0	0	0			3	5	2	0	0	0	0	0	0	0	0	0	0	0	0	0
2				2	17		3	2		0	5	1	3	0	0	1	0	0	0	0	0	0	0	0	0	0	0	0	0	0	0			3	3	1	0	0	0	0	0	0	0	0	0	0	0	0	0
2				2	19		2	2		0	5	1	3	0	0	1	0	0	0	0	0	0	0	0	0	0	0	0	0	0	0			3	5	2	0	0	0	0	0	0	0	0	0	0	0	0	0
2				2	20		3	8	1	2	1	2	3	0	0	1	0	0	0	0	0	0	0	0	0	0	0	0	0	0	0				3	2	0	0	0	0	0	0	0	0	0	0	0	0	0
2				2	33		2	1	1	4	5	4	16. Autre (SVP dans la case suivante)	1	0	0	0	0	1	0	0	0	0	0	0	0	0	0	1	0	0			1	8		0	0	0	0	0	0	0	0	0	0	0	0	0
2				2	20		3	2	1	0	1	1	1	1	0	0	0	0	0	0	0	0	0	0	0	0	0	0	0	0	0			2	3	2	0	0	0	0	0	0	0	0	0	0	0	0	0
2				2	22		3	2	1	0	3		3	0	0	1	0	0	0	0	0	0	0	0	0	0	0	0	0	0	0			3	3	1	0	0	0	0	0	0	0	0	0	0	0	0	0
2				2	26		3	2	1	0	3	1	3	0	0	1	0	0	0	0	0	0	0	0	0	0	0	0	0	0	0			3	5	1	0	0	0	0	0	0	0	0	0	0	0	0	0
2				2	19		2	1		0	5	1	3	0	0	1	0	0	0	0	0	0	0	0	0	0	0	0	0	0	0			3	4	1	0	0	0	0	0	0	0	0	0	0	0	0	0
2				2	41		2	8	1	9	5	4	3	0	0	1	0	0	0	0	0	0	0	0	0	0	0	0	0	0	0			3	5	2	0	0	0	0	0	0	0	0	0	0	0	0	0
2				2	49		1	3	1	7	5	2	3	0	0	1	0	0	0	0	0	0	0	0	0	0	0	0	0	0	0			3	5	2	0	0	0	0	0	0	0	0	0	0	0	0	0
2				1	27		4	7	1	0	5	1	1	1	0	0	0	0	0	0	0	0	0	0	0	0	0	0	0	0	0			3	3	1	0	0	0	0	0	0	0	0	0	0	0	0	0
2				2	33		3	1	1	3	3	2	3	0	0	1	0	0	0	0	0	0	0	0	0	0	0	0	0	0	0			3	5	1	0	0	0	0	0	0	0	0	0	0	0	0	0
2				2	34		2	1		6	5	2	3	0	0	1	0	0	0	0	0	0	0	0	0	0	0	0	0	0	0			3	5	2	0	0	0	0	0	0	0	0	0	0	0	0	0
2				2	23		3	1	1	1	3	1	3	0	0	1	0	0	0	0	0	0	0	0	0	0	0	0	0	0	0			3	5	2	0	0	0	0	0	0	0	0	0	0	0	0	0
2				1	32		3	7	1	0	2	2	1	1	0	0	0	0	0	0	0	0	0	0	0	0	0	0	0	0	0			1	2	2	0	0	0	0	0	0	0	0	0	0	0	0	0
2				2	27		3	8	1	0	5	1	3	0	0	1	0	0	0	0	0	0	0	0	0	0	0	0	0	0	0			3	5	1	0	0	0	0	0	0	0	0	0	0	0	0	0
2				2	18		3	2	1	0	5	1	3	0	0	1	0	0	0	0	0	0	0	0	0	0	0	0	0	0	0			3	5	1	0	0	0	0	0	0	0	0	0	0	0	0	0
2				2	36		1	3	1	4	3	2	3	0	0	1	0	0	0	0	0	0	0	0	0	0	0	0	0	0	0			5	5	1	0	0	0	0	0	0	0	0	0	0	0	0	0
2				2	32		2	3	1	5	5	2	3	0	0	1	0	0	0	0	0	0	0	0	0	0	0	0	0	0	0			3	5	1	0	0	0	0	0	0	0	0	0	0	0	0	0
2				2	36		1	3	2	6	5	6	3	0	0	1	0	0	0	0	0	0	0	0	0	0	0	0	0	0	0			3	5	2	0	0	0	0	0	0	0	0	0	0	0	0	0
2				2	28		2	3	1	3	3	5	3, 15. Insultes / a reçu des menaces	1	0	1	0	1	0	0	0	0	0	0	0	0	0	1	0	0	0			2	5		0	0	0	0	0	0	0	0	0	0	0	0	0
2				2	31		2	8	1	3	5	1	3, 16. Autre (SVP dans la case suivante)	1	0	1	0	0	1	0	0	0	0	0	0	0	0	0	1	0	0			3	5	1	0	0	0	0	0	0	0	0	0	0	0	0	0
2				1	44		2	3	1		5	2	1, 16. Autre (SVP dans la case suivante)	1	0	0	0	0	1	0	0	0	0	0	0	0	0	0	1	0	0				5	2	0	0	0	0	0	0	0	0	0	0	0	0	0
2				2	31		2	3	1	4	5	2	3	0	0	1	0	0	0	0	0	0	0	0	0	0	0	0	0	0	0			3	5	1	0	0	0	0	0	0	0	0	0	0	0	0	0
2				2	17		3	2	1	0	3	1	3	0	0	1	0	0	0	0	0	0	0	0	0	0	0	0	0	0	0			3	3	1	0	0	0	0	0	0	0	0	0	0	0	0	0
2				2	17		3	2	2	0	5	1	3	0	0	1	0	0	0	0	0	0	0	0	0	0	0	0	0	0	0			2	5	2	0	0	0	0	0	0	0	0	0	0	0	0	0
2				2	42		1	7	1	9	5	2	3	0	0	1	0	0	0	0	0	0	0	0	0	0	0	0	0	0	0				5	2	0	0	0	0	0	0	0	0	0	0	0	0	0
2				1	34		3	3	1		1	2	1, 16. Autre (SVP dans la case suivante)	1	0	0	0	0	1	0	0	0	0	0	0	0	0	0	1	0	0			3	5	2	0	0	0	0	0	0	0	0	0	0	0	0	0
2				2	31		2	7	1	4	3	2	2	0	1	0	0	0	0	0	0	0	0	0	0	0	0	0	0	0	0			3	5	2	0	0	0	0	0	0	0	0	0	0	0	0	0
2				2			3	2	1		5	1	7. Prostitution forcée, 15. Insultes / a reçu des menaces	1	0	0	0	1	0	1	0	0	0	0	0	0	0	1	0	0	0			1	2	1	0	0	0	0	0	0	0	0	0	0	0	0	0
2				2	32		2	3	1	3	5	2	3	0	0	1	0	0	0	0	0	0	0	0	0	0	0	0	0	0	0			2	5	2	0	0	0	0	0	0	0	0	0	0	0	0	0
2				1			2	3			5	2	1, 14	1	0	0	1	0	0	0	0	0	0	0	0	0	1	0	0	0	0			3	5	2	0	0	0	0	0	0	0	0	0	0	0	0	0
2				1	26		3	3	1	2	5	2	1	1	0	0	0	0	0	0	0	0	0	0	0	0	0	0	0	0	0			3	5	2	0	0	0	0	0	0	0	0	0	0	0	0	0
2				2	16		3	2	1	0	3	2	3	0	0	1	0	0	0	0	0	0	0	0	0	0	0	0	0	0	0			3	5	2	0	0	0	0	0	0	0	0	0	0	0	0	0
2				2	25		2	8	1	3	5		3	0	0	1	0	0	0	0	0	0	0	0	0	0	0	0	0	0	0			3	5	1	0	0	0	0	0	0	0	0	0	0	0	0	0
2				1	37		3	3	1	5	5	2	1, 2	1	1	0	0	0	0	0	0	0	0	0	0	0	0	0	0	0	0			3	5	2	0	0	0	0	0	0	0	0	0	0	0	0	0
2				2	30		2	3	1	5	5	2	3, 16. Autre (SVP dans la case suivante)	1	0	1	0	0	1	0	0	0	0	0	0	0	0	0	1	0	0			2	5	2	0	0	0	0	0	0	0	0	0	0	0	0	0
2				1	40		2	3		4	5	2	1, 16. Autre (SVP dans la case suivante)	1	0	0	0	0	1	0	0	0	0	0	0	0	0	0	1	0	0			2	5	2	0	0	0	0	0	0	0	0	0	0	0	0	0
2				2	28		2	3	1	4	5	2	3, 4. Tentative de Viol	0	0	1	1	0	0	0	0	0	0	0	0	0	0	0	0	0	0			2	5	2	0	0	0	0	0	0	0	0	0	0	0	0	0
2				2	27		2	8	1	3	5	2	3	0	0	1	0	0	0	0	0	0	0	0	0	0	0	0	0	0	0			3	3	1	0	0	0	0	0	0	0	0	0	0	0	0	0
2				2	28		1	3	1	4	5	2	3	0	0	1	0	0	0	0	0	0	0	0	0	0	0	0	0	0	0			2	5	1	0	0	0	0	0	0	0	0	0	0	0	0	0
2				2	45		1	7	1	7	5	2	3	0	0	1	0	0	0	0	0	0	0	0	0	0	0	0	0	0	0			3	5	2	0	0	0	0	0	0	0	0	0	0	0	0	0
2				1	38		2	7	1	7	5	2	1	1	0	0	0	0	0	0	0	0	0	0	0	0	0	0	0	0	0			1	5	2	0	0	0	0	0	0	0	0	0	0	0	0	0
2				2			2	3	1	3	5	2	3	0	0	1	0	0	0	0	0	0	0	0	0	0	0	0	0	0	0			2		2	0	0	0	0	0	0	0	0	0	0	0	0	0
2				2			2	3	1	6	5	2	3	0	0	1	0	0	0	0	0	0	0	0	0	0	0	0	0	0	0				5	2	0	0	0	0	0	0	0	0	0	0	0	0	0
2				1			3	3	1		5	2	1	1	0	0	0	0	0	0	0	0	0	0	0	0	0	0	0	0	0			2	5	2	0	0	0	0	0	0	0	0	0	0	0	0	0
2				2	33		1	3	1	5	5	2	3	0	0	1	0	0	0	0	0	0	0	0	0	0	0	0	0	0	0				5	2	0	0	0	0	0	0	0	0	0	0	0	0	0
2				2	28		3	3	1	5	5	2	3	0	0	1	0	0	0	0	0	0	0	0	0	0	0	0	0	0	0			2		2	0	0	0	0	0	0	0	0	0	0	0	0	0
2				1			3	3	1	8	5		1	1	0	0	0	0	0	0	0	0	0	0	0	0	0	0	0	0	0			2	5	2	0	0	0	0	0	0	0	0	0	0	0	0	0
2				2			2	3	1	5	5	2	3	0	0	1	0	0	0	0	0	0	0	0	0	0	0	0	0	0	0			2	4	2	0	0	0	0	0	0	0	0	0	0	0	0	0
2				2	25		2	8	1	3	4	2	3, 9. Kidnapping/ Enlèvement/ Otage (SANS violence sexuelle)	0	0	1	0	0	0	0	0	1	0	0	0	0	0	0	0	0	0			3	5	1	0	0	0	0	0	0	0	0	0	0	0	0	0
2				2	28		2	3	1	3	5	2	2	0	1	0	0	0	0	0	0	0	0	0	0	0	0	0	0	0	0			2	5	2	0	0	0	0	0	0	0	0	0	0	0	0	0
2				2	36		2	3	1		5	2	3	0	0	1	0	0	0	0	0	0	0	0	0	0	0	0	0	0	0			3	5	2	0	0	0	0	0	0	0	0	0	0	0	0	0
2				2	20		3	7	1	0	5	1	3	0	0	1	0	0	0	0	0	0	0	0	0	0	0	0	0	0	0			2	3	1	0	0	0	0	0	0	0	0	0	0	0	0	0
2				2	37		2	7	1		5	2	3	0	0	1	0	0	0	0	0	0	0	0	0	0	0	0	0	0	0				4	2	0	0	0	0	0	0	0	0	0	0	0	0	0
2				2	45		1	3	2	6	5	6	3, 16. Autre (SVP dans la case suivante)	1	0	1	0	0	1	0	0	0	0	0	0	0	0	0	1	0	0			3	5		0	0	0	0	0	0	0	0	0	0	0	0	0
2				2	33		2	3	1	4	8	1	3, 1, 15. Insultes / a reçu des menaces	1	0	1	0	1	0	0	0	0	0	0	0	0	0	1	0	0	0			3	5	2	0	0	0	0	0	0	0	0	0	0	0	0	0
2				1	41		2	3			5		1, 16. Autre (SVP dans la case suivante)	1	0	0	0	0	1	0	0	0	0	0	0	0	0	0	1	0	0				5	2	0	0	0	0	0	0	0	0	0	0	0	0	0
2				2	15		3	2	1	0	4	1	3	0	0	1	0	0	0	0	0	0	0	0	0	0	0	0	0	0	0					1	0	0	0	0	0	0	0	0	0	0	0	0	0
2				2	18		3	8	1	0	5	1	3	0	0	1	0	0	0	0	0	0	0	0	0	0	0	0	0	0	0			1	5	2	0	0	0	0	0	0	0	0	0	0	0	0	0
2				2	38		2	7		3	5	2	3, 14	1	0	1	1	0	0	0	0	0	0	0	0	0	1	0	0	0	0			1	3	1	0	0	0	0	0	0	0	0	0	0	0	0	0
2				2	24		2	3		3	4	2	3	0	0	1	0	0	0	0	0	0	0	0	0	0	0	0	0	0	0			3	4		0	0	0	0	0	0	0	0	0	0	0	0	0
2				2	22		2	3		0	3	1	3	0	0	1	0	0	0	0	0	0	0	0	0	0	0	0	0	0	0			3	4	1	0	0	0	0	0	0	0	0	0	0	0	0	0
2				2	15		3	2	1	0	5	1	3	0	0	1	0	0	0	0	0	0	0	0	0	0	0	0	0	0	0			3	3	1	0	0	0	0	0	0	0	0	0	0	0	0	0
2				2	30		2	8	2	5	5	2	3, 10	1	0	1	0	0	0	0	0	0	1	0	0	0	0	0	0	0	0			3	5	2	0	0	0	0	0	0	0	0	0	0	0	0	0
2				2	26		3	8	1	3	5	2	3	0	0	1	0	0	0	0	0	0	0	0	0	0	0	0	0	0	0			2	3	1	0	0	0	0	0	0	0	0	0	0	0	0	0
2				2	16		3	2		0	3	1	3	0	0	1	0	0	0	0	0	0	0	0	0	0	0	0	0	0	0			3	4	1	0	0	0	0	0	0	0	0	0	0	0	0	0
2				2	17		3	2	1	0	3	1	3	0	0	1	0	0	0	0	0	0	0	0	0	0	0	0	0	0	0					1	0	0	0	0	0	0	0	0	0	0	0	0	0
2				2	14		1	2		0	3	1	3	0	0	1	0	0	0	0	0	0	0	0	0	0	0	0	0	0	0			3	3	1	0	0	0	0	0	0	0	0	0	0	0	0	0
2				2	40		1	3	1		3	2	14	1	0	0	1	0	0	0	0	0	0	0	0	0	1	0	0	0	0				3		0	0	0	0	0	0	0	0	0	0	0	0	0
2				2	27		3	7	1		1			0	0	0	0	0	0	0	0	0	0	0	0	0	0	0	0	0	0					1	0	0	0	0	0	0	0	0	0	0	0	0	0
2				2	10			2		0	1	1	3	0	0	1	0	0	0	0	0	0	0	0	0	0	0	0	0	0	0						0	0	0	0	0	0	0	0	0	0	0	0	0
2				2	29		2	3	2	4	5	2	1	1	0	0	0	0	0	0	0	0	0	0	0	0	0	0	0	0	0			1	3	1	0	0	0	0	0	0	0	0	0	0	0	0	0
2				2	23		1	3	1	2	5	6	3	0	0	1	0	0	0	0	0	0	0	0	0	0	0	0	0	0	0			3	5		0	0	0	0	0	0	0	0	0	0	0	0	0
2				2	19		3	2	2	0	5	1	3	0	0	1	0	0	0	0	0	0	0	0	0	0	0	0	0	0	0			3	5	2	0	0	0	0	0	0	0	0	0	0	0	0	0
2				2	20		1	3	2	5	5	2	1	1	0	0	0	0	0	0	0	0	0	0	0	0	0	0	0	0	0			1	4	1	0	0	0	0	0	0	0	0	0	0	0	0	0
2				2	22		2	3	1	0	5	1	3	0	0	1	0	0	0	0	0	0	0	0	0	0	0	0	0	0	0			3	5		0	0	0	0	0	0	0	0	0	0	0	0	0
2				1	24		2	3	1	4	5	1	2	0	1	0	0	0	0	0	0	0	0	0	0	0	0	0	0	0	0			1		0	0	0	0	0	0	0	0	0	0	0	0	0	0
2				2	34		2	3	2	6	5	6	1	1	0	0	0	0	0	0	0	0	0	0	0	0	0	0	0	0	0			1	2	1	0	0	0	0	0	0	0	0	0	0	0	0	0
2				2	25			3		2	1	2	3	0	0	1	0	0	0	0	0	0	0	0	0	0	0	0	0	0	0			3	5	1	0	0	0	0	0	0	0	0	0	0	0	0	0
2				2	25			8	1	3	1	2	3	0	0	1	0	0	0	0	0	0	0	0	0	0	0	0	0	0	0			3	5	1	0	0	0	0	0	0	0	0	0	0	0	0	0
2					18		2	3	2	0	11		16. Autre (SVP dans la case suivante)	1	0	0	0	0	1	0	0	0	0	0	0	0	0	0	1	0	0				5		0	0	0	0	0	0	0	0	0	0	0	0	0
2				2	14		3	2	1	0	3	1	3	0	0	1	0	0	0	0	0	0	0	0	0	0	0	0	0	0	0			3	4	1	0	0	0	0	0	0	0	0	0	0	0	0	0
2				1	8		1	2	1	0	4	1	2	0	1	0	0	0	0	0	0	0	0	0	0	0	0	0	0	0	0				5	2	0	0	0	0	0	0	0	0	0	0	0	0	0
2				2	18		2	3	1	0	3	1	1	1	0	0	0	0	0	0	0	0	0	0	0	0	0	0	0	0	0			1	2	2	0	0	0	0	0	0	0	0	0	0	0	0	0
2				1	47		2	3	1		1		1	1	0	0	0	0	0	0	0	0	0	0	0	0	0	0	0	0	0			1	2	1	0	0	0	0	0	0	0	0	0	0	0	0	0
2				2	15		2	2	1	0	3	1	3	0	0	1	0	0	0	0	0	0	0	0	0	0	0	0	0	0	0			3	5		0	0	0	0	0	0	0	0	0	0	0	0	0
2				2	38		2	3	1	5	1	5	1	1	0	0	0	0	0	0	0	0	0	0	0	0	0	0	0	0	0			1	2	2	0	0	0	0	0	0	0	0	0	0	0	0	0
2				2	42		1	3	1	4	1	6	1	1	0	0	0	0	0	0	0	0	0	0	0	0	0	0	0	0	0			1	2	2	0	0	0	0	0	0	0	0	0	0	0	0	0
2				2	28		1	3		7	5	2	8. Victime de trafic / contrebande	0	0	0	0	0	0	0	1	0	0	0	0	0	0	0	0	0	0			1	2	1	0	0	0	0	0	0	0	0	0	0	0	0	0
2				2	24		2	3	1	0	3	2	16. Autre (SVP dans la case suivante)	1	0	0	0	0	1	0	0	0	0	0	0	0	0	0	1	0	0			1	2	1	0	0	0	0	0	0	0	0	0	0	0	0	0
2					27		2	3		4	3		1	1	0	0	0	0	0	0	0	0	0	0	0	0	0	0	0	0	0			3	4	2	0	0	0	0	0	0	0	0	0	0	0	0	0
2				2	27		1	3	1	4	5	6	1	1	0	0	0	0	0	0	0	0	0	0	0	0	0	0	0	0	0			1			0	0	0	0	0	0	0	0	0	0	0	0	0
2				2	19		3	2	2	1	3	1	6. Mariage Forcé	0	0	0	0	0	1	0	0	0	0	0	0	0	0	0	0	0	0			3	4	1	0	0	0	0	0	0	0	0	0	0	0	0	0
2				1	14		2	2	2	0	5	1	1	1	0	0	0	0	0	0	0	0	0	0	0	0	0	0	0	0	0			1			0	0	0	0	0	0	0	0	0	0	0	0	0
2				2	29		2	3	2	5	5	2	3	0	0	1	0	0	0	0	0	0	0	0	0	0	0	0	0	0	0			1			0	0	0	0	0	0	0	0	0	0	0	0	0
2				2	30			3	2	6	5	2		0	0	0	0	0	0	0	0	0	0	0	0	0	0	0	0	0	0			1			0	0	0	0	0	0	0	0	0	0	0	0	0
2				2	46		1	3	2	9	5		3	0	0	1	0	0	0	0	0	0	0	0	0	0	0	0	0	0	0			2	5		0	0	0	0	0	0	0	0	0	0	0	0	0
2				1	57			3	1		1			0	0	0	0	0	0	0	0	0	0	0	0	0	0	0	0	0	0					1	0	0	0	0	0	0	0	0	0	0	0	0	0
2				2	35		1	3	1	8	3	6	1	1	0	0	0	0	0	0	0	0	0	0	0	0	0	0	0	0	0			1	2	1	0	0	0	0	0	0	0	0	0	0	0	0	0
2				2	43		1	3	2	1	3	6	11. Membre de famille / personne proche assassinée	1	0	0	0	0	0	0	0	0	0	1	0	0	0	0	0	0	0			1	3	2	0	0	0	0	0	0	0	0	0	0	0	0	0
2				2	49		1	3	1	6	3	6	3	0	0	1	0	0	0	0	0	0	0	0	0	0	0	0	0	0	0			3	5	2	0	0	0	0	0	0	0	0	0	0	0	0	0
2				2	13		2	2	1	0	3	1	3	0	0	1	0	0	0	0	0	0	0	0	0	0	0	0	0	0	0			1	3	1	0	0	0	0	0	0	0	0	0	0	0	0	0
2				2	30		1	3	1	0	3	1	2	0	1	0	0	0	0	0	0	0	0	0	0	0	0	0	0	0	0			3	3	2	0	0	0	0	0	0	0	0	0	0	0	0	0
2				2	16		3	2	2	0	3	1	3	0	0	1	0	0	0	0	0	0	0	0	0	0	0	0	0	0	0			2	3	1	0	0	0	0	0	0	0	0	0	0	0	0	0
2				2	50		1	3	2	7	1	5	1	1	0	0	0	0	0	0	0	0	0	0	0	0	0	0	0	0	0			1	3	2	0	0	0	0	0	0	0	0	0	0	0	0	0
2				1			3	3	1		3	1	2	0	1	0	0	0	0	0	0	0	0	0	0	0	0	0	0	0	0			3	3	2	0	0	0	0	0	0	0	0	0	0	0	0	0
2				2	16		3	2		0	3	1	3	0	0	1	0	0	0	0	0	0	0	0	0	0	0	0	0	0	0			3	5	2	0	0	0	0	0	0	0	0	0	0	0	0	0
2					28		1	3	2	4	3		1	1	0	0	0	0	0	0	0	0	0	0	0	0	0	0	0	0	0			3	5	2	0	0	0	0	0	0	0	0	0	0	0	0	0
2				2	32		2	8		7	1	2	3	0	0	1	0	0	0	0	0	0	0	0	0	0	0	0	0	0	0			3	5	1	0	0	0	0	0	0	0	0	0	0	0	0	0
2				2	29		1	3	1	5	3	2	3	0	0	1	0	0	0	0	0	0	0	0	0	0	0	0	0	0	0			3	5	1	0	0	0	0	0	0	0	0	0	0	0	0	0
2				1	32		1	3	2	8	3	2	1	1	0	0	0	0	0	0	0	0	0	0	0	0	0	0	0	0	0			1	5	2	0	0	0	0	0	0	0	0	0	0	0	0	0
2				2	33		1	3		6	5	2	3	0	0	1	0	0	0	0	0	0	0	0	0	0	0	0	0	0	0			3	5	2	0	0	0	0	0	0	0	0	0	0	0	0	0
2				2	25			3	2	6	5	2	3	0	0	1	0	0	0	0	0	0	0	0	0	0	0	0	0	0	0			3	5	2	0	0	0	0	0	0	0	0	0	0	0	0	0
2				2	29		1	3	2	5	5	2	3	0	0	1	0	0	0	0	0	0	0	0	0	0	0	0	0	0	0			2	5	1	0	0	0	0	0	0	0	0	0	0	0	0	0
2				2	45			3	2	8	5	2	3	0	0	1	0	0	0	0	0	0	0	0	0	0	0	0	0	0	0			4		1	0	0	0	0	0	0	0	0	0	0	0	0	0
2				2	38		1	3		6	5	6	3	0	0	1	0	0	0	0	0	0	0	0	0	0	0	0	0	0	0			3		1	0	0	0	0	0	0	0	0	0	0	0	0	0
2				2	28			3	2	4	1		3	0	0	1	0	0	0	0	0	0	0	0	0	0	0	0	0	0	0			3	5	2	0	0	0	0	0	0	0	0	0	0	0	0	0
2				2	14		2	2	2	0	3	1		0	0	0	0	0	0	0	0	0	0	0	0	0	0	0	0	0	0			1			0	0	0	0	0	0	0	0	0	0	0	0	0
2				2	16			2		0	3	1	3	0	0	1	0	0	0	0	0	0	0	0	0	0	0	0	0	0	0			3	5	1	0	0	0	0	0	0	0	0	0	0	0	0	0
2					30		3	3		5	1		2, 16. Autre (SVP dans la case suivante)	1	1	0	0	0	1	0	0	0	0	0	0	0	0	0	1	0	0			1	5		0	0	0	0	0	0	0	0	0	0	0	0	0
2				1	30			3	1	7	3	6	12. Pesonne de la famille disparue, 16. Autre (SVP dans la case suivante)	1	1	0	0	0	1	0	0	0	0	0	1	0	0	0	1	0	0			1			0	0	0	0	0	0	0	0	0	0	0	0	0
2				2	45		1	3		6	1		3	0	0	1	0	0	0	0	0	0	0	0	0	0	0	0	0	0	0						0	0	0	0	0	0	0	0	0	0	0	0	0
2				2	37		2	3	1		5	6	3	0	0	1	0	0	0	0	0	0	0	0	0	0	0	0	0	0	0			3	5	2	0	0	0	0	0	0	0	0	0	0	0	0	0
2				2	15		2	2	1	0	5	1	3	0	0	1	0	0	0	0	0	0	0	0	0	0	0	0	0	0	0			3		2	0	0	0	0	0	0	0	0	0	0	0	0	0
2				2	32		2	3			5	2	3	0	0	1	0	0	0	0	0	0	0	0	0	0	0	0	0	0	0			2	5	2	0	0	0	0	0	0	0	0	0	0	0	0	0
2				2	45		2	3	1		5	2	3	0	0	1	0	0	0	0	0	0	0	0	0	0	0	0	0	0	0			3	5	2	0	0	0	0	0	0	0	0	0	0	0	0	0
2				1	28			5		3	1		1, 13. Recrutement Forcé (par Groupe Armé), 14	1	0	1	1	0	0	0	0	0	0	0	0	1	1	0	0	0	0			4	5	2	0	0	0	0	0	0	0	0	0	0	0	0	0
2				2	35			3			1		1, 2	1	1	0	0	0	0	0	0	0	0	0	0	0	0	0	0	0	0			4	5	2	0	0	0	0	0	0	0	0	0	0	0	0	0
2				2	14		2	2	3	0	1	2		0	0	0	0	0	0	0	0	0	0	0	0	0	0	0	0	0	0			4			0	0	0	0	0	0	0	0	0	0	0	0	0
2				2	42		3	8	1	5	5	2	3, 16. Autre (SVP dans la case suivante)	1	0	1	0	0	1	0	0	0	0	0	0	0	0	0	1	0	0			3	5	2	0	0	0	0	0	0	0	0	0	0	0	0	0
2				2	30		2	8	1	7	5	2	3, 16. Autre (SVP dans la case suivante)	1	0	1	0	0	1	0	0	0	0	0	0	0	0	0	1	0	0			3	5	2	0	0	0	0	0	0	0	0	0	0	0	0	0
2				2	46		2	3	1	6	5	2	3	0	0	1	0	0	0	0	0	0	0	0	0	0	0	0	0	0	0			3	5	1	0	0	0	0	0	0	0	0	0	0	0	0	0
2				2	25		2	3	1		1	2	3	0	0	1	0	0	0	0	0	0	0	0	0	0	0	0	0	0	0			3	5	2	0	0	0	0	0	0	0	0	0	0	0	0	0
2				2	16		3	2	1	0	5	1	3	0	0	1	0	0	0	0	0	0	0	0	0	0	0	0	0	0	0			2	5	2	0	0	0	0	0	0	0	0	0	0	0	0	0
2				2	22		2	3	1	0	5	2	3	0	0	1	0	0	0	0	0	0	0	0	0	0	0	0	0	0	0			2	5	1	0	0	0	0	0	0	0	0	0	0	0	0	0
2				2	37		2	3	3	6	5	6	3	0	0	1	0	0	0	0	0	0	0	0	0	0	0	0	0	0	0			2	5	2	0	0	0	0	0	0	0	0	0	0	0	0	0
2				1	33		2	3	1	5	5	2	3	0	0	1	0	0	0	0	0	0	0	0	0	0	0	0	0	0	0			2	5	2	0	0	0	0	0	0	0	0	0	0	0	0	0
2				2			3	3	1		5	2	3	0	0	1	0	0	0	0	0	0	0	0	0	0	0	0	0	0	0			3	5	2	0	0	0	0	0	0	0	0	0	0	0	0	0
2				2			1	3	1	4	8	2	16. Autre (SVP dans la case suivante)	1	0	0	0	0	1	0	0	0	0	0	0	0	0	0	1	0	0			3	5	2	0	0	0	0	0	0	0	0	0	0	0	0	0
2				2	23		2	3	1		5	2	3	0	0	1	0	0	0	0	0	0	0	0	0	0	0	0	0	0	0			3	5	2	0	0	0	0	0	0	0	0	0	0	0	0	0
2				2	23		1	3	1	0	5	1	4. Tentative de Viol	0	0	0	1	0	0	0	0	0	0	0	0	0	0	0	0	0	0			1	3	1	0	0	0	0	0	0	0	0	0	0	0	0	0
2				2			1	3	1		1	2	3	0	0	1	0	0	0	0	0	0	0	0	0	0	0	0	0	0	0			1	5	2	0	0	0	0	0	0	0	0	0	0	0	0	0
2				2	20		2	3	1	1	3	2	4. Tentative de Viol	0	0	0	1	0	0	0	0	0	0	0	0	0	0	0	0	0	0			1	5	1	0	0	0	0	0	0	0	0	0	0	0	0	0
2				2	20		3	3	1	0	1	1	3	0	0	1	0	0	0	0	0	0	0	0	0	0	0	0	0	0	0			2	5	2	0	0	0	0	0	0	0	0	0	0	0	0	0
2				2	27		1	3		2	5	2	3	0	0	1	0	0	0	0	0	0	0	0	0	0	0	0	0	0	0			3	5	2	0	0	0	0	0	0	0	0	0	0	0	0	0
2				2	29		2	3	1		1		4. Tentative de Viol	0	0	0	1	0	0	0	0	0	0	0	0	0	0	0	0	0	0			1		1	0	0	0	0	0	0	0	0	0	0	0	0	0
2				2	22			3		3	5		3	0	0	1	0	0	0	0	0	0	0	0	0	0	0	0	0	0	0			3	5	2	0	0	0	0	0	0	0	0	0	0	0	0	0
2				2	13		2	2	1	0	5	1	3	0	0	1	0	0	0	0	0	0	0	0	0	0	0	0	0	0	0			3	4	1	0	0	0	0	0	0	0	0	0	0	0	0	0
2				2	16		2	3	1		5	2	3	0	0	1	0	0	0	0	0	0	0	0	0	0	0	0	0	0	0			2	5	2	0	0	0	0	0	0	0	0	0	0	0	0	0
2				2	30		1	3	1	4	1	2	2	0	1	0	0	0	0	0	0	0	0	0	0	0	0	0	0	0	0			1	3	1	0	0	0	0	0	0	0	0	0	0	0	0	0
2				2	27		2	8	1	4	3		3	0	0	1	0	0	0	0	0	0	0	0	0	0	0	0	0	0	0			1	5	2	0	0	0	0	0	0	0	0	0	0	0	0	0
2				2	20			3	1	2	5		3	0	0	1	0	0	0	0	0	0	0	0	0	0	0	0	0	0	0				5	2	0	0	0	0	0	0	0	0	0	0	0	0	0
2				2	32		1	3	1	5	5	2	3	0	0	1	0	0	0	0	0	0	0	0	0	0	0	0	0	0	0			2	5	2	0	0	0	0	0	0	0	0	0	0	0	0	0
2				1	32		3	2	1	0	5	1	2	0	1	0	0	0	0	0	0	0	0	0	0	0	0	0	0	0	0			1		1	0	0	0	0	0	0	0	0	0	0	0	0	0
2				2	30		1	3	1	4	5	2	3	0	0	1	0	0	0	0	0	0	0	0	0	0	0	0	0	0	0			2	4	2	0	0	0	0	0	0	0	0	0	0	0	0	0
2				2	28		1	3	1	2	4	2	4. Tentative de Viol	0	0	0	1	0	0	0	0	0	0	0	0	0	0	0	0	0	0			2	5	2	0	0	0	0	0	0	0	0	0	0	0	0	0
2				2	30		2	3	1	5	1	2	3	0	0	1	0	0	0	0	0	0	0	0	0	0	0	0	0	0	0			2			0	0	0	0	0	0	0	0	0	0	0	0	0
2				2	29		2	3	1	4	5	2	3	0	0	1	0	0	0	0	0	0	0	0	0	0	0	0	0	0	0			2	5	2	0	0	0	0	0	0	0	0	0	0	0	0	0
2				1	17			2	1	0	5	1	15. Insultes / a reçu des menaces	1	0	0	0	1	0	0	0	0	0	0	0	0	0	1	0	0	0			3		2	0	0	0	0	0	0	0	0	0	0	0	0	0
2				2	29		2	3	1	3	5	2	4. Tentative de Viol	0	0	0	1	0	0	0	0	0	0	0	0	0	0	0	0	0	0			1		1	0	0	0	0	0	0	0	0	0	0	0	0	0
2				2	44		1	3	2	4	3	6	3	0	0	1	0	0	0	0	0	0	0	0	0	0	0	0	0	0	0			2	5	1	0	0	0	0	0	0	0	0	0	0	0	0	0
2				2	30		1	3	2	2	3	2	3	0	0	1	0	0	0	0	0	0	0	0	0	0	0	0	0	0	0			2	5	1	0	0	0	0	0	0	0	0	0	0	0	0	0
2				2	33		3	3	1	1	3	1	3	0	0	1	0	0	0	0	0	0	0	0	0	0	0	0	0	0	0				5	2	0	0	0	0	0	0	0	0	0	0	0	0	0
2				2	22		2	3	2	3	3	2	3	0	0	1	0	0	0	0	0	0	0	0	0	0	0	0	0	0	0			2	5	2	0	0	0	0	0	0	0	0	0	0	0	0	0
2				2	28		2	3	2	4	3		3	0	0	1	0	0	0	0	0	0	0	0	0	0	0	0	0	0	0			2	5	2	0	0	0	0	0	0	0	0	0	0	0	0	0
2				2	60		1	8	1	5	5	6	10	1	0	0	0	0	0	0	0	0	1	0	0	0	0	0	0	0	0			1	5	2	0	0	0	0	0	0	0	0	0	0	0	0	0
2				2	30		1	8	1	6	5	5	10	1	0	0	0	0	0	0	0	0	1	0	0	0	0	0	0	0	0			1	5	1	0	0	0	0	0	0	0	0	0	0	0	0	0
2				1	30		1	3	1	5	1	2	9. Kidnapping/ Enlèvement/ Otage (SANS violence sexuelle)	0	0	0	0	0	0	0	0	1	0	0	0	0	0	0	0	0	0			2	5	2	0	0	0	0	0	0	0	0	0	0	0	0	0
2				2	45		1	3	2	8	11	6	3	0	0	1	0	0	0	0	0	0	0	0	0	0	0	0	0	0	0			2	5	2	0	0	0	0	0	0	0	0	0	0	0	0	0
2				2	30		1	3	1	5	11	6	3	0	0	1	0	0	0	0	0	0	0	0	0	0	0	0	0	0	0			3	5	2	0	0	0	0	0	0	0	0	0	0	0	0	0
2				2	30		2	3	1	5	1	2	3	0	0	1	0	0	0	0	0	0	0	0	0	0	0	0	0	0	0			3	5	2	0	0	0	0	0	0	0	0	0	0	0	0	0
2				2	16		3	2	1	0	11	1	3	0	0	1	0	0	0	0	0	0	0	0	0	0	0	0	0	0	0			2	5	2	0	0	0	0	0	0	0	0	0	0	0	0	0
2				2	27		2	8	1	2	5	2	3	0	0	1	0	0	0	0	0	0	0	0	0	0	0	0	0	0	0			2	5	2	0	0	0	0	0	0	0	0	0	0	0	0	0
2				1	25		2	3	1	2	5	2	10	1	0	0	0	0	0	0	0	0	1	0	0	0	0	0	0	0	0			3	5	2	0	0	0	0	0	0	0	0	0	0	0	0	0
2				2	30		1	8	1	6	11	5	3	0	0	1	0	0	0	0	0	0	0	0	0	0	0	0	0	0	0			2	5	2	0	0	0	0	0	0	0	0	0	0	0	0	0
2				2	28		1	8	1	7	11	5	4. Tentative de Viol	0	0	0	1	0	0	0	0	0	0	0	0	0	0	0	0	0	0			1	5	2	0	0	0	0	0	0	0	0	0	0	0	0	0
2				2	48		1	8	2	1	5	5	10	1	0	0	0	0	0	0	0	0	1	0	0	0	0	0	0	0	0			3	5	1	0	0	0	0	0	0	0	0	0	0	0	0	0
2				2	45		1	8	1	10	5	2	3	0	0	1	0	0	0	0	0	0	0	0	0	0	0	0	0	0	0			3	5	2	0	0	0	0	0	0	0	0	0	0	0	0	0
2				1	23		2	7	1	0	11	2	11. Membre de famille / personne proche assassinée	1	0	0	0	0	0	0	0	0	0	1	0	0	0	0	0	0	0			4	5	2	0	0	0	0	0	0	0	0	0	0	0	0	0
2				1	20		3	3	1	0	11	2	11. Membre de famille / personne proche assassinée	1	0	0	0	0	0	0	0	0	0	1	0	0	0	0	0	0	0			3	5	2	0	0	0	0	0	0	0	0	0	0	0	0	0
2				2	18		3	2	1	0	5	1	3	0	0	1	0	0	0	0	0	0	0	0	0	0	0	0	0	0	0			1	5	2	0	0	0	0	0	0	0	0	0	0	0	0	0
2				2	35		1	3	1		5	5	3	0	0	1	0	0	0	0	0	0	0	0	0	0	0	0	0	0	0			2	5	1	0	0	0	0	0	0	0	0	0	0	0	0	0
2				2	30		1	8	1		5	5	10	1	0	0	0	0	0	0	0	0	1	0	0	0	0	0	0	0	0			1	5	2	0	0	0	0	0	0	0	0	0	0	0	0	0
2				1	30		1	8	1	5	5	2	9. Kidnapping/ Enlèvement/ Otage (SANS violence sexuelle)	0	0	0	0	0	0	0	0	1	0	0	0	0	0	0	0	0	0			3	5	2	0	0	0	0	0	0	0	0	0	0	0	0	0
2				2	25		1	8	1	3	11	2	3	0	0	1	0	0	0	0	0	0	0	0	0	0	0	0	0	0	0			2	5	2	0	0	0	0	0	0	0	0	0	0	0	0	0
2				2	40		2	8	1	4	3	6	3	0	0	1	0	0	0	0	0	0	0	0	0	0	0	0	0	0	0			3	5	2	0	0	0	0	0	0	0	0	0	0	0	0	0
2				2	32		1	8	2	10	11	5	10	1	0	0	0	0	0	0	0	0	1	0	0	0	0	0	0	0	0			1	5	1	0	0	0	0	0	0	0	0	0	0	0	0	0
2				2	19		1	8	2	2	11	2	3	0	0	1	0	0	0	0	0	0	0	0	0	0	0	0	0	0	0			2	5	2	0	0	0	0	0	0	0	0	0	0	0	0	0
2				2	32		1	3			11	2	3	0	0	1	0	0	0	0	0	0	0	0	0	0	0	0	0	0	0			2	5	2	0	0	0	0	0	0	0	0	0	0	0	0	0
2				2	18		1	8	1	2	3	2	10	1	0	0	0	0	0	0	0	0	1	0	0	0	0	0	0	0	0			3	5	1	0	0	0	0	0	0	0	0	0	0	0	0	0
2				2	30		1	8	1	7	5	5	1	1	0	0	0	0	0	0	0	0	0	0	0	0	0	0	0	0	0			1	5	1	0	0	0	0	0	0	0	0	0	0	0	0	0
2				1	67		1	3	1	8	11	2	14	1	0	0	1	0	0	0	0	0	0	0	0	0	1	0	0	0	0			2	5	2	0	0	0	0	0	0	0	0	0	0	0	0	0
2				2	30		1	3	2	2	5	6	3	0	0	1	0	0	0	0	0	0	0	0	0	0	0	0	0	0	0			1	5	2	0	0	0	0	0	0	0	0	0	0	0	0	0
2				2	40		2	8	2	6	5	6	3	0	0	1	0	0	0	0	0	0	0	0	0	0	0	0	0	0	0			3	5	2	0	0	0	0	0	0	0	0	0	0	0	0	0
2				2	44		1	8	1	7	1	5	3	0	0	1	0	0	0	0	0	0	0	0	0	0	0	0	0	0	0			2	5	2	0	0	0	0	0	0	0	0	0	0	0	0	0
2				2	20		3	2		0	5			0	0	0	0	0	0	0	0	0	0	0	0	0	0	0	0	0	0			2	5	2	0	0	0	0	0	0	0	0	0	0	0	0	0
2				2	20		3	8	1	0	3	1	1	1	0	0	0	0	0	0	0	0	0	0	0	0	0	0	0	0	0			1	5		0	0	0	0	0	0	0	0	0	0	0	0	0
2				2	31		3	2			1		2	0	1	0	0	0	0	0	0	0	0	0	0	0	0	0	0	0	0			2	5	1	0	0	0	0	0	0	0	0	0	0	0	0	0
2				2	24		2	3	1	2	5	2	3	0	0	1	0	0	0	0	0	0	0	0	0	0	0	0	0	0	0			3	5	2	0	0	0	0	0	0	0	0	0	0	0	0	0
2				2	41			3			11	6	3	0	0	1	0	0	0	0	0	0	0	0	0	0	0	0	0	0	0			2	3	1	0	0	0	0	0	0	0	0	0	0	0	0	0
2				1	54		2	3	1	8	11	5	1	1	0	0	0	0	0	0	0	0	0	0	0	0	0	0	0	0	0			3	4	2	0	0	0	0	0	0	0	0	0	0	0	0	0
2				2	27		2	2			5		9. Kidnapping/ Enlèvement/ Otage (SANS violence sexuelle)	0	0	0	0	0	0	0	0	1	0	0	0	0	0	0	0	0	0			3	5	2	0	0	0	0	0	0	0	0	0	0	0	0	0
2				2	33		3	8	1	4	3	6	4. Tentative de Viol	0	0	0	1	0	0	0	0	0	0	0	0	0	0	0	0	0	0			2	5	2	0	0	0	0	0	0	0	0	0	0	0	0	0
2				2	41		1	3		6	2	2	3	0	0	1	0	0	0	0	0	0	0	0	0	0	0	0	0	0	0			1	5	2	0	0	0	0	0	0	0	0	0	0	0	0	0
2				2	23		1	3	2	5	3		1	1	0	0	0	0	0	0	0	0	0	0	0	0	0	0	0	0	0			2	4		0	0	0	0	0	0	0	0	0	0	0	0	0
2				2	18		2	2	1	0	5	1	3	0	0	1	0	0	0	0	0	0	0	0	0	0	0	0	0	0	0			2	3	1	0	0	0	0	0	0	0	0	0	0	0	0	0
2				2	56		1	3	1	6	5	6	3	0	0	1	0	0	0	0	0	0	0	0	0	0	0	0	0	0	0			1	3	1	0	0	0	0	0	0	0	0	0	0	0	0	0
2				2	32		3	1		1	5	5	3	0	0	1	0	0	0	0	0	0	0	0	0	0	0	0	0	0	0			3	5	2	0	0	0	0	0	0	0	0	0	0	0	0	0
2				2	18		1	3	2	0	3	1	3	0	0	1	0	0	0	0	0	0	0	0	0	0	0	0	0	0	0			3	5	1	0	0	0	0	0	0	0	0	0	0	0	0	0
2				2	26		3	8	1	2	4	2	3	0	0	1	0	0	0	0	0	0	0	0	0	0	0	0	0	0	0			3	5	2	0	0	0	0	0	0	0	0	0	0	0	0	0
2				1	13		3	2	2	0	1	1	1	1	0	0	0	0	0	0	0	0	0	0	0	0	0	0	0	0	0			4	5	2	0	0	0	0	0	0	0	0	0	0	0	0	0
2				2	33		1	8	1	3	5	6	3	0	0	1	0	0	0	0	0	0	0	0	0	0	0	0	0	0	0				5	2	0	0	0	0	0	0	0	0	0	0	0	0	0
2				2	33		2	8	1	4	5	2	1	1	0	0	0	0	0	0	0	0	0	0	0	0	0	0	0	0	0			1	3	1	0	0	0	0	0	0	0	0	0	0	0	0	0
2				2	38		1	8	2	6	5	2	10	1	0	0	0	0	0	0	0	0	1	0	0	0	0	0	0	0	0			5	5	2	0	0	0	0	0	0	0	0	0	0	0	0	0
2				2	24		3	8	2		4	2	1	1	0	0	0	0	0	0	0	0	0	0	0	0	0	0	0	0	0				5	2	0	0	0	0	0	0	0	0	0	0	0	0	0
2				2	41		1	3	1	7	5	1	2	0	1	0	0	0	0	0	0	0	0	0	0	0	0	0	0	0	0			3	5	2	0	0	0	0	0	0	0	0	0	0	0	0	0
2				2	33		1	3	1	0	5	2	3	0	0	1	0	0	0	0	0	0	0	0	0	0	0	0	0	0	0			7	5	2	0	0	0	0	0	0	0	0	0	0	0	0	0
2				1	28		1	2	1		4	2	13. Recrutement Forcé (par Groupe Armé)	1	0	1	0	0	0	0	0	0	0	0	0	1	0	0	0	0	0			2	5	2	0	0	0	0	0	0	0	0	0	0	0	0	0
2				1	20		1	3			4	2		0	0	0	0	0	0	0	0	0	0	0	0	0	0	0	0	0	0			3	5	2	0	0	0	0	0	0	0	0	0	0	0	0	0
2				2	18		3	2	1	0	5	1	3	0	0	1	0	0	0	0	0	0	0	0	0	0	0	0	0	0	0			3			0	0	0	0	0	0	0	0	0	0	0	0	0
2				2	24		1	3	1	2	1		3	0	0	1	0	0	0	0	0	0	0	0	0	0	0	0	0	0	0			1	3	1	0	0	0	0	0	0	0	0	0	0	0	0	0
2				2	18		3	2		0	1	1	3	0	0	1	0	0	0	0	0	0	0	0	0	0	0	0	0	0	0			1	3	1	0	0	0	0	0	0	0	0	0	0	0	0	0
2				2			1	7	1		1	1	3	0	0	1	0	0	0	0	0	0	0	0	0	0	0	0	0	0	0			1	5		0	0	0	0	0	0	0	0	0	0	0	0	0
2				1	33			8	1	0	1	1	1	1	0	0	0	0	0	0	0	0	0	0	0	0	0	0	0	0	0			1	2	2	0	0	0	0	0	0	0	0	0	0	0	0	0
2				2	15		3	2	1	0	3	1	3	0	0	1	0	0	0	0	0	0	0	0	0	0	0	0	0	0	0			3	5	2	0	0	0	0	0	0	0	0	0	0	0	0	0
2				2	23		1	1	1	2		2	3	0	0	1	0	0	0	0	0	0	0	0	0	0	0	0	0	0	0			3	5	2	0	0	0	0	0	0	0	0	0	0	0	0	0
2				2	17		3	2	2	0	5	2	1	1	0	0	0	0	0	0	0	0	0	0	0	0	0	0	0	0	0			2	5	2	0	0	0	0	0	0	0	0	0	0	0	0	0
2				2	22		2	3		0	11	1	3	0	0	1	0	0	0	0	0	0	0	0	0	0	0	0	0	0	0			3	5	2	0	0	0	0	0	0	0	0	0	0	0	0	0
2				2	33		3	3		3	3	2	2	0	1	0	0	0	0	0	0	0	0	0	0	0	0	0	0	0	0			2	5	2	0	0	0	0	0	0	0	0	0	0	0	0	0
2				2	42		2	8		6	11	6	1	1	0	0	0	0	0	0	0	0	0	0	0	0	0	0	0	0	0			2	5	2	0	0	0	0	0	0	0	0	0	0	0	0	0
2				2	27		1	3	1	1	11	2	3	0	0	1	0	0	0	0	0	0	0	0	0	0	0	0	0	0	0			1	5	1	0	0	0	0	0	0	0	0	0	0	0	0	0
2				2	34		1	8			11		3, 7. Prostitution forcée	0	0	1	0	0	0	1	0	0	0	0	0	0	0	0	0	0	0			1	5	2	0	0	0	0	0	0	0	0	0	0	0	0	0
2				2	23		2	3		2	1	2	3	0	0	1	0	0	0	0	0	0	0	0	0	0	0	0	0	0	0			3			0	0	0	0	0	0	0	0	0	0	0	0	0
2				2	16		3	2	1	0	2	1	15. Insultes / a reçu des menaces	1	0	0	0	1	0	0	0	0	0	0	0	0	0	1	0	0	0			1	2		0	0	0	0	0	0	0	0	0	0	0	0	0
2				2	19		3	2	1	0	5	1	3	0	0	1	0	0	0	0	0	0	0	0	0	0	0	0	0	0	0			3	5	2	0	0	0	0	0	0	0	0	0	0	0	0	0
2				2	17		2	3		0	3	1	1	1	0	0	0	0	0	0	0	0	0	0	0	0	0	0	0	0	0			3	4	1	0	0	0	0	0	0	0	0	0	0	0	0	0
2				2	27			3			5		1	1	0	0	0	0	0	0	0	0	0	0	0	0	0	0	0	0	0				2	1	0	0	0	0	0	0	0	0	0	0	0	0	0
2				2	21			3		1	5	2		0	0	0	0	0	0	0	0	0	0	0	0	0	0	0	0	0	0			3	5	2	0	0	0	0	0	0	0	0	0	0	0	0	0
2				2	47			3		7	11	6	16. Autre (SVP dans la case suivante)	1	0	0	0	0	1	0	0	0	0	0	0	0	0	0	1	0	0			1	3		0	0	0	0	0	0	0	0	0	0	0	0	0
2				2	19		3	2	1	0	5	1	3	0	0	1	0	0	0	0	0	0	0	0	0	0	0	0	0	0	0			3	5	2	0	0	0	0	0	0	0	0	0	0	0	0	0
2				2	30			7			5			0	0	0	0	0	0	0	0	0	0	0	0	0	0	0	0	0	0			1	3	2	0	0	0	0	0	0	0	0	0	0	0	0	0
2				2	38		1	3	1	6	5	5	1, 16. Autre (SVP dans la case suivante)	1	0	0	0	0	1	0	0	0	0	0	0	0	0	0	1	0	0				3	2	0	0	0	0	0	0	0	0	0	0	0	0	0
2				2	19		2	3	1	2	1	2	3	0	0	1	0	0	0	0	0	0	0	0	0	0	0	0	0	0	0			3	5	2	0	0	0	0	0	0	0	0	0	0	0	0	0
2				2	21			3	1	4	1	2	1	1	0	0	0	0	0	0	0	0	0	0	0	0	0	0	0	0	0			3	5	2	0	0	0	0	0	0	0	0	0	0	0	0	0
2				2	31		1	3	1	6	1		2	0	1	0	0	0	0	0	0	0	0	0	0	0	0	0	0	0	0			1	4	2	0	0	0	0	0	0	0	0	0	0	0	0	0
2				2	24		2	8	1	5	1		1	1	0	0	0	0	0	0	0	0	0	0	0	0	0	0	0	0	0			2	3	1	0	0	0	0	0	0	0	0	0	0	0	0	0
2				2	39		1	7	1	6	5	2	1	1	0	0	0	0	0	0	0	0	0	0	0	0	0	0	0	0	0			1	1	1	0	0	0	0	0	0	0	0	0	0	0	0	0
2				2	57		1	8	1	9	1	2	3	0	0	1	0	0	0	0	0	0	0	0	0	0	0	0	0	0	0			3	5	2	0	0	0	0	0	0	0	0	0	0	0	0	0
2				2	35		1	3	1	6	3		15. Insultes / a reçu des menaces	1	0	0	0	1	0	0	0	0	0	0	0	0	0	1	0	0	0			1	3	1	0	0	0	0	0	0	0	0	0	0	0	0	0
2				2	29		2	8	1	5	1	2	1, 14	1	0	0	1	0	0	0	0	0	0	0	0	0	1	0	0	0	0			1	3	1	0	0	0	0	0	0	0	0	0	0	0	0	0
2				2			1	3	1	3	5	2	3	0	0	1	0	0	0	0	0	0	0	0	0	0	0	0	0	0	0			3	4	2	0	0	0	0	0	0	0	0	0	0	0	0	0
2				2	23		2	8	1	2	3	2	2	0	1	0	0	0	0	0	0	0	0	0	0	0	0	0	0	0	0			3	4	2	0	0	0	0	0	0	0	0	0	0	0	0	0
2				2	47		2	3			1	6	3, 12. Pesonne de la famille disparue	1	1	1	0	0	0	0	0	0	0	0	1	0	0	0	0	0	0			3	5	2	0	0	0	0	0	0	0	0	0	0	0	0	0
2				2				3	1	4	5	1	2, 9. Kidnapping/ Enlèvement/ Otage (SANS violence sexuelle)	0	1	0	0	0	0	0	0	1	0	0	0	0	0	0	0	0	0				5	1	0	0	0	0	0	0	0	0	0	0	0	0	0
2				2	19		1	3	1	0	3	1	3	0	0	1	0	0	0	0	0	0	0	0	0	0	0	0	0	0	0			3	5	2	0	0	0	0	0	0	0	0	0	0	0	0	0
2				2	28		3	3	1	0	1	2	2, 11. Membre de famille / personne proche assassinée	1	1	0	0	0	0	0	0	0	0	1	0	0	0	0	0	0	0			1	3	1	0	0	0	0	0	0	0	0	0	0	0	0	0
2				2	20		2	8	1	0	1	1	4. Tentative de Viol, 15. Insultes / a reçu des menaces	1	0	0	1	1	0	0	0	0	0	0	0	0	0	1	0	0	0			3	4	2	0	0	0	0	0	0	0	0	0	0	0	0	0
2				1	34		2	8	1	6	1	2	1, 14	1	0	0	1	0	0	0	0	0	0	0	0	0	1	0	0	0	0			1	5	2	0	0	0	0	0	0	0	0	0	0	0	0	0
2				2	15		1	3	1	0	3	1	3	0	0	1	0	0	0	0	0	0	0	0	0	0	0	0	0	0	0			3	5	2	0	0	0	0	0	0	0	0	0	0	0	0	0
2				2			2	3	1	5	5	6	2	0	1	0	0	0	0	0	0	0	0	0	0	0	0	0	0	0	0			2	5	2	0	0	0	0	0	0	0	0	0	0	0	0	0
2				1			3	3	1	0	4	1	13. Recrutement Forcé (par Groupe Armé)	1	0	1	0	0	0	0	0	0	0	0	0	1	0	0	0	0	0			3	5	2	0	0	0	0	0	0	0	0	0	0	0	0	0
2				2	27		1	3	1	3	3	2	3	0	0	1	0	0	0	0	0	0	0	0	0	0	0	0	0	0	0			3	5	2	0	0	0	0	0	0	0	0	0	0	0	0	0
2				2	54		1	3	1	9	1	6	1	1	0	0	0	0	0	0	0	0	0	0	0	0	0	0	0	0	0			1	3	1	0	0	0	0	0	0	0	0	0	0	0	0	0
2				2			2	3	1	0	1	1	14	1	0	0	1	0	0	0	0	0	0	0	0	0	1	0	0	0	0			3	5	2	0	0	0	0	0	0	0	0	0	0	0	0	0
2				2	19			8	1	0	11	1	3	0	0	1	0	0	0	0	0	0	0	0	0	0	0	0	0	0	0			3	5	2	0	0	0	0	0	0	0	0	0	0	0	0	0
2				1	16		3	2	1	0	5	1	1	1	0	0	0	0	0	0	0	0	0	0	0	0	0	0	0	0	0			2	4	2	0	0	0	0	0	0	0	0	0	0	0	0	0
2				2	60		1	3	1	17	5	2	3	0	0	1	0	0	0	0	0	0	0	0	0	0	0	0	0	0	0			3	5	2	0	0	0	0	0	0	0	0	0	0	0	0	0
2				2	52		1	3	1	4	1	5	1	1	0	0	0	0	0	0	0	0	0	0	0	0	0	0	0	0	0				5	2	0	0	0	0	0	0	0	0	0	0	0	0	0
2				1	19		1	3	1	0	5	1	3	0	0	1	0	0	0	0	0	0	0	0	0	0	0	0	0	0	0			3	5	2	0	0	0	0	0	0	0	0	0	0	0	0	0
2				2	30		1	3	1	6	5	2	3	0	0	1	0	0	0	0	0	0	0	0	0	0	0	0	0	0	0			2	5	1	0	0	0	0	0	0	0	0	0	0	0	0	0
2				2	27		1	3	2	0	5	2	4. Tentative de Viol	0	0	0	1	0	0	0	0	0	0	0	0	0	0	0	0	0	0			2	5	2	0	0	0	0	0	0	0	0	0	0	0	0	0
2				2	25		1	3	1	2	1	2	3	0	0	1	0	0	0	0	0	0	0	0	0	0	0	0	0	0	0			3	5	2	0	0	0	0	0	0	0	0	0	0	0	0	0
2				2	26		1	3	1	3	5	2	3	0	0	1	0	0	0	0	0	0	0	0	0	0	0	0	0	0	0			1	5	2	0	0	0	0	0	0	0	0	0	0	0	0	0
2				2	20		1	3	1	2	5	2	3	0	0	1	0	0	0	0	0	0	0	0	0	0	0	0	0	0	0			2	5	1	0	0	0	0	0	0	0	0	0	0	0	0	0
2				1	30		2	8	1	3	1	2	9. Kidnapping/ Enlèvement/ Otage (SANS violence sexuelle), 16. Autre (SVP dans la case suivante)	1	0	0	0	0	1	0	0	1	0	0	0	0	0	0	1	0	0			3	5	2	0	0	0	0	0	0	0	0	0	0	0	0	0
2				1	25		3	8	1	2	5	2	9. Kidnapping/ Enlèvement/ Otage (SANS violence sexuelle), 16. Autre (SVP dans la case suivante) , 1	1	0	0	0	0	1	0	0	1	0	0	0	0	0	0	1	0	0			3	5	2	0	0	0	0	0	0	0	0	0	0	0	0	0
2				1	60		1	3	1	0	1	2	3	0	0	1	0	0	0	0	0	0	0	0	0	0	0	0	0	0	0			1	5	2	0	0	0	0	0	0	0	0	0	0	0	0	0
2				2	26		2	3	1	2	5	2	3	0	0	1	0	0	0	0	0	0	0	0	0	0	0	0	0	0	0			1	5	1	0	0	0	0	0	0	0	0	0	0	0	0	0
2				2	16		1	1	1	0	5	1	6. Mariage Forcé	0	0	0	0	0	1	0	0	0	0	0	0	0	0	0	0	0	0			1	2	1	0	0	0	0	0	0	0	0	0	0	0	0	0
2				2	23		1	3	1	4	5	2	3	0	0	1	0	0	0	0	0	0	0	0	0	0	0	0	0	0	0			4	5	2	0	0	0	0	0	0	0	0	0	0	0	0	0
2				2	30		1	3	1	6	5	2	3	0	0	1	0	0	0	0	0	0	0	0	0	0	0	0	0	0	0			1	5	2	0	0	0	0	0	0	0	0	0	0	0	0	0
2				1	34		2	3	1	4	5	2	1	1	0	0	0	0	0	0	0	0	0	0	0	0	0	0	0	0	0			2	5	2	0	0	0	0	0	0	0	0	0	0	0	0	0
2				2	20		1	3	1	3	5	2	3	0	0	1	0	0	0	0	0	0	0	0	0	0	0	0	0	0	0			2	5	2	0	0	0	0	0	0	0	0	0	0	0	0	0
2				2	50		1	3	1	9	6	6	1	1	0	0	0	0	0	0	0	0	0	0	0	0	0	0	0	0	0			1	5	2	0	0	0	0	0	0	0	0	0	0	0	0	0
2				1	17		1	3	1	0	5	1	5. Inceste (enfant abusé par un membre de la famille)	0	0	0	0	1	0	0	0	0	0	0	0	0	0	0	0	0	0			2	4	2	0	0	0	0	0	0	0	0	0	0	0	0	0
2				1	58		1	3	1	2	5		1	1	0	0	0	0	0	0	0	0	0	0	0	0	0	0	0	0	0				5	2	0	0	0	0	0	0	0	0	0	0	0	0	0
2				1	30		3	3	1	3	1	2	3	0	0	1	0	0	0	0	0	0	0	0	0	0	0	0	0	0	0			3	5	2	0	0	0	0	0	0	0	0	0	0	0	0	0
2				2	25		1	3	1	2	1	2	1	1	0	0	0	0	0	0	0	0	0	0	0	0	0	0	0	0	0			2	5	2	0	0	0	0	0	0	0	0	0	0	0	0	0
2				2	18		3	2	2	0	5	1	3	0	0	1	0	0	0	0	0	0	0	0	0	0	0	0	0	0	0			2	5	2	0	0	0	0	0	0	0	0	0	0	0	0	0
2				1	36		2	3	1	4	5	2	1, 9. Kidnapping/ Enlèvement/ Otage (SANS violence sexuelle)	1	0	0	0	0	0	0	0	1	0	0	0	0	0	0	0	0	0			1	5	2	0	0	0	0	0	0	0	0	0	0	0	0	0
2				2	19		3	2	2	0	4	1	3	0	0	1	0	0	0	0	0	0	0	0	0	0	0	0	0	0	0			2	5	2	0	0	0	0	0	0	0	0	0	0	0	0	0
2				1	35		2	3	1	8	5	2	1	1	0	0	0	0	0	0	0	0	0	0	0	0	0	0	0	0	0			1	5	2	0	0	0	0	0	0	0	0	0	0	0	0	0
2				2	31		1	3	1	6	5	2	3	0	0	1	0	0	0	0	0	0	0	0	0	0	0	0	0	0	0			2	4	1	0	0	0	0	0	0	0	0	0	0	0	0	0
2				2	20		1	3	2	3	3	2	3	0	0	1	0	0	0	0	0	0	0	0	0	0	0	0	0	0	0			1	5	1	0	0	0	0	0	0	0	0	0	0	0	0	0
2				1	36		3	2	2	7	4	2	1	1	0	0	0	0	0	0	0	0	0	0	0	0	0	0	0	0	0			1	5	2	0	0	0	0	0	0	0	0	0	0	0	0	0
2				2	60		1	3	2	5	1	6	3	0	0	1	0	0	0	0	0	0	0	0	0	0	0	0	0	0	0			5	5	2	0	0	0	0	0	0	0	0	0	0	0	0	0
2				2	65		1	3	2	7	3	2	3	0	0	1	0	0	0	0	0	0	0	0	0	0	0	0	0	0	0			1	5	2	0	0	0	0	0	0	0	0	0	0	0	0	0
2				2	27		2	3	1	4	5	2	4. Tentative de Viol	0	0	0	1	0	0	0	0	0	0	0	0	0	0	0	0	0	0			2	5	1	0	0	0	0	0	0	0	0	0	0	0	0	0
2				1	36		1	3	1	5	3	2	1	1	0	0	0	0	0	0	0	0	0	0	0	0	0	0	0	0	0			1	5	2	0	0	0	0	0	0	0	0	0	0	0	0	0
2				2	20		1	3	1	2	4	2	3	0	0	1	0	0	0	0	0	0	0	0	0	0	0	0	0	0	0			2	5	2	0	0	0	0	0	0	0	0	0	0	0	0	0
2				2	20		1	3	2	2	5	2	3	0	0	1	0	0	0	0	0	0	0	0	0	0	0	0	0	0	0			1	5	2	0	0	0	0	0	0	0	0	0	0	0	0	0
2				2	26		1	3	1	2	1		3	0	0	1	0	0	0	0	0	0	0	0	0	0	0	0	0	0	0				5	2	0	0	0	0	0	0	0	0	0	0	0	0	0
2				2	26		2	3	1	4	5	2	3	0	0	1	0	0	0	0	0	0	0	0	0	0	0	0	0	0	0			2	5	1	0	0	0	0	0	0	0	0	0	0	0	0	0
2				2	37		1	3	2	4	3	2	3	0	0	1	0	0	0	0	0	0	0	0	0	0	0	0	0	0	0			2	4	2	0	0	0	0	0	0	0	0	0	0	0	0	0
2				2	34		1	3	1	7	5	2	1	1	0	0	0	0	0	0	0	0	0	0	0	0	0	0	0	0	0			2	5	1	0	0	0	0	0	0	0	0	0	0	0	0	0
2				2	30		1	3	1	4	4		1	1	0	0	0	0	0	0	0	0	0	0	0	0	0	0	0	0	0				5	2	0	0	0	0	0	0	0	0	0	0	0	0	0
2				2	30		1	3	1	5	1	2	3	0	0	1	0	0	0	0	0	0	0	0	0	0	0	0	0	0	0			1	5	2	0	0	0	0	0	0	0	0	0	0	0	0	0
2				2	30		2	3	1	6	5	6	3	0	0	1	0	0	0	0	0	0	0	0	0	0	0	0	0	0	0			2	5	1	0	0	0	0	0	0	0	0	0	0	0	0	0
2				2	25		2	3	1	3	5	2	3	0	0	1	0	0	0	0	0	0	0	0	0	0	0	0	0	0	0			2	5	2	0	0	0	0	0	0	0	0	0	0	0	0	0
2				1	15		3	2	1	0	4	1	1	1	0	0	0	0	0	0	0	0	0	0	0	0	0	0	0	0	0			4	5	2	0	0	0	0	0	0	0	0	0	0	0	0	0
2				1	13		3	2	1	0	4	1	1	1	0	0	0	0	0	0	0	0	0	0	0	0	0	0	0	0	0			3	5	2	0	0	0	0	0	0	0	0	0	0	0	0	0
2				2	18		3	2	1	0	3	1	1	1	0	0	0	0	0	0	0	0	0	0	0	0	0	0	0	0	0			2	2	2	0	0	0	0	0	0	0	0	0	0	0	0	0
2				2	19		1	3	1	1	1	5	6. Mariage Forcé	0	0	0	0	0	1	0	0	0	0	0	0	0	0	0	0	0	0			5	5	1	0	0	0	0	0	0	0	0	0	0	0	0	0
2				2	16		1	7	1	0	1	1	3	0	0	1	0	0	0	0	0	0	0	0	0	0	0	0	0	0	0			1	3	1	0	0	0	0	0	0	0	0	0	0	0	0	0
2				2	21		3	2	2	0	1	1	3	0	0	1	0	0	0	0	0	0	0	0	0	0	0	0	0	0	0			3	5	1	0	0	0	0	0	0	0	0	0	0	0	0	0
2				2	28			3	1	3	5	2	3	0	0	1	0	0	0	0	0	0	0	0	0	0	0	0	0	0	0			3	5	2	0	0	0	0	0	0	0	0	0	0	0	0	0
2				2	19		1	3	2	0	5	1	4. Tentative de Viol	0	0	0	1	0	0	0	0	0	0	0	0	0	0	0	0	0	0			1	5	2	0	0	0	0	0	0	0	0	0	0	0	0	0
2				2	22		2	3	1	3	5	2	1	1	0	0	0	0	0	0	0	0	0	0	0	0	0	0	0	0	0			1	5	2	0	0	0	0	0	0	0	0	0	0	0	0	0
2				2	20		1	3	2	3	3	2	3	0	0	1	0	0	0	0	0	0	0	0	0	0	0	0	0	0	0			3	5	1	0	0	0	0	0	0	0	0	0	0	0	0	0
2				2	30		1	3	1	6	4	2	3	0	0	1	0	0	0	0	0	0	0	0	0	0	0	0	0	0	0			2	5	1	0	0	0	0	0	0	0	0	0	0	0	0	0
2				2	25		2	3	1	2	3	2	3	0	0	1	0	0	0	0	0	0	0	0	0	0	0	0	0	0	0			1	4	1	0	0	0	0	0	0	0	0	0	0	0	0	0
2				2	37		2	3	1	5	5	6	3	0	0	1	0	0	0	0	0	0	0	0	0	0	0	0	0	0	0			3	5	2	0	0	0	0	0	0	0	0	0	0	0	0	0
2				1	36		3	3	1	6	3	6	16. Autre (SVP dans la case suivante)	1	0	0	0	0	1	0	0	0	0	0	0	0	0	0	1	0	0						0	0	0	0	0	0	0	0	0	0	0	0	0
2				2	17		3	2	1	0	1	1	3	0	0	1	0	0	0	0	0	0	0	0	0	0	0	0	0	0	0				3	2	0	0	0	0	0	0	0	0	0	0	0	0	0
2				2	32		3	8	1	4	8	2	3	0	0	1	0	0	0	0	0	0	0	0	0	0	0	0	0	0	0			3	5	2	0	0	0	0	0	0	0	0	0	0	0	0	0
2				2	34			8	1	6	11	2	3	0	0	1	0	0	0	0	0	0	0	0	0	0	0	0	0	0	0			3	5	2	0	0	0	0	0	0	0	0	0	0	0	0	0
2				2	32		3	3	1	3	3	1	3	0	0	1	0	0	0	0	0	0	0	0	0	0	0	0	0	0	0			1	5	1	0	0	0	0	0	0	0	0	0	0	0	0	0
2				2	21		3	3	1	2	1	2		0	0	0	0	0	0	0	0	0	0	0	0	0	0	0	0	0	0			1			0	0	0	0	0	0	0	0	0	0	0	0	0
2				1	19		3	3	1	0	3	1	2	0	1	0	0	0	0	0	0	0	0	0	0	0	0	0	0	0	0			2			0	0	0	0	0	0	0	0	0	0	0	0	0
2				2	30		2	3	1	0	1	2	1	1	0	0	0	0	0	0	0	0	0	0	0	0	0	0	0	0	0			1	5	2	0	0	0	0	0	0	0	0	0	0	0	0	0
2				2	19		3	3	1	0	3	6	2	0	1	0	0	0	0	0	0	0	0	0	0	0	0	0	0	0	0			2			0	0	0	0	0	0	0	0	0	0	0	0	0
2				2	37		2	3	1	5	3	2	16. Autre (SVP dans la case suivante)	1	0	0	0	0	1	0	0	0	0	0	0	0	0	0	1	0	0						0	0	0	0	0	0	0	0	0	0	0	0	0
2				1	32			3	1	3	1		14	1	0	0	1	0	0	0	0	0	0	0	0	0	1	0	0	0	0			4	4		0	0	0	0	0	0	0	0	0	0	0	0	0
2				2	16		2	7	1	0	11	1	1	1	0	0	0	0	0	0	0	0	0	0	0	0	0	0	0	0	0			3	5	2	0	0	0	0	0	0	0	0	0	0	0	0	0
2				2	13		2	2	1	0	1	1	3	0	0	1	0	0	0	0	0	0	0	0	0	0	0	0	0	0	0			7		1	0	0	0	0	0	0	0	0	0	0	0	0	0
2				2	22		1	3	1	1	11	2	3	0	0	1	0	0	0	0	0	0	0	0	0	0	0	0	0	0	0			3	4	1	0	0	0	0	0	0	0	0	0	0	0	0	0
2				2	39		1	3	1	9	11	2	2	0	1	0	0	0	0	0	0	0	0	0	0	0	0	0	0	0	0			3	5	2	0	0	0	0	0	0	0	0	0	0	0	0	0
2				2	44		1	3	2	6	3		1	1	0	0	0	0	0	0	0	0	0	0	0	0	0	0	0	0	0			4	5	2	0	0	0	0	0	0	0	0	0	0	0	0	0
2				2	22		2	3	1	1	5	2	3	0	0	1	0	0	0	0	0	0	0	0	0	0	0	0	0	0	0			3	5	2	0	0	0	0	0	0	0	0	0	0	0	0	0
2				2	37		2	3	2	0	8	7	3	0	0	1	0	0	0	0	0	0	0	0	0	0	0	0	0	0	0			1	5	2	0	0	0	0	0	0	0	0	0	0	0	0	0
2				1	33		3	7	1	3	11	2	1	1	0	0	0	0	0	0	0	0	0	0	0	0	0	0	0	0	0			3	3	1	0	0	0	0	0	0	0	0	0	0	0	0	0
2				1	19		2	2	1	0	4	1	1	1	0	0	0	0	0	0	0	0	0	0	0	0	0	0	0	0	0			3	5	2	0	0	0	0	0	0	0	0	0	0	0	0	0
2				2	17		3	2	1	0	11	1	3	0	0	1	0	0	0	0	0	0	0	0	0	0	0	0	0	0	0			3	5	1	0	0	0	0	0	0	0	0	0	0	0	0	0
2				2	47		1	3	1	8	3	2	3	0	0	1	0	0	0	0	0	0	0	0	0	0	0	0	0	0	0			3	5	2	0	0	0	0	0	0	0	0	0	0	0	0	0
2				2	51		1	3	1	6	3	5	3	0	0	1	0	0	0	0	0	0	0	0	0	0	0	0	0	0	0			1	4	2	0	0	0	0	0	0	0	0	0	0	0	0	0
2				2	15		2	2	2	0	5	1	3	0	0	1	0	0	0	0	0	0	0	0	0	0	0	0	0	0	0			1	4	1	0	0	0	0	0	0	0	0	0	0	0	0	0
2				2	33		2	7	1	5	5	6	16. Autre (SVP dans la case suivante)	1	0	0	0	0	1	0	0	0	0	0	0	0	0	0	1	0	0			1	3		0	0	0	0	0	0	0	0	0	0	0	0	0
2				2	18		3	8	1	0	11	1	2	0	1	0	0	0	0	0	0	0	0	0	0	0	0	0	0	0	0				5	1	0	0	0	0	0	0	0	0	0	0	0	0	0
2				2	17		3	2	1	0	3	1	15. Insultes / a reçu des menaces	1	0	0	0	1	0	0	0	0	0	0	0	0	0	1	0	0	0			2	4		0	0	0	0	0	0	0	0	0	0	0	0	0
2				1	20		3	2	1	0	11	1	2	0	1	0	0	0	0	0	0	0	0	0	0	0	0	0	0	0	0			2	2	2	0	0	0	0	0	0	0	0	0	0	0	0	0
2				2	33		1	3	1	4	3	6	3	0	0	1	0	0	0	0	0	0	0	0	0	0	0	0	0	0	0			3	5	2	0	0	0	0	0	0	0	0	0	0	0	0	0
2				2	29		3	3	2	1	11	5	1	1	0	0	0	0	0	0	0	0	0	0	0	0	0	0	0	0	0			1	5	2	0	0	0	0	0	0	0	0	0	0	0	0	0
2				1	25		3	8	1	1	5	2	1	1	0	0	0	0	0	0	0	0	0	0	0	0	0	0	0	0	0			1	5	2	0	0	0	0	0	0	0	0	0	0	0	0	0
2				2	34		2	3	1	6	1	2	1	1	0	0	0	0	0	0	0	0	0	0	0	0	0	0	0	0	0			1	3	2	0	0	0	0	0	0	0	0	0	0	0	0	0
2				2	29		1	3	1	3	1	2	3	0	0	1	0	0	0	0	0	0	0	0	0	0	0	0	0	0	0			3	5	2	0	0	0	0	0	0	0	0	0	0	0	0	0
2				2	37		2	8	1	0	8	2	3	0	0	1	0	0	0	0	0	0	0	0	0	0	0	0	0	0	0			3	5	2	0	0	0	0	0	0	0	0	0	0	0	0	0
2				2	24			3	1	4	11	2	3	0	0	1	0	0	0	0	0	0	0	0	0	0	0	0	0	0	0			2	5	1	0	0	0	0	0	0	0	0	0	0	0	0	0
2				2	33		3	8	1	0	5		2	0	1	0	0	0	0	0	0	0	0	0	0	0	0	0	0	0	0			3	4	2	0	0	0	0	0	0	0	0	0	0	0	0	0
2				1	14		2	2	1	0	3	1	1	1	0	0	0	0	0	0	0	0	0	0	0	0	0	0	0	0	0			1	3	1	0	0	0	0	0	0	0	0	0	0	0	0	0
2				2	16		3	2	1	0	3	1	3	0	0	1	0	0	0	0	0	0	0	0	0	0	0	0	0	0	0			3	5	2	0	0	0	0	0	0	0	0	0	0	0	0	0
2				2	22		2	8	1	1	3	2	3	0	0	1	0	0	0	0	0	0	0	0	0	0	0	0	0	0	0			3	5	2	0	0	0	0	0	0	0	0	0	0	0	0	0
2				2	26		2	8	1	2	11	2	3	0	0	1	0	0	0	0	0	0	0	0	0	0	0	0	0	0	0			3	5	2	0	0	0	0	0	0	0	0	0	0	0	0	0
2				2	32		2	3	1	4	5	2	3	0	0	1	0	0	0	0	0	0	0	0	0	0	0	0	0	0	0			3	5	2	0	0	0	0	0	0	0	0	0	0	0	0	0
2				2	19		3	3	1	1	1	1	3	0	0	1	0	0	0	0	0	0	0	0	0	0	0	0	0	0	0			2	3	2	0	0	0	0	0	0	0	0	0	0	0	0	0
2				2	21		3	7	1	1	1		3	0	0	1	0	0	0	0	0	0	0	0	0	0	0	0	0	0	0				5	1	0	0	0	0	0	0	0	0	0	0	0	0	0
2				2	19		2	2	1	0	8	1	3	0	0	1	0	0	0	0	0	0	0	0	0	0	0	0	0	0	0			2	3	2	0	0	0	0	0	0	0	0	0	0	0	0	0
2				2	33		1	3	1	0	1			0	0	0	0	0	0	0	0	0	0	0	0	0	0	0	0	0	0			1	3	0	0	0	0	0	0	0	0	0	0	0	0	0	0
2				1	30		3	3	1	1	5	2	9. Kidnapping/ Enlèvement/ Otage (SANS violence sexuelle)	0	0	0	0	0	0	0	0	1	0	0	0	0	0	0	0	0	0			2	5	0	0	0	0	0	0	0	0	0	0	0	0	0	0
2				2	26		2	3	1	3	5	2		0	0	0	0	0	0	0	0	0	0	0	0	0	0	0	0	0	0			3	5	2	0	0	0	0	0	0	0	0	0	0	0	0	0
2				2	35		1	3	1	0	5	2	3	0	0	1	0	0	0	0	0	0	0	0	0	0	0	0	0	0	0				5	2	0	0	0	0	0	0	0	0	0	0	0	0	0
2				2	32		2	8	1	4	1	6	4. Tentative de Viol	0	0	0	1	0	0	0	0	0	0	0	0	0	0	0	0	0	0			3	5	2	0	0	0	0	0	0	0	0	0	0	0	0	0
2				2	19		2	2	1	0	2	1	3	0	0	1	0	0	0	0	0	0	0	0	0	0	0	0	0	0	0			2	5	2	0	0	0	0	0	0	0	0	0	0	0	0	0
2				2	22			7			3	2		0	0	0	0	0	0	0	0	0	0	0	0	0	0	0	0	0	0						0	0	0	0	0	0	0	0	0	0	0	0	0
2				2	21			7			1	2		0	0	0	0	0	0	0	0	0	0	0	0	0	0	0	0	0	0						0	0	0	0	0	0	0	0	0	0	0	0	0
2				2	20			7			4	2		0	0	0	0	0	0	0	0	0	0	0	0	0	0	0	0	0	0						0	0	0	0	0	0	0	0	0	0	0	0	0
2				2	19			7			5	2		0	0	0	0	0	0	0	0	0	0	0	0	0	0	0	0	0	0						0	0	0	0	0	0	0	0	0	0	0	0	0
2				2	18			7			5	2		0	0	0	0	0	0	0	0	0	0	0	0	0	0	0	0	0	0						0	0	0	0	0	0	0	0	0	0	0	0	0
2				2	17			7			1	2		0	0	0	0	0	0	0	0	0	0	0	0	0	0	0	0	0	0						0	0	0	0	0	0	0	0	0	0	0	0	0
2				2	33		2	3	1	4	5	2	3	0	0	1	0	0	0	0	0	0	0	0	0	0	0	0	0	0	0			2	3	2	0	0	0	0	0	0	0	0	0	0	0	0	0
2				2	31		2	3	1	0	4	5	3	0	0	1	0	0	0	0	0	0	0	0	0	0	0	0	0	0	0			3	5	2	0	0	0	0	0	0	0	0	0	0	0	0	0
2				2	14		2	2	1	0	8	2	1	1	0	0	0	0	0	0	0	0	0	0	0	0	0	0	0	0	0			3	3	1	0	0	0	0	0	0	0	0	0	0	0	0	0
2				1	33		2	3	1	9	1	2	2	0	1	0	0	0	0	0	0	0	0	0	0	0	0	0	0	0	0			1	5	2	0	0	0	0	0	0	0	0	0	0	0	0	0
2				2	26		3	3	1	0	3	1	3	0	0	1	0	0	0	0	0	0	0	0	0	0	0	0	0	0	0			3	5	1	0	0	0	0	0	0	0	0	0	0	0	0	0
2				2	21		3	8	1	0	5	5	3	0	0	1	0	0	0	0	0	0	0	0	0	0	0	0	0	0	0			1	4	1	0	0	0	0	0	0	0	0	0	0	0	0	0
2				2	28		3	3	1	1	5	5	3	0	0	1	0	0	0	0	0	0	0	0	0	0	0	0	0	0	0			1	5	2	0	0	0	0	0	0	0	0	0	0	0	0	0
2				2	21		2	3	1	0	1	1	1	1	0	0	0	0	0	0	0	0	0	0	0	0	0	0	0	0	0			1	5	2	0	0	0	0	0	0	0	0	0	0	0	0	0
2				2	33		2	3	1	3	2	2	1	1	0	0	0	0	0	0	0	0	0	0	0	0	0	0	0	0	0			3	5	2	0	0	0	0	0	0	0	0	0	0	0	0	0
2				2	22			7	1	0	5		1	1	0	0	0	0	0	0	0	0	0	0	0	0	0	0	0	0	0						0	0	0	0	0	0	0	0	0	0	0	0	0
2				2	33		3	8	1	0	3	1	14	1	0	0	1	0	0	0	0	0	0	0	0	0	1	0	0	0	0			3	5	1	0	0	0	0	0	0	0	0	0	0	0	0	0
2				2	33		2	3	1	2	5	2	3	0	0	1	0	0	0	0	0	0	0	0	0	0	0	0	0	0	0			1	5	2	0	0	0	0	0	0	0	0	0	0	0	0	0
2				2	22		3	3	1	1	11	2	3	0	0	1	0	0	0	0	0	0	0	0	0	0	0	0	0	0	0			3	5	2	0	0	0	0	0	0	0	0	0	0	0	0	0
2				2	16		3	2	1	0	11	1	1	1	0	0	0	0	0	0	0	0	0	0	0	0	0	0	0	0	0			2	3	2	0	0	0	0	0	0	0	0	0	0	0	0	0
2				1	21		3	7	2	0	11	2	14	1	0	0	1	0	0	0	0	0	0	0	0	0	1	0	0	0	0			2	5	2	0	0	0	0	0	0	0	0	0	0	0	0	0
2				2	20		2	3	1	0	11	1	3	0	0	1	0	0	0	0	0	0	0	0	0	0	0	0	0	0	0			2	5	2	0	0	0	0	0	0	0	0	0	0	0	0	0
2				2	19		2	8	1	0	11	1	3	0	0	1	0	0	0	0	0	0	0	0	0	0	0	0	0	0	0			2	5	2	0	0	0	0	0	0	0	0	0	0	0	0	0
2				2	22		1	8	1	0	5	5	3	0	0	1	0	0	0	0	0	0	0	0	0	0	0	0	0	0	0			1	5	1	0	0	0	0	0	0	0	0	0	0	0	0	0
2				2	35		1	3	1	4	3	6	3	0	0	1	0	0	0	0	0	0	0	0	0	0	0	0	0	0	0			1	5	1	0	0	0	0	0	0	0	0	0	0	0	0	0
2				2	33		1	8	1	6	11	5	10	1	0	0	0	0	0	0	0	0	1	0	0	0	0	0	0	0	0			1	5	1	0	0	0	0	0	0	0	0	0	0	0	0	0
2				2	30		1	8	1	5	5	5	10	1	0	0	0	0	0	0	0	0	1	0	0	0	0	0	0	0	0			7	5	1	0	0	0	0	0	0	0	0	0	0	0	0	0
2				1	38		1	3	1	7	5	2	1	1	0	0	0	0	0	0	0	0	0	0	0	0	0	0	0	0	0			3	5	2	0	0	0	0	0	0	0	0	0	0	0	0	0
2				1	36		1	3	1	4	1	2	14	1	0	0	1	0	0	0	0	0	0	0	0	0	1	0	0	0	0			2	5	2	0	0	0	0	0	0	0	0	0	0	0	0	0
2				2	21		1	3	1	0	5	1	3	0	0	1	0	0	0	0	0	0	0	0	0	0	0	0	0	0	0			2	5	2	0	0	0	0	0	0	0	0	0	0	0	0	0
2				2	32		1	8	1	6	5	2	3	0	0	1	0	0	0	0	0	0	0	0	0	0	0	0	0	0	0			1	5	2	0	0	0	0	0	0	0	0	0	0	0	0	0
2				2	39		1	3	1	8	3	2	3	0	0	1	0	0	0	0	0	0	0	0	0	0	0	0	0	0	0			1	5	1	0	0	0	0	0	0	0	0	0	0	0	0	0
2				2	29		1	8	1	5	5	6	10	1	0	0	0	0	0	0	0	0	1	0	0	0	0	0	0	0	0			7	5	1	0	0	0	0	0	0	0	0	0	0	0	0	0
2				2	24		1	3	1	2	5	5	3	0	0	1	0	0	0	0	0	0	0	0	0	0	0	0	0	0	0			2	5	1	0	0	0	0	0	0	0	0	0	0	0	0	0
2				2	41		1	8	1	7	3	2	3	0	0	1	0	0	0	0	0	0	0	0	0	0	0	0	0	0	0			3	5	2	0	0	0	0	0	0	0	0	0	0	0	0	0
2				2	22		2	3	1	2	4	5	3	0	0	1	0	0	0	0	0	0	0	0	0	0	0	0	0	0	0			3	5	2	0	0	0	0	0	0	0	0	0	0	0	0	0
2				2	54		1	8	1	5	3	6	3	0	0	1	0	0	0	0	0	0	0	0	0	0	0	0	0	0	0			1	5	2	0	0	0	0	0	0	0	0	0	0	0	0	0
2				1	45		1	8	1	6	5	2	3	0	0	1	0	0	0	0	0	0	0	0	0	0	0	0	0	0	0			1	5	2	0	0	0	0	0	0	0	0	0	0	0	0	0
2				2	39		2	7	1	1	5	2	16. Autre (SVP dans la case suivante)	1	0	0	0	0	1	0	0	0	0	0	0	0	0	0	1	0	0			1	8	0	0	0	0	0	0	0	0	0	0	0	0	0	0
2				2	37		1	3	1	8	5	6	16. Autre (SVP dans la case suivante)	1	0	0	0	0	1	0	0	0	0	0	0	0	0	0	1	0	0			1	8	0	0	0	0	0	0	0	0	0	0	0	0	0	0
2				2	35		1	7	1	8	3	4	3	0	0	1	0	0	0	0	0	0	0	0	0	0	0	0	0	0	0			3	5	1	0	0	0	0	0	0	0	0	0	0	0	0	0
2				2	37		1	8	1	6	5	5	2	0	1	0	0	0	0	0	0	0	0	0	0	0	0	0	0	0	0			1	1	1	0	0	0	0	0	0	0	0	0	0	0	0	0
2				2	33		1	3	1	0	5	2	16. Autre (SVP dans la case suivante)	1	0	0	0	0	1	0	0	0	0	0	0	0	0	0	1	0	0			1	5	1	0	0	0	0	0	0	0	0	0	0	0	0	0
2				2	32		1	3	1	5	5	5	1	1	0	0	0	0	0	0	0	0	0	0	0	0	0	0	0	0	0			1	1	1	0	0	0	0	0	0	0	0	0	0	0	0	0
2				2	26		1	7	1	4	5	2	3	0	0	1	0	0	0	0	0	0	0	0	0	0	0	0	0	0	0			3	4	2	0	0	0	0	0	0	0	0	0	0	0	0	0
2				2	32		2	8	1	4	1	2	3	0	0	1	0	0	0	0	0	0	0	0	0	0	0	0	0	0	0			3	5	2	0	0	0	0	0	0	0	0	0	0	0	0	0
2				2	21		1	3	1	3	5	5	3	0	0	1	0	0	0	0	0	0	0	0	0	0	0	0	0	0	0			3	5	1	0	0	0	0	0	0	0	0	0	0	0	0	0
2				2	35		1	3	1	10	1	6	16. Autre (SVP dans la case suivante)	1	0	0	0	0	1	0	0	0	0	0	0	0	0	0	1	0	0			1	8	0	0	0	0	0	0	0	0	0	0	0	0	0	0
2				2	27		1	7	1	0	5	6	3	0	0	1	0	0	0	0	0	0	0	0	0	0	0	0	0	0	0			3	5	2	0	0	0	0	0	0	0	0	0	0	0	0	0
2				2	36		1	3	1	7	5	2	3	0	0	1	0	0	0	0	0	0	0	0	0	0	0	0	0	0	0			3	5	2	0	0	0	0	0	0	0	0	0	0	0	0	0
2				2	16		3	7	1	0	3	1	3	0	0	1	0	0	0	0	0	0	0	0	0	0	0	0	0	0	0			3	5	2	0	0	0	0	0	0	0	0	0	0	0	0	0
2				2	24		2	7	1	3	5	2	3	0	0	1	0	0	0	0	0	0	0	0	0	0	0	0	0	0	0			3	5	1	0	0	0	0	0	0	0	0	0	0	0	0	0
2				2	53		1	7	1	8	1	2	3	0	0	1	0	0	0	0	0	0	0	0	0	0	0	0	0	0	0			2	5	2	0	0	0	0	0	0	0	0	0	0	0	0	0
2				2	25		3	7	1	0	3	1	3	0	0	1	0	0	0	0	0	0	0	0	0	0	0	0	0	0	0			2	5	2	0	0	0	0	0	0	0	0	0	0	0	0	0
2				2	32		1	7	1	8	5	7	3	0	0	1	0	0	0	0	0	0	0	0	0	0	0	0	0	0	0			2	5	1	0	0	0	0	0	0	0	0	0	0	0	0	0
2				2	30		1	7	1	7	5	6	3	0	0	1	0	0	0	0	0	0	0	0	0	0	0	0	0	0	0			3	4	1	0	0	0	0	0	0	0	0	0	0	0	0	0
2				2	43		1	3	1	6	5	2	3	0	0	1	0	0	0	0	0	0	0	0	0	0	0	0	0	0	0			3	5	2	0	0	0	0	0	0	0	0	0	0	0	0	0
2				2	30		1	3	1	3	4	2	1	1	0	0	0	0	0	0	0	0	0	0	0	0	0	0	0	0	0			2	5	1	0	0	0	0	0	0	0	0	0	0	0	0	0
2				1	34		1	7	1	8	5		2	0	1	0	0	0	0	0	0	0	0	0	0	0	0	0	0	0	0			1			0	0	0	0	0	0	0	0	0	0	0	0	0
2				2	32		1	7	1	6	5	5	1	1	0	0	0	0	0	0	0	0	0	0	0	0	0	0	0	0	0			2	3	1	0	0	0	0	0	0	0	0	0	0	0	0	0
2				2	23		1	7	1	0	5	5	1	1	0	0	0	0	0	0	0	0	0	0	0	0	0	0	0	0	0				3	1	0	0	0	0	0	0	0	0	0	0	0	0	0
2				2	30		1	7	1	7	5	2	1	1	0	0	0	0	0	0	0	0	0	0	0	0	0	0	0	0	0			1	3	1	0	0	0	0	0	0	0	0	0	0	0	0	0
2				2	39		1	3	1	8	3	5	3	0	0	1	0	0	0	0	0	0	0	0	0	0	0	0	0	0	0			3	5	1	0	0	0	0	0	0	0	0	0	0	0	0	0
2				1	36		1	8	1	6	5	7	10	1	0	0	0	0	0	0	0	0	1	0	0	0	0	0	0	0	0			3	5	2	0	0	0	0	0	0	0	0	0	0	0	0	0
2				1	35		1	8	1	7	3	5	9. Kidnapping/ Enlèvement/ Otage (SANS violence sexuelle)	0	0	0	0	0	0	0	0	1	0	0	0	0	0	0	0	0	0			3	5	2	0	0	0	0	0	0	0	0	0	0	0	0	0
2				2	63		2	7	1	5	5	7	9. Kidnapping/ Enlèvement/ Otage (SANS violence sexuelle)	0	0	0	0	0	0	0	0	1	0	0	0	0	0	0	0	0	0			2	5	1	0	0	0	0	0	0	0	0	0	0	0	0	0
2				2	22		1	8	1	6	5	6	3	0	0	1	0	0	0	0	0	0	0	0	0	0	0	0	0	0	0			2	5	2	0	0	0	0	0	0	0	0	0	0	0	0	0
2				2	26		2	7	1	0	5	1	14	1	0	0	1	0	0	0	0	0	0	0	0	0	1	0	0	0	0			2	5	2	0	0	0	0	0	0	0	0	0	0	0	0	0
2				1	36		1	8	1	2	5	7	14	1	0	0	1	0	0	0	0	0	0	0	0	0	1	0	0	0	0			3	5	2	0	0	0	0	0	0	0	0	0	0	0	0	0
2				2	25		1	3	1	2	11	7	10	1	0	0	0	0	0	0	0	0	1	0	0	0	0	0	0	0	0			3	5		0	0	0	0	0	0	0	0	0	0	0	0	0
2				1	29			3	1	2	5	6	3	0	0	1	0	0	0	0	0	0	0	0	0	0	0	0	0	0	0			3	5	2	0	0	0	0	0	0	0	0	0	0	0	0	0
2				2	24		2	2	1	0	11	7	16. Autre (SVP dans la case suivante)	1	0	0	0	0	1	0	0	0	0	0	0	0	0	0	1	0	0			2	5	2	0	0	0	0	0	0	0	0	0	0	0	0	0
2				1	15		1	2	1	0	5	1	3	0	0	1	0	0	0	0	0	0	0	0	0	0	0	0	0	0	0			2	5	1	0	0	0	0	0	0	0	0	0	0	0	0	0
2				2	32			3	1	7	1	7	3	0	0	1	0	0	0	0	0	0	0	0	0	0	0	0	0	0	0			2	5	2	0	0	0	0	0	0	0	0	0	0	0	0	0
2				2	15		3	2	1	0	11	1	1	1	0	0	0	0	0	0	0	0	0	0	0	0	0	0	0	0	0			2	3	2	0	0	0	0	0	0	0	0	0	0	0	0	0
2				1	34		1	8	1	6	11	5	3	0	0	1	0	0	0	0	0	0	0	0	0	0	0	0	0	0	0			2	5	2	0	0	0	0	0	0	0	0	0	0	0	0	0
2				2	33		1	3	1	8	5	7	3	0	0	1	0	0	0	0	0	0	0	0	0	0	0	0	0	0	0			2	5	1	0	0	0	0	0	0	0	0	0	0	0	0	0
2				2	28		1	8	1	3	3	5	3	0	0	1	0	0	0	0	0	0	0	0	0	0	0	0	0	0	0			2	5	2	0	0	0	0	0	0	0	0	0	0	0	0	0
2				2	15		2	2	2	0	3	1	3	0	0	1	0	0	0	0	0	0	0	0	0	0	0	0	0	0	0				4	1	0	0	0	0	0	0	0	0	0	0	0	0	0
2				2			3	8	1	0	3		1	1	0	0	0	0	0	0	0	0	0	0	0	0	0	0	0	0	0			1	5	1	0	0	0	0	0	0	0	0	0	0	0	0	0
2				2	16		2	8	1	0	2	1	3	0	0	1	0	0	0	0	0	0	0	0	0	0	0	0	0	0	0			2	5	1	0	0	0	0	0	0	0	0	0	0	0	0	0
2				2	37		1	8	1	5	5	5	10	1	0	0	0	0	0	0	0	0	1	0	0	0	0	0	0	0	0			1	5	1	0	0	0	0	0	0	0	0	0	0	0	0	0
2				2	36		1	8	1	4	5	5	10	1	0	0	0	0	0	0	0	0	1	0	0	0	0	0	0	0	0			1	5	1	0	0	0	0	0	0	0	0	0	0	0	0	0
2				2	34		1	8	1	3	5	6	3	0	0	1	0	0	0	0	0	0	0	0	0	0	0	0	0	0	0			1	5	1	0	0	0	0	0	0	0	0	0	0	0	0	0
2				2	33		1	8	1	5	5	5	10	1	0	0	0	0	0	0	0	0	1	0	0	0	0	0	0	0	0			3	5	1	0	0	0	0	0	0	0	0	0	0	0	0	0
2				2	16		3	2	1	0	5		3	0	0	1	0	0	0	0	0	0	0	0	0	0	0	0	0	0	0			1	5	1	0	0	0	0	0	0	0	0	0	0	0	0	0
2				2	41		1	8	1	0	3	2	3	0	0	1	0	0	0	0	0	0	0	0	0	0	0	0	0	0	0			2	5	0	0	0	0	0	0	0	0	0	0	0	0	0	0
2				2	33		1	3	1	0	4	1	3	0	0	1	0	0	0	0	0	0	0	0	0	0	0	0	0	0	0				5	1	0	0	0	0	0	0	0	0	0	0	0	0	0
2				2	54		1	8	1	0	3	6	1	1	0	0	0	0	0	0	0	0	0	0	0	0	0	0	0	0	0			2	5	0	0	0	0	0	0	0	0	0	0	0	0	0	0
2				1	45		1	8	1	6	5	2	1	1	0	0	0	0	0	0	0	0	0	0	0	0	0	0	0	0	0			2	5	2	0	0	0	0	0	0	0	0	0	0	0	0	0
2				2	16	2003	3	2	1	0	1	1	3	0	0	1	0	0	0	0	0	0	0	0	0	0	0	0	0	0	0			2	5	2	0	0	0	0	0	0	0	0	0	0	0	0	0
2				2	30	1989	1	3	1	4	5	5	3	0	0	1	0	0	0	0	0	0	0	0	0	0	0	0	0	0	0			1	5	2	0	0	0	0	0	0	0	0	0	0	0	0	0
2				2	30	1989	2	8	1	5	5	1	3	0	0	1	0	0	0	0	0	0	0	0	0	0	0	0	0	0	0			3	5	2	0	0	0	0	0	0	0	0	0	0	0	0	0
2				2	45	1974	1	7	1	5	1	6	3	0	0	1	0	0	0	0	0	0	0	0	0	0	0	0	0	0	0			3	5	2	0	0	0	0	0	0	0	0	0	0	0	0	0
2				2	35	1984	1	7	1	0	3	1	3	0	0	1	0	0	0	0	0	0	0	0	0	0	0	0	0	0	0			7	2	1	0	0	0	0	0	0	0	0	0	0	0	0	0
2				2	20	1999	1	7	1	0	5	1	3	0	0	1	0	0	0	0	0	0	0	0	0	0	0	0	0	0	0			3	3	2	0	0	0	0	0	0	0	0	0	0	0	0	0
2				2	21	1998	2	8	1	0	5	1	4. Tentative de Viol	0	0	0	1	0	0	0	0	0	0	0	0	0	0	0	0	0	0			3	4	2	0	0	0	0	0	0	0	0	0	0	0	0	0
2				2	22	1997	3	8	1	5	1	2	3	0	0	1	0	0	0	0	0	0	0	0	0	0	0	0	0	0	0			3	5	1	0	0	0	0	0	0	0	0	0	0	0	0	0
2				2	30	1989	2	8	1	5		2	3	0	0	1	0	0	0	0	0	0	0	0	0	0	0	0	0	0	0			3	4	2	0	0	0	0	0	0	0	0	0	0	0	0	0
2				2	30	1989	1	7	1	0	5	4	3	0	0	1	0	0	0	0	0	0	0	0	0	0	0	0	0	0	0			3	5	2	0	0	0	0	0	0	0	0	0	0	0	0	0
2				2	16	2003	2	7	1	0	1	1	3	0	0	1	0	0	0	0	0	0	0	0	0	0	0	0	0	0	0			3	2, 4	2	0	0	0	0	0	0	0	0	0	0	0	0	0
2				2	31	1988	3	3	1	0	5	2	3	0	0	1	0	0	0	0	0	0	0	0	0	0	0	0	0	0	0			3	1, 5	1	0	0	0	0	0	0	0	0	0	0	0	0	0
2				2	42	1977	2	3	1	5	1	6	3	0	0	1	0	0	0	0	0	0	0	0	0	0	0	0	0	0	0			3	2, 5	2	0	0	0	0	0	0	0	0	0	0	0	0	0
2				2	34	1985	3	7	1	3	5	2	15. Insultes / a reçu des menaces	1	0	0	0	1	0	0	0	0	0	0	0	0	0	1	0	0	0			1	1, 1	1	0	0	0	0	0	0	0	0	0	0	0	0	0
2				2	22	1997	3	8	1	0	1	1	4. Tentative de Viol	0	0	0	1	0	0	0	0	0	0	0	0	0	0	0	0	0	0			7	3	1	0	0	0	0	0	0	0	0	0	0	0	0	0
2				2	20	1999	3	8	1	1	3	4	3	0	0	1	0	0	0	0	0	0	0	0	0	0	0	0	0	0	0			3	5	1	0	0	0	0	0	0	0	0	0	0	0	0	0
2				2	48	1971	2	8	1	8	1	2	3	0	0	1	0	0	0	0	0	0	0	0	0	0	0	0	0	0	0			3	4	2	0	0	0	0	0	0	0	0	0	0	0	0	0
2				2	15	2004	1	7	1	0	1	1	3	0	0	1	0	0	0	0	0	0	0	0	0	0	0	0	0	0	0			3	5	2	0	0	0	0	0	0	0	0	0	0	0	0	0
2				2	16	2003	2	2	1	0	5	1	3	0	0	1	0	0	0	0	0	0	0	0	0	0	0	0	0	0	0			3	5	2	0	0	0	0	0	0	0	0	0	0	0	0	0
2				1	28	1991	3	3	1	5	5	2	3	0	0	1	0	0	0	0	0	0	0	0	0	0	0	0	0	0	0			3	5	1	0	0	0	0	0	0	0	0	0	0	0	0	0
2				2	26	1993	2	3	1	3	1	2	3	0	0	1	0	0	0	0	0	0	0	0	0	0	0	0	0	0	0			3	5	2	0	0	0	0	0	0	0	0	0	0	0	0	0
2				2	31	1988	3	7	1	0	5	2	3	0	0	1	0	0	0	0	0	0	0	0	0	0	0	0	0	0	0			3	4	1	0	0	0	0	0	0	0	0	0	0	0	0	0
2				2	14	2005	3	1	1	0	3	1	3	0	0	1	0	0	0	0	0	0	0	0	0	0	0	0	0	0	0			1	5	1	0	0	0	0	0	0	0	0	0	0	0	0	0
2				2	21	1998	1	8	1	3	3	2	3	0	0	1	0	0	0	0	0	0	0	0	0	0	0	0	0	0	0			3	3	2	0	0	0	0	0	0	0	0	0	0	0	0	0
2				2	24	1995	2	8	1	4	5	2	3	0	0	1	0	0	0	0	0	0	0	0	0	0	0	0	0	0	0			3	5	2	0	0	0	0	0	0	0	0	0	0	0	0	0
2				2	18	2001	3	2	1	0	5	1	3	0	0	1	0	0	0	0	0	0	0	0	0	0	0	0	0	0	0			3	3	1	0	0	0	0	0	0	0	0	0	0	0	0	0
2				2	10	2009	1	7	1	0	5	1	3	0	0	1	0	0	0	0	0	0	0	0	0	0	0	0	0	0	0			3	3	1	0	0	0	0	0	0	0	0	0	0	0	0	0
2				2	25	1994	3	3	1	5	5	2	3	0	0	1	0	0	0	0	0	0	0	0	0	0	0	0	0	0	0			3	4	1	0	0	0	0	0	0	0	0	0	0	0	0	0
2				2	28	1991	2	3	1	2	5	2	3	0	0	1	0	0	0	0	0	0	0	0	0	0	0	0	0	0	0			3	5	1	0	0	0	0	0	0	0	0	0	0	0	0	0
2				2	19	2000	3	7	1	1	5	1	3	0	0	1	0	0	0	0	0	0	0	0	0	0	0	0	0	0	0			3	3	2	0	0	0	0	0	0	0	0	0	0	0	0	0
2				2	20	1999	3	7	1	1	1	1	3	0	0	1	0	0	0	0	0	0	0	0	0	0	0	0	0	0	0			3	5	1	0	0	0	0	0	0	0	0	0	0	0	0	0
2				2	23	1996	1	8	1	2	3	2	3	0	0	1	0	0	0	0	0	0	0	0	0	0	0	0	0	0	0			2	3	1	0	0	0	0	0	0	0	0	0	0	0	0	0
2				2	22	1997	1	7	1	1	5	4	3	0	0	1	0	0	0	0	0	0	0	0	0	0	0	0	0	0	0			3	4	2	0	0	0	0	0	0	0	0	0	0	0	0	0
2				2	27	1992	1	8	1	2	3	5	3	0	0	1	0	0	0	0	0	0	0	0	0	0	0	0	0	0	0			3	5	1	0	0	0	0	0	0	0	0	0	0	0	0	0
2				2	32	1987	1	3	1	5	5	2	1	1	0	0	0	0	0	0	0	0	0	0	0	0	0	0	0	0	0			1	1	2	0	0	0	0	0	0	0	0	0	0	0	0	0
2				2	39	1980	2	7	1	6	3	2	3	0	0	1	0	0	0	0	0	0	0	0	0	0	0	0	0	0	0			3	5	1	0	0	0	0	0	0	0	0	0	0	0	0	0
2				2	28	1991	3	3	1	3	5	2	1	1	0	0	0	0	0	0	0	0	0	0	0	0	0	0	0	0	0			1		0	0	0	0	0	0	0	0	0	0	0	0	0	0
2				2	19	2000	2	7	1	0	3	3	3	0	0	1	0	0	0	0	0	0	0	0	0	0	0	0	0	0	0			3	3	1	0	0	0	0	0	0	0	0	0	0	0	0	0
2				2	36	1983	2	3	1	3	5	6	3	0	0	1	0	0	0	0	0	0	0	0	0	0	0	0	0	0	0			1	4	2	0	0	0	0	0	0	0	0	0	0	0	0	0
2				2	35	1984	2	7	1	3	3	1	3	0	0	1	0	0	0	0	0	0	0	0	0	0	0	0	0	0	0			2	5	2	0	0	0	0	0	0	0	0	0	0	0	0	0
2				2	20	1999	1	8	1	1	5	1	3	0	0	1	0	0	0	0	0	0	0	0	0	0	0	0	0	0	0			3	4	2	0	0	0	0	0	0	0	0	0	0	0	0	0
2				2	21	1998	1	7	1	3	5	4	3	0	0	1	0	0	0	0	0	0	0	0	0	0	0	0	0	0	0			3	5	2	0	0	0	0	0	0	0	0	0	0	0	0	0
2				2	21	1998	1	7	1	1	5	1	3	0	0	1	0	0	0	0	0	0	0	0	0	0	0	0	0	0	0			1	4	2	0	0	0	0	0	0	0	0	0	0	0	0	0
2				2	21	1998	3	7	1	1	3	1	3	0	0	1	0	0	0	0	0	0	0	0	0	0	0	0	0	0	0			3	5	2	0	0	0	0	0	0	0	0	0	0	0	0	0
2				2	26	1993	3	3	1	2	5	2	1	1	0	0	0	0	0	0	0	0	0	0	0	0	0	0	0	0	0			1	1	2	0	0	0	0	0	0	0	0	0	0	0	0	0
2				2	48	1971	2	7	1	7	3	6	3	0	0	1	0	0	0	0	0	0	0	0	0	0	0	0	0	0	0			3	5	2	0	0	0	0	0	0	0	0	0	0	0	0	0
2				2	18	2001	3	7	1	0	5		3	0	0	1	0	0	0	0	0	0	0	0	0	0	0	0	0	0	0			3	4	0	0	0	0	0	0	0	0	0	0	0	0	0	0
2				2	20	1999	2	7	1	1	3	5	3	0	0	1	0	0	0	0	0	0	0	0	0	0	0	0	0	0	0			3	1	0	0	0	0	0	0	0	0	0	0	0	0	0	0
2				2	39	1980	1	3	1	6	1	2	1	1	0	0	0	0	0	0	0	0	0	0	0	0	0	0	0	0	0			1	5	1	0	0	0	0	0	0	0	0	0	0	0	0	0
2				2	38	1981	1	8	1	9	1	2	3	0	0	1	0	0	0	0	0	0	0	0	0	0	0	0	0	0	0			3	4	2	0	0	0	0	0	0	0	0	0	0	0	0	0
2				2	42	1977	1	8	1	10	5	2	3	0	0	1	0	0	0	0	0	0	0	0	0	0	0	0	0	0	0			3	5	2	0	0	0	0	0	0	0	0	0	0	0	0	0
2				2	23	1996	2	3	1	0	5		3	0	0	1	0	0	0	0	0	0	0	0	0	0	0	0	0	0	0			3	5	2	0	0	0	0	0	0	0	0	0	0	0	0	0
2				2	28	1991	2	3	1	2	5	2	3	0	0	1	0	0	0	0	0	0	0	0	0	0	0	0	0	0	0			3	5	1	0	0	0	0	0	0	0	0	0	0	0	0	0
2				2	21	1998	3	8	1	0	1	1	3	0	0	1	0	0	0	0	0	0	0	0	0	0	0	0	0	0	0			3	5	2	0	0	0	0	0	0	0	0	0	0	0	0	0
2				2	19	2000	1	7	1	1	3	2	3	0	0	1	0	0	0	0	0	0	0	0	0	0	0	0	0	0	0			3	4	2	0	0	0	0	0	0	0	0	0	0	0	0	0
2				2	23	1996	2	7	1	0	1	1	3	0	0	1	0	0	0	0	0	0	0	0	0	0	0	0	0	0	0			7	5	2	0	0	0	0	0	0	0	0	0	0	0	0	0
2				2	17	2002	3	7	1	0	3	1	4. Tentative de Viol	0	0	0	1	0	0	0	0	0	0	0	0	0	0	0	0	0	0			1	3	1	0	0	0	0	0	0	0	0	0	0	0	0	0
2				1	33	1986	3	8	1	5	1	2	3	0	0	1	0	0	0	0	0	0	0	0	0	0	0	0	0	0	0			3	5	1	0	0	0	0	0	0	0	0	0	0	0	0	0
2				2	50	1969	1	7	1	6	5	6	3	0	0	1	0	0	0	0	0	0	0	0	0	0	0	0	0	0	0			3	5	1	0	0	0	0	0	0	0	0	0	0	0	0	0
2				2	32	1987	1	3	1	0	1	2	3	0	0	1	0	0	0	0	0	0	0	0	0	0	0	0	0	0	0			1	3	1	0	0	0	0	0	0	0	0	0	0	0	0	0
2				2	22	1997	1	3	1	0	1	2	1	1	0	0	0	0	0	0	0	0	0	0	0	0	0	0	0	0	0			1	1	1	0	0	0	0	0	0	0	0	0	0	0	0	0
2				2	17	2002	3	2	1	0	3	1	3	0	0	1	0	0	0	0	0	0	0	0	0	0	0	0	0	0	0			7	4	2	0	0	0	0	0	0	0	0	0	0	0	0	0
2				2	36	1983	2	7	1	9	5	2	1	1	0	0	0	0	0	0	0	0	0	0	0	0	0	0	0	0	0			1		0	0	0	0	0	0	0	0	0	0	0	0	0	0
2				2	22	1997	1	3	1	1	5	2	1	1	0	0	0	0	0	0	0	0	0	0	0	0	0	0	0	0	0			1		1	0	0	0	0	0	0	0	0	0	0	0	0	0
2				2	24	1995	2	3	1	3	5	2	3	0	0	1	0	0	0	0	0	0	0	0	0	0	0	0	0	0	0			7	4	2	0	0	0	0	0	0	0	0	0	0	0	0	0
2				2	29	1990	3	8	1	0	5	1	3	0	0	1	0	0	0	0	0	0	0	0	0	0	0	0	0	0	0			3	5	1	0	0	0	0	0	0	0	0	0	0	0	0	0
2				2	35	1984	1	7	1	7	5	2	3	0	0	1	0	0	0	0	0	0	0	0	0	0	0	0	0	0	0			3	5	2	0	0	0	0	0	0	0	0	0	0	0	0	0
2				1	35	1984	1	3	1	5	3	6	16. Autre (SVP dans la case suivante)	1	0	0	0	0	1	0	0	0	0	0	0	0	0	0	1	0	0			1		0	0	0	0	0	0	0	0	0	0	0	0	0	0
2				2	30	1989	1	8	1	6	5	2	3	0	0	1	0	0	0	0	0	0	0	0	0	0	0	0	0	0	0			3	4	1	0	0	0	0	0	0	0	0	0	0	0	0	0
2				2	28	1991	2	3	1	6	5	2	3	0	0	1	0	0	0	0	0	0	0	0	0	0	0	0	0	0	0			3	5	1	0	0	0	0	0	0	0	0	0	0	0	0	0
2				2	30	1989	1	7	1	7	5	4	16. Autre (SVP dans la case suivante)	1	0	0	0	0	1	0	0	0	0	0	0	0	0	0	1	0	0			1	1	1	0	0	0	0	0	0	0	0	0	0	0	0	0
2				2	32	1987	2	7	1	0	1	2	3	0	0	1	0	0	0	0	0	0	0	0	0	0	0	0	0	0	0			3	5	0	0	0	0	0	0	0	0	0	0	0	0	0	0
2				2	33	1986	2	3	1	3	1	2	3	0	0	1	0	0	0	0	0	0	0	0	0	0	0	0	0	0	0			1	5	2	0	0	0	0	0	0	0	0	0	0	0	0	0
2				2	34	1985	2	3	1	2	5	2	3	0	0	1	0	0	0	0	0	0	0	0	0	0	0	0	0	0	0			2	5	1	0	0	0	0	0	0	0	0	0	0	0	0	0
2				2	35	1984	1	8	1	3	3	2	3	0	0	1	0	0	0	0	0	0	0	0	0	0	0	0	0	0	0			3	5	2	0	0	0	0	0	0	0	0	0	0	0	0	0
2				1	36	1983	2	7	1	2	3	2		0	0	0	0	0	0	0	0	0	0	0	0	0	0	0	0	0	0			1		2	0	0	0	0	0	0	0	0	0	0	0	0	0
2				1	40	1979	1	3	1	2	5	6	14	1	0	0	1	0	0	0	0	0	0	0	0	0	1	0	0	0	0			3	5	2	0	0	0	0	0	0	0	0	0	0	0	0	0
2				2	32	1987	1	8	1	0	5	5	1	1	0	0	0	0	0	0	0	0	0	0	0	0	0	0	0	0	0			1	2	1	0	0	0	0	0	0	0	0	0	0	0	0	0
2				2	35	1984	1	8	1	6	1	6	10	1	0	0	0	0	0	0	0	0	1	0	0	0	0	0	0	0	0			1	5	1	0	0	0	0	0	0	0	0	0	0	0	0	0
2				2	32	1987	1	8	1	5	11	5	3	0	0	1	0	0	0	0	0	0	0	0	0	0	0	0	0	0	0			1	5	1	0	0	0	0	0	0	0	0	0	0	0	0	0
2				1	30	1989	1	8	1	0	1	7	10	1	0	0	0	0	0	0	0	0	1	0	0	0	0	0	0	0	0			3	5	2	0	0	0	0	0	0	0	0	0	0	0	0	0
2				2	22	1997	2	3	1	2	1	7	3	0	0	1	0	0	0	0	0	0	0	0	0	0	0	0	0	0	0			2	5	2	0	0	0	0	0	0	0	0	0	0	0	0	0
2				2	30	1989	1	8	1	5	11	5	10	1	0	0	0	0	0	0	0	0	1	0	0	0	0	0	0	0	0			1	5	1	0	0	0	0	0	0	0	0	0	0	0	0	0
2				1	40	1979	1	8	1	0	11	7	1	1	0	0	0	0	0	0	0	0	0	0	0	0	0	0	0	0	0			3	5	2	0	0	0	0	0	0	0	0	0	0	0	0	0
2				1	22	1997	1	3	1	0	3	1	2	0	1	0	0	0	0	0	0	0	0	0	0	0	0	0	0	0	0			2	5	1	0	0	0	0	0	0	0	0	0	0	0	0	0
2				1	20	1999	3	2	1	0	4	1	2	0	1	0	0	0	0	0	0	0	0	0	0	0	0	0	0	0	0			2	5	2	0	0	0	0	0	0	0	0	0	0	0	0	0
2				2	23	1996	1	3	1	3	5	2	3	0	0	1	0	0	0	0	0	0	0	0	0	0	0	0	0	0	0			2	5	2	0	0	0	0	0	0	0	0	0	0	0	0	0
2				2	12	2007	3	2	1	0	3	1	2	0	1	0	0	0	0	0	0	0	0	0	0	0	0	0	0	0	0			3	4	2	0	0	0	0	0	0	0	0	0	0	0	0	0
2				2	26	1993	1	3	1	3	5	2	4. Tentative de Viol	0	0	0	1	0	0	0	0	0	0	0	0	0	0	0	0	0	0			1	5	1	0	0	0	0	0	0	0	0	0	0	0	0	0
2				2	28	1991	1	3	1	3	5	6	1	1	0	0	0	0	0	0	0	0	0	0	0	0	0	0	0	0	0			2	5	2	0	0	0	0	0	0	0	0	0	0	0	0	0
2				2	17	2002	2	3	1	7	5	2	1	1	0	0	0	0	0	0	0	0	0	0	0	0	0	0	0	0	0			2	5	1	0	0	0	0	0	0	0	0	0	0	0	0	0
2				2	17	2002	1	2	1	0	4	1	3	0	0	1	0	0	0	0	0	0	0	0	0	0	0	0	0	0	0			3	5	2	0	0	0	0	0	0	0	0	0	0	0	0	0
2				1	23	1996	1	3	1	5	4	2	1	1	0	0	0	0	0	0	0	0	0	0	0	0	0	0	0	0	0			3	5	2	0	0	0	0	0	0	0	0	0	0	0	0	0
2				1	18	2001	2	3	1	0	6	1	6. Mariage Forcé	0	0	0	0	0	1	0	0	0	0	0	0	0	0	0	0	0	0			1	5	1	0	0	0	0	0	0	0	0	0	0	0	0	0
2				2	17	2002	2	3	1	0	3	1	3	0	0	1	0	0	0	0	0	0	0	0	0	0	0	0	0	0	0			3	4	1	0	0	0	0	0	0	0	0	0	0	0	0	0
2				2	24	1995	1	3	1	5	5	2	1	1	0	0	0	0	0	0	0	0	0	0	0	0	0	0	0	0	0			2	4	2	0	0	0	0	0	0	0	0	0	0	0	0	0
2				2	27	1992		7		0	5	2		0	0	0	0	0	0	0	0	0	0	0	0	0	0	0	0	0	0						0	0	0	0	0	0	0	0	0	0	0	0	0
2				2	33	1986	1	7			1	2		0	0	0	0	0	0	0	0	0	0	0	0	0	0	0	0	0	0						0	0	0	0	0	0	0	0	0	0	0	0	0
2				2	26	1993	2	7			3	2		0	0	0	0	0	0	0	0	0	0	0	0	0	0	0	0	0	0						0	0	0	0	0	0	0	0	0	0	0	0	0
2				2	11	2008	2	2	1	1	2	1	3	0	0	1	0	0	0	0	0	0	0	0	0	0	0	0	0	0	0			1	3	1	0	0	0	0	0	0	0	0	0	0	0	0	0
2				2	24	1995	2	3	1	1	11	6	3	0	0	1	0	0	0	0	0	0	0	0	0	0	0	0	0	0	0			3	5	1	0	0	0	0	0	0	0	0	0	0	0	0	0
2				2	26	1993	2	8	1	2	1	2	3	0	0	1	0	0	0	0	0	0	0	0	0	0	0	0	0	0	0			3	5	2	0	0	0	0	0	0	0	0	0	0	0	0	0
2				2	48	1971	1	3	1	5	11	2	3	0	0	1	0	0	0	0	0	0	0	0	0	0	0	0	0	0	0			3	5	2	0	0	0	0	0	0	0	0	0	0	0	0	0
2				2	45	1974	1	3	1	3	1	2	3	0	0	1	0	0	0	0	0	0	0	0	0	0	0	0	0	0	0			3	5	2	0	0	0	0	0	0	0	0	0	0	0	0	0
2				2	19	2000	3	2	1	0	5	1	6. Mariage Forcé	0	0	0	0	0	1	0	0	0	0	0	0	0	0	0	0	0	0			1	3	0	0	0	0	0	0	0	0	0	0	0	0	0	0
2				2	38	1981	3	3	1	4	3	6	3	0	0	1	0	0	0	0	0	0	0	0	0	0	0	0	0	0	0			3	5	2	0	0	0	0	0	0	0	0	0	0	0	0	0
2				2	28	1991	3	8	1	3	11	2	3	0	0	1	0	0	0	0	0	0	0	0	0	0	0	0	0	0	0			3	5	2	0	0	0	0	0	0	0	0	0	0	0	0	0
2				2	48	1971	1	3	1	7	5	5	3	0	0	1	0	0	0	0	0	0	0	0	0	0	0	0	0	0	0			2	5	2	0	0	0	0	0	0	0	0	0	0	0	0	0
2				2	23	1996	3	2	1	0	5	1	3	0	0	1	0	0	0	0	0	0	0	0	0	0	0	0	0	0	0			2	4	2	0	0	0	0	0	0	0	0	0	0	0	0	0
2				2	10	2009	2	2	1	0	11	1	1	1	0	0	0	0	0	0	0	0	0	0	0	0	0	0	0	0	0			1	3	2	0	0	0	0	0	0	0	0	0	0	0	0	0
2				2	24	1995	2	8	1	3	3	1	3	0	0	1	0	0	0	0	0	0	0	0	0	0	0	0	0	0	0			3	5	2	0	0	0	0	0	0	0	0	0	0	0	0	0
2				2	28	1991	3	8	1	2	1	2	3	0	0	1	0	0	0	0	0	0	0	0	0	0	0	0	0	0	0			3	5	2	0	0	0	0	0	0	0	0	0	0	0	0	0
2				2	19	2000	3	2	1	0	5	1	3	0	0	1	0	0	0	0	0	0	0	0	0	0	0	0	0	0	0			3	5	2	0	0	0	0	0	0	0	0	0	0	0	0	0
2				2	46	1973	3	3	1	6	11	2	3	0	0	1	0	0	0	0	0	0	0	0	0	0	0	0	0	0	0			3	5	2	0	0	0	0	0	0	0	0	0	0	0	0	0
2				2	65	1954	2	8	1	0	1	2	1	1	0	0	0	0	0	0	0	0	0	0	0	0	0	0	0	0	0			1	5	2	0	0	0	0	0	0	0	0	0	0	0	0	0
2				2	32	1987	1	3	1	4	5	2	3	0	0	1	0	0	0	0	0	0	0	0	0	0	0	0	0	0	0			2	5	2	0	0	0	0	0	0	0	0	0	0	0	0	0
2				2	24	1995	2	8	1	3	3	1	16. Autre (SVP dans la case suivante)	1	0	0	0	0	1	0	0	0	0	0	0	0	0	0	1	0	0			1	3	0	0	0	0	0	0	0	0	0	0	0	0	0	0
2				2	27	1992	2	3	1	0	1	2	3	0	0	1	0	0	0	0	0	0	0	0	0	0	0	0	0	0	0			3	5	2	0	0	0	0	0	0	0	0	0	0	0	0	0
2				2	30	1989	2	2	1	0	5	1	3	0	0	1	0	0	0	0	0	0	0	0	0	0	0	0	0	0	0			3	5	2	0	0	0	0	0	0	0	0	0	0	0	0	0
2				2	29	1990	2	3	1	2	11	2	3	0	0	1	0	0	0	0	0	0	0	0	0	0	0	0	0	0	0			3	5	1	0	0	0	0	0	0	0	0	0	0	0	0	0
2				2	30	1989	1	3	1	4	1	2	3	0	0	1	0	0	0	0	0	0	0	0	0	0	0	0	0	0	0			3	5	1	0	0	0	0	0	0	0	0	0	0	0	0	0
2				2	39	1979	1	8	1	2	5	6	3	0	0	1	0	0	0	0	0	0	0	0	0	0	0	0	0	0	0			2	5, 3	2	0	0	0	0	0	0	0	0	0	0	0	0	0
2				2	19	1999	2	2	1	0	3	1	3	0	0	1	0	0	0	0	0	0	0	0	0	0	0	0	0	0	0			3	5	2	0	0	0	0	0	0	0	0	0	0	0	0	0
2				2	27	1991	1	8	1	3	1	2	1	1	0	0	0	0	0	0	0	0	0	0	0	0	0	0	0	0	0			3	3	2	0	0	0	0	0	0	0	0	0	0	0	0	0
2				2	22	1996	1	8	1	5	5	2	1	1	0	0	0	0	0	0	0	0	0	0	0	0	0	0	0	0	0			3	5	1	0	0	0	0	0	0	0	0	0	0	0	0	0
2				2	38	1980	1	3	1	2	11	2	1	1	0	0	0	0	0	0	0	0	0	0	0	0	0	0	0	0	0			1	5	2	0	0	0	0	0	0	0	0	0	0	0	0	0
2				2	36	1982	1	3	1	6	1	2	1	1	0	0	0	0	0	0	0	0	0	0	0	0	0	0	0	0	0			3	3	2	0	0	0	0	0	0	0	0	0	0	0	0	0
2				2	21	1997	1	8	1	2	5	2	1	1	0	0	0	0	0	0	0	0	0	0	0	0	0	0	0	0	0			1	5	2	0	0	0	0	0	0	0	0	0	0	0	0	0
2				2	18	2000	2	2	1	0	3	1	3	0	0	1	0	0	0	0	0	0	0	0	0	0	0	0	0	0	0			3	5	2	0	0	0	0	0	0	0	0	0	0	0	0	0
2				2	27	1991	1	3	1	5	1	2	1	1	0	0	0	0	0	0	0	0	0	0	0	0	0	0	0	0	0			3	5	2	0	0	0	0	0	0	0	0	0	0	0	0	0
2				2	31	1987	3	2	1	0	5	2	3	0	0	1	0	0	0	0	0	0	0	0	0	0	0	0	0	0	0			3	5	2	0	0	0	0	0	0	0	0	0	0	0	0	0
2				2	36	1982	2	8	1	2	3	2	3	0	0	1	0	0	0	0	0	0	0	0	0	0	0	0	0	0	0			3	5	2	0	0	0	0	0	0	0	0	0	0	0	0	0
2				2	39	1979	1	3	1	6	3	6	1	1	0	0	0	0	0	0	0	0	0	0	0	0	0	0	0	0	0			1	5, 3	2	0	0	0	0	0	0	0	0	0	0	0	0	0
2				2	22	1996	1	3	1	7	1	2	1	1	0	0	0	0	0	0	0	0	0	0	0	0	0	0	0	0	0			3	5	1	0	0	0	0	0	0	0	0	0	0	0	0	0
2				2	23	1995	3	8	1	1	5	2	3	0	0	1	0	0	0	0	0	0	0	0	0	0	0	0	0	0	0			3	5	2	0	0	0	0	0	0	0	0	0	0	0	0	0
2				2	19	1999	2	3	1	2	1	2	3	0	0	1	0	0	0	0	0	0	0	0	0	0	0	0	0	0	0			2	5, 3	2	0	0	0	0	0	0	0	0	0	0	0	0	0
2				2	20	1998	2	8	1	3	3	2	3	0	0	1	0	0	0	0	0	0	0	0	0	0	0	0	0	0	0			1	5	1	0	0	0	0	0	0	0	0	0	0	0	0	0
2				2	22	1996	2	3	1	2	3	2	3	0	0	1	0	0	0	0	0	0	0	0	0	0	0	0	0	0	0			3	5	2	0	0	0	0	0	0	0	0	0	0	0	0	0
2				2	25	1993	3	7	1	3	6	2	3	0	0	1	0	0	0	0	0	0	0	0	0	0	0	0	0	0	0			3	5	2	0	0	0	0	0	0	0	0	0	0	0	0	0
2				2	24	1994	1	8	1	1	5	2	3	0	0	1	0	0	0	0	0	0	0	0	0	0	0	0	0	0	0			3	5	1	0	0	0	0	0	0	0	0	0	0	0	0	0
2				2	19	1999	2	2	1	1	1	2	3	0	0	1	0	0	0	0	0	0	0	0	0	0	0	0	0	0	0			3	5	2	0	0	0	0	0	0	0	0	0	0	0	0	0
2				2	15	2003	2	8	1	0	1	1	3	0	0	1	0	0	0	0	0	0	0	0	0	0	0	0	0	0	0			1	5	2	0	0	0	0	0	0	0	0	0	0	0	0	0
2				2	17	2001	2	8	1	0	3	1	14	1	0	0	1	0	0	0	0	0	0	0	0	0	1	0	0	0	0			2	3	1	0	0	0	0	0	0	0	0	0	0	0	0	0
2				2	18	2000	3	3	1	0	5	1	3	0	0	1	0	0	0	0	0	0	0	0	0	0	0	0	0	0	0			3	5	2	0	0	0	0	0	0	0	0	0	0	0	0	0
2				2	19	1999	2	7	1	1	1	2	3	0	0	1	0	0	0	0	0	0	0	0	0	0	0	0	0	0	0			1	5	2	0	0	0	0	0	0	0	0	0	0	0	0	0
2				2	19	1999	2	3	1	2	3	2	4. Tentative de Viol	0	0	0	1	0	0	0	0	0	0	0	0	0	0	0	0	0	0			2	5	1	0	0	0	0	0	0	0	0	0	0	0	0	0
2				2	28	1990	1	8	1	1	3	7	3	0	0	1	0	0	0	0	0	0	0	0	0	0	0	0	0	0	0			2	5	2	0	0	0	0	0	0	0	0	0	0	0	0	0
2				2	35	1983	1	3	1	4	6	6	1	1	0	0	0	0	0	0	0	0	0	0	0	0	0	0	0	0	0			3	4	2	0	0	0	0	0	0	0	0	0	0	0	0	0
2				2	24	1994	2	7	1	1	5	2	3	0	0	1	0	0	0	0	0	0	0	0	0	0	0	0	0	0	0			3	5	1	0	0	0	0	0	0	0	0	0	0	0	0	0
2				2	24	1994	3	7	1	1	1	2	1	1	0	0	0	0	0	0	0	0	0	0	0	0	0	0	0	0	0			1	5	2	0	0	0	0	0	0	0	0	0	0	0	0	0
2				2	31	1987	1	3	1	5	3	2	1	1	0	0	0	0	0	0	0	0	0	0	0	0	0	0	0	0	0			3	3, 5	1	0	0	0	0	0	0	0	0	0	0	0	0	0
2				2	18	2000	3	2	1	0	5	1	15. Insultes / a reçu des menaces	1	0	0	0	1	0	0	0	0	0	0	0	0	0	1	0	0	0			3	5	1	0	0	0	0	0	0	0	0	0	0	0	0	0
2				2	23	1996	2	3	1	2	3	2	1	1	0	0	0	0	0	0	0	0	0	0	0	0	0	0	0	0	0			2	5, 4	2	0	0	0	0	0	0	0	0	0	0	0	0	0
2				2	27	1992	2	8	1	3	5	2	14	1	0	0	1	0	0	0	0	0	0	0	0	0	1	0	0	0	0			3	5	1	0	0	0	0	0	0	0	0	0	0	0	0	0
2				2	19	2000	2	3	1	0	1	1	1	1	0	0	0	0	0	0	0	0	0	0	0	0	0	0	0	0	0			3	5	2	0	0	0	0	0	0	0	0	0	0	0	0	0
2				2	24	1995	2	7	1	2	5	7	3	0	0	1	0	0	0	0	0	0	0	0	0	0	0	0	0	0	0			3	5	1	0	0	0	0	0	0	0	0	0	0	0	0	0
2				2	27	1992	2	3	1	0	1	2	1	1	0	0	0	0	0	0	0	0	0	0	0	0	0	0	0	0	0			3	3	2	0	0	0	0	0	0	0	0	0	0	0	0	0
2				2	32	1987	1	8	1	3	5	2	3	0	0	1	0	0	0	0	0	0	0	0	0	0	0	0	0	0	0			2	3	1	0	0	0	0	0	0	0	0	0	0	0	0	0
2				2	20	1999	3	2	1	0	1	1	1	1	0	0	0	0	0	0	0	0	0	0	0	0	0	0	0	0	0			3	3	2	0	0	0	0	0	0	0	0	0	0	0	0	0
2				2	24	1995	2	3	1	2	1	2	1	1	0	0	0	0	0	0	0	0	0	0	0	0	0	0	0	0	0			3	3	2	0	0	0	0	0	0	0	0	0	0	0	0	0
2				2	23	1996	2	8	1	2	3	2	3	0	0	1	0	0	0	0	0	0	0	0	0	0	0	0	0	0	0			1	5	1	0	0	0	0	0	0	0	0	0	0	0	0	0
2				2	21	1998	2	3	1	1	1	7	3	0	0	1	0	0	0	0	0	0	0	0	0	0	0	0	0	0	0			3	4	2	0	0	0	0	0	0	0	0	0	0	0	0	0
2				2	18	2001	3	2	1	0	5	7	3	0	0	1	0	0	0	0	0	0	0	0	0	0	0	0	0	0	0			3	5	1	0	0	0	0	0	0	0	0	0	0	0	0	0
2				2	30	1989	1	8	1	4	1	2	3	0	0	1	0	0	0	0	0	0	0	0	0	0	0	0	0	0	0			3	4	2	0	0	0	0	0	0	0	0	0	0	0	0	0
2				2	18	2001		3	1	0	5	1	3	0	0	1	0	0	0	0	0	0	0	0	0	0	0	0	0	0	0			3	5	2	0	0	0	0	0	0	0	0	0	0	0	0	0
2				2	26	1993		3	1	0	1	6	3	0	0	1	0	0	0	0	0	0	0	0	0	0	0	0	0	0	0			3	5	2	0	0	0	0	0	0	0	0	0	0	0	0	0
2				2	19	2000		2	1	0	5	1	3	0	0	1	0	0	0	0	0	0	0	0	0	0	0	0	0	0	0			3	5	2	0	0	0	0	0	0	0	0	0	0	0	0	0
2				2	19	2000		3	1	0	5		3	0	0	1	0	0	0	0	0	0	0	0	0	0	0	0	0	0	0			3	5	2	0	0	0	0	0	0	0	0	0	0	0	0	0
2				2	22	1997	2	7	1	0	1	1	3	0	0	1	0	0	0	0	0	0	0	0	0	0	0	0	0	0	0			3	5	2	0	0	0	0	0	0	0	0	0	0	0	0	0
2				2	32	1987		7	1	5	3	6	3	0	0	1	0	0	0	0	0	0	0	0	0	0	0	0	0	0	0			3	5	2	0	0	0	0	0	0	0	0	0	0	0	0	0
2				2	27	1992	3	3	1	2	1	7	3	0	0	1	0	0	0	0	0	0	0	0	0	0	0	0	0	0	0			3	5	2	0	0	0	0	0	0	0	0	0	0	0	0	0
2				2	18	2001	1	8	1	0	5	1	3	0	0	1	0	0	0	0	0	0	0	0	0	0	0	0	0	0	0			3	5	2	0	0	0	0	0	0	0	0	0	0	0	0	0
2				2	18	2001	2	2	1	0	1	2	3	0	0	1	0	0	0	0	0	0	0	0	0	0	0	0	0	0	0			3	5	1	0	0	0	0	0	0	0	0	0	0	0	0	0
2				2	20	1999	3	7	1	1	5	2	3	0	0	1	0	0	0	0	0	0	0	0	0	0	0	0	0	0	0			3	5, 4	2	0	0	0	0	0	0	0	0	0	0	0	0	0
2				2	31	1988	2	3	1	3	3	2	3	0	0	1	0	0	0	0	0	0	0	0	0	0	0	0	0	0	0			2	5	2	0	0	0	0	0	0	0	0	0	0	0	0	0
2				2	22	1997	2	7	1	2	3	2	3	0	0	1	0	0	0	0	0	0	0	0	0	0	0	0	0	0	0			3	5	1	0	0	0	0	0	0	0	0	0	0	0	0	0
2				2	16	2003	3	2	1	0	1	1	1	1	0	0	0	0	0	0	0	0	0	0	0	0	0	0	0	0	0			1	5	2	0	0	0	0	0	0	0	0	0	0	0	0	0
2				2	17	2002	3	2	1	0	5	1	3	0	0	1	0	0	0	0	0	0	0	0	0	0	0	0	0	0	0			3	5	1	0	0	0	0	0	0	0	0	0	0	0	0	0
2				2	22	1997	2	7	1	1	5	2	3	0	0	1	0	0	0	0	0	0	0	0	0	0	0	0	0	0	0			3	5		0	0	0	0	0	0	0	0	0	0	0	0	0
2				2	20	1999	2	3	1	1	1	2	3	0	0	1	0	0	0	0	0	0	0	0	0	0	0	0	0	0	0			3	5	2	0	0	0	0	0	0	0	0	0	0	0	0	0
2				2	33	1986	2	7	1	4	1	2	3	0	0	1	0	0	0	0	0	0	0	0	0	0	0	0	0	0	0			3	5		0	0	0	0	0	0	0	0	0	0	0	0	0
2				2	19	2000	3	8	1	0	3	1	1	1	0	0	0	0	0	0	0	0	0	0	0	0	0	0	0	0	0			1	4	2	0	0	0	0	0	0	0	0	0	0	0	0	0
2				2	27	1992	2	3	1	1	3	2	3	0	0	1	0	0	0	0	0	0	0	0	0	0	0	0	0	0	0			3	5	2	0	0	0	0	0	0	0	0	0	0	0	0	0
2				2	28	1991	2	7	1	2	1	2	3	0	0	1	0	0	0	0	0	0	0	0	0	0	0	0	0	0	0			3	5		0	0	0	0	0	0	0	0	0	0	0	0	0
2				2	19	2000	3	2	1	0	5	1	3	0	0	1	0	0	0	0	0	0	0	0	0	0	0	0	0	0	0			2	5	2	0	0	0	0	0	0	0	0	0	0	0	0	0
2				2	20	1999	2	7	1	1	5	2	3	0	0	1	0	0	0	0	0	0	0	0	0	0	0	0	0	0	0			3	5		0	0	0	0	0	0	0	0	0	0	0	0	0
2				2	23	1996	2	3	1	3	1	2	3	0	0	1	0	0	0	0	0	0	0	0	0	0	0	0	0	0	0			3	5	1	0	0	0	0	0	0	0	0	0	0	0	0	0
2				2	55	1964	1	7	1	5	3	6	1	1	0	0	0	0	0	0	0	0	0	0	0	0	0	0	0	0	0			1	4		0	0	0	0	0	0	0	0	0	0	0	0	0
2				2	17	2002	2	2	1	0	5	1	3	0	0	1	0	0	0	0	0	0	0	0	0	0	0	0	0	0	0			3	5		0	0	0	0	0	0	0	0	0	0	0	0	0
2				2	23	1996	3	3	1	0	1	6	3	0	0	1	0	0	0	0	0	0	0	0	0	0	0	0	0	0	0			2	5	2	0	0	0	0	0	0	0	0	0	0	0	0	0
2				2	20	1999		8	1	1	5	2	3	0	0	1	0	0	0	0	0	0	0	0	0	0	0	0	0	0	0			2	5	2	0	0	0	0	0	0	0	0	0	0	0	0	0
2				2	25	1994	1	8	1	3	11	2	3	0	0	1	0	0	0	0	0	0	0	0	0	0	0	0	0	0	0			2	5	2	0	0	0	0	0	0	0	0	0	0	0	0	0
2				2	22	1997	1	3	1	6	5	2	3	0	0	1	0	0	0	0	0	0	0	0	0	0	0	0	0	0	0			2	5	1	0	0	0	0	0	0	0	0	0	0	0	0	0
2				1	45	1974	2	3	1	10	1	2	1	1	0	0	0	0	0	0	0	0	0	0	0	0	0	0	0	0	0			2	5	2	0	0	0	0	0	0	0	0	0	0	0	0	0
2				1	23	1996	2	3	1	3	3	2	1	1	0	0	0	0	0	0	0	0	0	0	0	0	0	0	0	0	0			3	5	2	0	0	0	0	0	0	0	0	0	0	0	0	0
2				2	25	1994	1	3	1	2	1	2	3	0	0	1	0	0	0	0	0	0	0	0	0	0	0	0	0	0	0			2	5	2	0	0	0	0	0	0	0	0	0	0	0	0	0
2				2	20	1999	2	8	1	2	3	2	1	1	0	0	0	0	0	0	0	0	0	0	0	0	0	0	0	0	0			3	5	2	0	0	0	0	0	0	0	0	0	0	0	0	0
2				2	16	2003	3	2	1	0	5	1	1	1	0	0	0	0	0	0	0	0	0	0	0	0	0	0	0	0	0			3	5	2	0	0	0	0	0	0	0	0	0	0	0	0	0
2				2	36	1983	2	3	1	4	5	2	1	1	0	0	0	0	0	0	0	0	0	0	0	0	0	0	0	0	0			3	5	1	0	0	0	0	0	0	0	0	0	0	0	0	0
2				2	26	1993	1	8	1	4	1	2	1	1	0	0	0	0	0	0	0	0	0	0	0	0	0	0	0	0	0			2	5	2	0	0	0	0	0	0	0	0	0	0	0	0	0
2				2	17	2002	3	2	1	0	1	1	3	0	0	1	0	0	0	0	0	0	0	0	0	0	0	0	0	0	0			3	3	2	0	0	0	0	0	0	0	0	0	0	0	0	0
2				2	22	1997	1	3	1	3	5	2	1	1	0	0	0	0	0	0	0	0	0	0	0	0	0	0	0	0	0			3	5	1	0	0	0	0	0	0	0	0	0	0	0	0	0
2				2	24	1995	1	3	1	3	3	2	3	0	0	1	0	0	0	0	0	0	0	0	0	0	0	0	0	0	0			3	3	2	0	0	0	0	0	0	0	0	0	0	0	0	0
2				2	28	1991	2	8	1	4	1	2	1	1	0	0	0	0	0	0	0	0	0	0	0	0	0	0	0	0	0			1	5	2	0	0	0	0	0	0	0	0	0	0	0	0	0
2				2	48	1971	1	3	1	6	3	6	3	0	0	1	0	0	0	0	0	0	0	0	0	0	0	0	0	0	0			3	4	2	0	0	0	0	0	0	0	0	0	0	0	0	0
2				2	23	1996	2	8	1	2	5	2	1	1	0	0	0	0	0	0	0	0	0	0	0	0	0	0	0	0	0			2	4	2	0	0	0	0	0	0	0	0	0	0	0	0	0
2				2	27	1992	2	3	1	4	5	2	3	0	0	1	0	0	0	0	0	0	0	0	0	0	0	0	0	0	0			3	5	2	0	0	0	0	0	0	0	0	0	0	0	0	0
2				2	17	2002	3	2	1	0	5	1	1	1	0	0	0	0	0	0	0	0	0	0	0	0	0	0	0	0	0			2	5	2	0	0	0	0	0	0	0	0	0	0	0	0	0
2				2	28	1991	2	8	1	3	1	2	3	0	0	1	0	0	0	0	0	0	0	0	0	0	0	0	0	0	0			2	5	2	0	0	0	0	0	0	0	0	0	0	0	0	0
2				2	32	1987	1	3	1	5	5	6	1	1	0	0	0	0	0	0	0	0	0	0	0	0	0	0	0	0	0			1	4	2	0	0	0	0	0	0	0	0	0	0	0	0	0
2				2	26	1993	2	3	1	3	3	2	3	0	0	1	0	0	0	0	0	0	0	0	0	0	0	0	0	0	0			2	5	2	0	0	0	0	0	0	0	0	0	0	0	0	0
2				2	24	1995	2	8	1	2	5	2	3	0	0	1	0	0	0	0	0	0	0	0	0	0	0	0	0	0	0			3	5	2	0	0	0	0	0	0	0	0	0	0	0	0	0
2				2	20	1999	2	3	1	0	1	1	1	1	0	0	0	0	0	0	0	0	0	0	0	0	0	0	0	0	0			2	5	2	0	0	0	0	0	0	0	0	0	0	0	0	0
2				2	36	1983	2	8	1	3	3	2	3	0	0	1	0	0	0	0	0	0	0	0	0	0	0	0	0	0	0			3	5	1	0	0	0	0	0	0	0	0	0	0	0	0	0
2				2	28	1991	2	3	1	2	5	2	3	0	0	1	0	0	0	0	0	0	0	0	0	0	0	0	0	0	0			2	4	2	0	0	0	0	0	0	0	0	0	0	0	0	0
2				2	36	1983	1	3	1	1	1	2	3	0	0	1	0	0	0	0	0	0	0	0	0	0	0	0	0	0	0			1	5	2	0	0	0	0	0	0	0	0	0	0	0	0	0
2				2	25	1994	2	8	1	3	5	2	3	0	0	1	0	0	0	0	0	0	0	0	0	0	0	0	0	0	0			2	5	2	0	0	0	0	0	0	0	0	0	0	0	0	0
2				2	37	1982	1	7	1	2	1	2	3	0	0	1	0	0	0	0	0	0	0	0	0	0	0	0	0	0	0			2	5, 4	2	0	0	0	0	0	0	0	0	0	0	0	0	0
2				2	23	1996	2	3	1	1	5	2	3	0	0	1	0	0	0	0	0	0	0	0	0	0	0	0	0	0	0			1	5	2	0	0	0	0	0	0	0	0	0	0	0	0	0
2				2	40	1979	1	7	1	2	5	6	1	1	0	0	0	0	0	0	0	0	0	0	0	0	0	0	0	0	0			3	5	1	0	0	0	0	0	0	0	0	0	0	0	0	0
2				2	17	2002	3	2	1	1	3	2	3	0	0	1	0	0	0	0	0	0	0	0	0	0	0	0	0	0	0			1	4	2	0	0	0	0	0	0	0	0	0	0	0	0	0
2				2	27	1992	2	7	1	2	1	2	3	0	0	1	0	0	0	0	0	0	0	0	0	0	0	0	0	0	0			2	5	2	0	0	0	0	0	0	0	0	0	0	0	0	0
2				2	22	1997	3	8	1	1	5	2	3	0	0	1	0	0	0	0	0	0	0	0	0	0	0	0	0	0	0				5	1	0	0	0	0	0	0	0	0	0	0	0	0	0
2				2	21	1998	1	3	1	2	3	2		0	0	0	0	0	0	0	0	0	0	0	0	0	0	0	0	0	0				5	0	0	0	0	0	0	0	0	0	0	0	0	0	0
2				2	20	1999	1	3	1	8	1	6	3	0	0	1	0	0	0	0	0	0	0	0	0	0	0	0	0	0	0			3	5	2	0	0	0	0	0	0	0	0	0	0	0	0	0
2				2	28	1991	1	3	1	3	1	2	3	0	0	1	0	0	0	0	0	0	0	0	0	0	0	0	0	0	0			7	5	2	0	0	0	0	0	0	0	0	0	0	0	0	0
2				1	26	1993	3	3	1	0	1	1	6. Mariage Forcé	0	0	0	0	0	1	0	0	0	0	0	0	0	0	0	0	0	0			1	3	0	0	0	0	0	0	0	0	0	0	0	0	0	0
2				2	17	2002	1	3	1	0	5	2	3	0	0	1	0	0	0	0	0	0	0	0	0	0	0	0	0	0	0			3	5	0	0	0	0	0	0	0	0	0	0	0	0	0	0
2				2	26	1993	2	3	1	0	1	6	3	0	0	1	0	0	0	0	0	0	0	0	0	0	0	0	0	0	0				5	2	0	0	0	0	0	0	0	0	0	0	0	0	0
2				2	22	1997	2	8	1	2	5	2	3	0	0	1	0	0	0	0	0	0	0	0	0	0	0	0	0	0	0			3	4	2	0	0	0	0	0	0	0	0	0	0	0	0	0
2				2	22	1997	3	3	1	3	3	2	3	0	0	1	0	0	0	0	0	0	0	0	0	0	0	0	0	0	0				5	2	0	0	0	0	0	0	0	0	0	0	0	0	0
2				2	28	1991	2	3	1	2	5	2	1	1	0	0	0	0	0	0	0	0	0	0	0	0	0	0	0	0	0				5	2	0	0	0	0	0	0	0	0	0	0	0	0	0
2				2	25	1994	2	8	1	4	1	2	1	1	0	0	0	0	0	0	0	0	0	0	0	0	0	0	0	0	0			3	4	1	0	0	0	0	0	0	0	0	0	0	0	0	0
2				2	32	1987	2	3	1	6	3	2	1	1	0	0	0	0	0	0	0	0	0	0	0	0	0	0	0	0	0			3	5	2	0	0	0	0	0	0	0	0	0	0	0	0	0
2				2	23	1996	2	3	1	4	1	2	3	0	0	1	0	0	0	0	0	0	0	0	0	0	0	0	0	0	0			3	5	2	0	0	0	0	0	0	0	0	0	0	0	0	0
2				1	27	1992	2	8	1	3	5	2	1	1	0	0	0	0	0	0	0	0	0	0	0	0	0	0	0	0	0			7	5	2	0	0	0	0	0	0	0	0	0	0	0	0	0
2				2	49	1970	1	7	1	5	3	6	3	0	0	1	0	0	0	0	0	0	0	0	0	0	0	0	0	0	0			1	5	2	0	0	0	0	0	0	0	0	0	0	0	0	0
2				2	26	1993	2	3	1	3	5	2	3	0	0	1	0	0	0	0	0	0	0	0	0	0	0	0	0	0	0				5	1	0	0	0	0	0	0	0	0	0	0	0	0	0
2				2	23	1996	3	3	1	2	1	2	3	0	0	1	0	0	0	0	0	0	0	0	0	0	0	0	0	0	0			3	5	2	0	0	0	0	0	0	0	0	0	0	0	0	0
2				2	27	1992	3	8	1	1	5	2	1	1	0	0	0	0	0	0	0	0	0	0	0	0	0	0	0	0	0			3	5, 4	2	0	0	0	0	0	0	0	0	0	0	0	0	0
2				1	53	1966	1	8	1	9	1	6	1	1	0	0	0	0	0	0	0	0	0	0	0	0	0	0	0	0	0			3	5	2	0	0	0	0	0	0	0	0	0	0	0	0	0
2				2	16	2003	3	2	1	0	5	2	3	0	0	1	0	0	0	0	0	0	0	0	0	0	0	0	0	0	0			3	5	2	0	0	0	0	0	0	0	0	0	0	0	0	0
2				2	19	2000	3	8	1	0	3	2	3	0	0	1	0	0	0	0	0	0	0	0	0	0	0	0	0	0	0			3	5	1	0	0	0	0	0	0	0	0	0	0	0	0	0
2				2	23	1996	1	3	1	7	3	6	3	0	0	1	0	0	0	0	0	0	0	0	0	0	0	0	0	0	0			3	5	1	0	0	0	0	0	0	0	0	0	0	0	0	0
2				2	28	1991	3	3	1	0	5	5	3	0	0	1	0	0	0	0	0	0	0	0	0	0	0	0	0	0	0			3	5	2	0	0	0	0	0	0	0	0	0	0	0	0	0
2				2	43	1976	1	3	1	0	3	2	3	0	0	1	0	0	0	0	0	0	0	0	0	0	0	0	0	0	0			3	5	2	0	0	0	0	0	0	0	0	0	0	0	0	0
2				2	37	1982	2	8	1	6	3	2	3	0	0	1	0	0	0	0	0	0	0	0	0	0	0	0	0	0	0			3	5	2	0	0	0	0	0	0	0	0	0	0	0	0	0
2				1	62	1957	1	3	1	9	5	6	1	1	0	0	0	0	0	0	0	0	0	0	0	0	0	0	0	0	0			3	4	1	0	0	0	0	0	0	0	0	0	0	0	0	0
2				2	28	1991	2	7	1	3	1	1	1	1	0	0	0	0	0	0	0	0	0	0	0	0	0	0	0	0	0			1	5	2	0	0	0	0	0	0	0	0	0	0	0	0	0
2				2	23	1996	2	7	1	3	3	5	3	0	0	1	0	0	0	0	0	0	0	0	0	0	0	0	0	0	0			3	5	2	0	0	0	0	0	0	0	0	0	0	0	0	0
2				2	15	2004	2	3	1	0	1	1	3	0	0	1	0	0	0	0	0	0	0	0	0	0	0	0	0	0	0			5	5	2	0	0	0	0	0	0	0	0	0	0	0	0	0
2				1	46	1973	1	3	1	4	1	6	1	1	0	0	0	0	0	0	0	0	0	0	0	0	0	0	0	0	0			2	5	1	0	0	0	0	0	0	0	0	0	0	0	0	0
2				1	30	1989	1	3	1	6	3	2	4. Tentative de Viol	0	0	0	1	0	0	0	0	0	0	0	0	0	0	0	0	0	0			2	2	2	0	0	0	0	0	0	0	0	0	0	0	0	0
2				2	23	1996	3	8	1	1	1	5	3	0	0	1	0	0	0	0	0	0	0	0	0	0	0	0	0	0	0			1	5	1	0	0	0	0	0	0	0	0	0	0	0	0	0
2				2	24	1995	1	3	1	2	3	2	3	0	0	1	0	0	0	0	0	0	0	0	0	0	0	0	0	0	0			7	5	2	0	0	0	0	0	0	0	0	0	0	0	0	0
2				2	29	1990	3	8	1	5	5	2	2	0	1	0	0	0	0	0	0	0	0	0	0	0	0	0	0	0	0			3	5	2	0	0	0	0	0	0	0	0	0	0	0	0	0
2				1	35	1984	1	3	1	10	1	6	1	1	0	0	0	0	0	0	0	0	0	0	0	0	0	0	0	0	0			3	3	1	0	0	0	0	0	0	0	0	0	0	0	0	0
2				2	28	1991	1	8	1	4	5	2	1	1	0	0	0	0	0	0	0	0	0	0	0	0	0	0	0	0	0			1	3	2	0	0	0	0	0	0	0	0	0	0	0	0	0
2				2	51	1968	1	3	1	7	3	6	3	0	0	1	0	0	0	0	0	0	0	0	0	0	0	0	0	0	0			2	5	2	0	0	0	0	0	0	0	0	0	0	0	0	0
2				2	56	1963	2	3	1	12	5	6	1	1	0	0	0	0	0	0	0	0	0	0	0	0	0	0	0	0	0			7	3	2	0	0	0	0	0	0	0	0	0	0	0	0	0
2				2	19	2000	1	3	1	0	5	2	3	0	0	1	0	0	0	0	0	0	0	0	0	0	0	0	0	0	0			1	5	1	0	0	0	0	0	0	0	0	0	0	0	0	0
2				2	25	1994	2	3	2	4	4	2	3	0	0	1	0	0	0	0	0	0	0	0	0	0	0	0	0	0	0			3	5	2	0	0	0	0	0	0	0	0	0	0	0	0	0
2				2	25	1994	1	3	1	4	5	6	1	1	0	0	0	0	0	0	0	0	0	0	0	0	0	0	0	0	0			3	5	2	0	0	0	0	0	0	0	0	0	0	0	0	0
2				2	30	1989	2	3	1		5	2	1	1	0	0	0	0	0	0	0	0	0	0	0	0	0	0	0	0	0			1	5	2	0	0	0	0	0	0	0	0	0	0	0	0	0
2				2	28	1991	1	3	1		4	2	3	0	0	1	0	0	0	0	0	0	0	0	0	0	0	0	0	0	0			2	5	2	0	0	0	0	0	0	0	0	0	0	0	0	0
2				2	32	1987	1	3	1		4	6	3	0	0	1	0	0	0	0	0	0	0	0	0	0	0	0	0	0	0			1	5	1	0	0	0	0	0	0	0	0	0	0	0	0	0
2				2	20	1999	1	3	1	0	1	1	3	0	0	1	0	0	0	0	0	0	0	0	0	0	0	0	0	0	0			2	5	0	0	0	0	0	0	0	0	0	0	0	0	0	0
2				2	25	1994	2	7	1	3	5	1	1	1	0	0	0	0	0	0	0	0	0	0	0	0	0	0	0	0	0			1	3	1	0	0	0	0	0	0	0	0	0	0	0	0	0
2				2	23	1996	2	3	1	2	5		3	0	0	1	0	0	0	0	0	0	0	0	0	0	0	0	0	0	0			2	5	2	0	0	0	0	0	0	0	0	0	0	0	0	0
2				2	29	1990	1	3	1	4	3		3	0	0	1	0	0	0	0	0	0	0	0	0	0	0	0	0	0	0			4	5	2	0	0	0	0	0	0	0	0	0	0	0	0	0
2				1	20	1999	3	2	1	1	5	2	6. Mariage Forcé	0	0	0	0	0	1	0	0	0	0	0	0	0	0	0	0	0	0			5	3	0	0	0	0	0	0	0	0	0	0	0	0	0	0
2				2	22	1997	1	8	1	0	4	2	1	1	0	0	0	0	0	0	0	0	0	0	0	0	0	0	0	0	0			1	5	0	0	0	0	0	0	0	0	0	0	0	0	0	0
2				2	19	2000	2	2	1	0	4	1	16. Autre (SVP dans la case suivante)	1	0	0	0	0	1	0	0	0	0	0	0	0	0	0	1	0	0			3	3	1	0	0	0	0	0	0	0	0	0	0	0	0	0
2				2	21	1998	3	2	1	0	1	1	3	0	0	1	0	0	0	0	0	0	0	0	0	0	0	0	0	0	0			3	5	2	0	0	0	0	0	0	0	0	0	0	0	0	0
2				2	30	1989	3	3	1	5	5	2	3	0	0	1	0	0	0	0	0	0	0	0	0	0	0	0	0	0	0			3	5	2	0	0	0	0	0	0	0	0	0	0	0	0	0
2				2	48	1971	1	3	1	13	5	6	1	1	0	0	0	0	0	0	0	0	0	0	0	0	0	0	0	0	0			1	5	0	0	0	0	0	0	0	0	0	0	0	0	0	0
2				2	19	2000	1	3	1	0	3	2	3	0	0	1	0	0	0	0	0	0	0	0	0	0	0	0	0	0	0			1	5	2	0	0	0	0	0	0	0	0	0	0	0	0	0
2				2	16	2003	2	2	1	0	5	1	3	0	0	1	0	0	0	0	0	0	0	0	0	0	0	0	0	0	0			1	2	1	0	0	0	0	0	0	0	0	0	0	0	0	0
2				2	26	1993	2	3	1	4	3	5	3	0	0	1	0	0	0	0	0	0	0	0	0	0	0	0	0	0	0			3	5	2	0	0	0	0	0	0	0	0	0	0	0	0	0
2				2	44	1975	1	3	1	6	1	5	3	0	0	1	0	0	0	0	0	0	0	0	0	0	0	0	0	0	0			7	5	2	0	0	0	0	0	0	0	0	0	0	0	0	0
2				2	17	2002	2	7	1	0	3	1	3	0	0	1	0	0	0	0	0	0	0	0	0	0	0	0	0	0	0			3	4	1	0	0	0	0	0	0	0	0	0	0	0	0	0
2				2	16	2003	1	3	1	0	3	1	3	0	0	1	0	0	0	0	0	0	0	0	0	0	0	0	0	0	0			3	4	1	0	0	0	0	0	0	0	0	0	0	0	0	0
2				2	25	1994	2	8	1	3	1	7	16. Autre (SVP dans la case suivante)	1	0	0	0	0	1	0	0	0	0	0	0	0	0	0	1	0	0			3		1	0	0	0	0	0	0	0	0	0	0	0	0	0
2				2	21	1998	3	8	1	2	3	7	3	0	0	1	0	0	0	0	0	0	0	0	0	0	0	0	0	0	0			1	4	0	0	0	0	0	0	0	0	0	0	0	0	0	0
2				2	15	2004	2	2	1	0	3	1	3	0	0	1	0	0	0	0	0	0	0	0	0	0	0	0	0	0	0			3	5	1	0	0	0	0	0	0	0	0	0	0	0	0	0
2				2	24	1995	2	8	1	2	1	2	3	0	0	1	0	0	0	0	0	0	0	0	0	0	0	0	0	0	0			3	4	2	0	0	0	0	0	0	0	0	0	0	0	0	0
2				1	23	1996	2	8	1	3	5	7	16. Autre (SVP dans la case suivante)	1	0	0	0	0	1	0	0	0	0	0	0	0	0	0	1	0	0			3	5	1	0	0	0	0	0	0	0	0	0	0	0	0	0
2				2	27	1992	1	3	1	5	3	2	3	0	0	1	0	0	0	0	0	0	0	0	0	0	0	0	0	0	0			7	5	1	0	0	0	0	0	0	0	0	0	0	0	0	0
2				2	17	2002	3	2	1	5	5	1	3	0	0	1	0	0	0	0	0	0	0	0	0	0	0	0	0	0	0			3	5	0	0	0	0	0	0	0	0	0	0	0	0	0	0
2				2	13	2006	3	2	1	0	5	1	3	0	0	1	0	0	0	0	0	0	0	0	0	0	0	0	0	0	0			3	5	1	0	0	0	0	0	0	0	0	0	0	0	0	0
2				2	22	1997	2	3	1	3	3	1	3	0	0	1	0	0	0	0	0	0	0	0	0	0	0	0	0	0	0			3	5	2	0	0	0	0	0	0	0	0	0	0	0	0	0
2				2	16	2003	3	2	1	0	5	1	3	0	0	1	0	0	0	0	0	0	0	0	0	0	0	0	0	0	0			2	5	1	0	0	0	0	0	0	0	0	0	0	0	0	0
2				2	42	1977	1	3	1	7	1	6	3	0	0	1	0	0	0	0	0	0	0	0	0	0	0	0	0	0	0			3	3	0	0	0	0	0	0	0	0	0	0	0	0	0	0
2				2	16	2003	3	2	1	0	1	1	3	0	0	1	0	0	0	0	0	0	0	0	0	0	0	0	0	0	0			3	2	1	0	0	0	0	0	0	0	0	0	0	0	0	0
2				2	22	1997	2	3	1	3	1	2	6. Mariage Forcé	0	0	0	0	0	1	0	0	0	0	0	0	0	0	0	0	0	0			1	1	1	0	0	0	0	0	0	0	0	0	0	0	0	0
2				2	15	2004	2	7	1	0	3	1	3	0	0	1	0	0	0	0	0	0	0	0	0	0	0	0	0	0	0			3	5	2	0	0	0	0	0	0	0	0	0	0	0	0	0
2				2	38	1981	3	8	1	9	5	2	3	0	0	1	0	0	0	0	0	0	0	0	0	0	0	0	0	0	0			1	1	1	0	0	0	0	0	0	0	0	0	0	0	0	0
2				2	36	1983	1	8	1	6	3	2	1	1	0	0	0	0	0	0	0	0	0	0	0	0	0	0	0	0	0			3	4	2	0	0	0	0	0	0	0	0	0	0	0	0	0
2				1	35	1984	2	3	1	7	5	6	2	0	1	0	0	0	0	0	0	0	0	0	0	0	0	0	0	0	0			7	3	2	0	0	0	0	0	0	0	0	0	0	0	0	0
2				2	28	1991	1	3	1	3	5	2	3	0	0	1	0	0	0	0	0	0	0	0	0	0	0	0	0	0	0			2	5	2	0	0	0	0	0	0	0	0	0	0	0	0	0
2				2	25	1994	2	3	1	3	1	7	1	1	0	0	0	0	0	0	0	0	0	0	0	0	0	0	0	0	0			3	5	1	0	0	0	0	0	0	0	0	0	0	0	0	0
2				2	20	1999	2	3	1	0	3	1	6. Mariage Forcé	0	0	0	0	0	1	0	0	0	0	0	0	0	0	0	0	0	0			3	3	2	0	0	0	0	0	0	0	0	0	0	0	0	0
2				2	26	1993	3	3	1	0	1	2	10	1	0	0	0	0	0	0	0	0	1	0	0	0	0	0	0	0	0			3	5	1	0	0	0	0	0	0	0	0	0	0	0	0	0
2				2	42	1977	1	3	1	8	5	2	3	0	0	1	0	0	0	0	0	0	0	0	0	0	0	0	0	0	0			1	5	2	0	0	0	0	0	0	0	0	0	0	0	0	0
2				2	26	1993	1	8	1	2	1	2	3	0	0	1	0	0	0	0	0	0	0	0	0	0	0	0	0	0	0			3	5	2	0	0	0	0	0	0	0	0	0	0	0	0	0
2				2	17	2002	1	3	1	0	3	1	3	0	0	1	0	0	0	0	0	0	0	0	0	0	0	0	0	0	0			7	5	2	0	0	0	0	0	0	0	0	0	0	0	0	0
2				2	29	1990	1	3	1	0	5	2	1	1	0	0	0	0	0	0	0	0	0	0	0	0	0	0	0	0	0			1	9	1	0	0	0	0	0	0	0	0	0	0	0	0	0
2				2	16	2003	1	8	1	4	3	6	3	0	0	1	0	0	0	0	0	0	0	0	0	0	0	0	0	0	0			2	5	0	0	0	0	0	0	0	0	0	0	0	0	0	0
2				2	19	2000	1	3	1	0	1	1	3	0	0	1	0	0	0	0	0	0	0	0	0	0	0	0	0	0	0			3	5	2	0	0	0	0	0	0	0	0	0	0	0	0	0
2				2	25	1994	3	3	1	0	1	2	15. Insultes / a reçu des menaces	1	0	0	0	1	0	0	0	0	0	0	0	0	0	1	0	0	0			1	2	0	0	0	0	0	0	0	0	0	0	0	0	0	0
2				2	29	1990	3	7	1	5	5	2	3	0	0	1	0	0	0	0	0	0	0	0	0	0	0	0	0	0	0			1	5	2	0	0	0	0	0	0	0	0	0	0	0	0	0
2				2	37	1982	3	3	1	0	5	5	1	1	0	0	0	0	0	0	0	0	0	0	0	0	0	0	0	0	0			1	5	2	0	0	0	0	0	0	0	0	0	0	0	0	0
2				2	29	1990	1	3	1	0	5	2	3	0	0	1	0	0	0	0	0	0	0	0	0	0	0	0	0	0	0			1	5	1	0	0	0	0	0	0	0	0	0	0	0	0	0
2				2	33	1986	1	3	1	6	1	2	3	0	0	1	0	0	0	0	0	0	0	0	0	0	0	0	0	0	0			1	5	2	0	0	0	0	0	0	0	0	0	0	0	0	0
2				2	24	1995	1	8	1	3	1	2	3	0	0	1	0	0	0	0	0	0	0	0	0	0	0	0	0	0	0			7	5	2	0	0	0	0	0	0	0	0	0	0	0	0	0
2				1	23	1996	3	7	1	0	3	2	1	1	0	0	0	0	0	0	0	0	0	0	0	0	0	0	0	0	0			1	8	2	0	0	0	0	0	0	0	0	0	0	0	0	0
2				2	6	2013	3	2	1	0	3	1	4. Tentative de Viol	0	0	0	1	0	0	0	0	0	0	0	0	0	0	0	0	0	0			1	2	1	0	0	0	0	0	0	0	0	0	0	0	0	0
2				2	33	1986	2	8	1	3	5	2	3	0	0	1	0	0	0	0	0	0	0	0	0	0	0	0	0	0	0			7	5	1	0	0	0	0	0	0	0	0	0	0	0	0	0
2				1	47	1972	1	3	1	8	3	2	16. Autre (SVP dans la case suivante)	1	0	0	0	0	1	0	0	0	0	0	0	0	0	0	1	0	0			3	5	2	0	0	0	0	0	0	0	0	0	0	0	0	0
2				2	17	2002	3	2	1	0	3	1	3	0	0	1	0	0	0	0	0	0	0	0	0	0	0	0	0	0	0			1	3	1	0	0	0	0	0	0	0	0	0	0	0	0	0
2				2	24	1995	3	3	1	2	2	2	16. Autre (SVP dans la case suivante)	1	0	0	0	0	1	0	0	0	0	0	0	0	0	0	1	0	0			3	5	2	0	0	0	0	0	0	0	0	0	0	0	0	0
2				2	32	1987	2	3	1	5	5	2	3	0	0	1	0	0	0	0	0	0	0	0	0	0	0	0	0	0	0			3	5	1	0	0	0	0	0	0	0	0	0	0	0	0	0
2				2	27	1992	2	3	1	2	5	1	3	0	0	1	0	0	0	0	0	0	0	0	0	0	0	0	0	0	0			3	5	2	0	0	0	0	0	0	0	0	0	0	0	0	0
2				2	25	1994	1	8	1	2	5	1	3	0	0	1	0	0	0	0	0	0	0	0	0	0	0	0	0	0	0			3	4	2	0	0	0	0	0	0	0	0	0	0	0	0	0
2				2	40	1979	1	3	1	4	5	4	3	0	0	1	0	0	0	0	0	0	0	0	0	0	0	0	0	0	0			3	4	1	0	0	0	0	0	0	0	0	0	0	0	0	0
2				2	43	1976	1	3	1	5	5	2	3	0	0	1	0	0	0	0	0	0	0	0	0	0	0	0	0	0	0			3	5	2	0	0	0	0	0	0	0	0	0	0	0	0	0
2				1	45	1974	2	3	1	7	5	2		0	0	0	0	0	0	0	0	0	0	0	0	0	0	0	0	0	0			3	5	2	0	0	0	0	0	0	0	0	0	0	0	0	0
2				1	39	1980	1	3	1	5	5	2	1	1	0	0	0	0	0	0	0	0	0	0	0	0	0	0	0	0	0			1	5	2	0	0	0	0	0	0	0	0	0	0	0	0	0
2				2	28	1991	3	3	1	2	5	2	3	0	0	1	0	0	0	0	0	0	0	0	0	0	0	0	0	0	0			1	5	2	0	0	0	0	0	0	0	0	0	0	0	0	0
2				1	22	1997	3	2	1	0	5	1	2	0	1	0	0	0	0	0	0	0	0	0	0	0	0	0	0	0	0			2	5	2	0	0	0	0	0	0	0	0	0	0	0	0	0
2				2	37	1982	3	3	1		5	2	3	0	0	1	0	0	0	0	0	0	0	0	0	0	0	0	0	0	0			3	4	2	0	0	0	0	0	0	0	0	0	0	0	0	0
2				2	14	2005	2	2	1		3	1	3	0	0	1	0	0	0	0	0	0	0	0	0	0	0	0	0	0	0			3	4	1	0	0	0	0	0	0	0	0	0	0	0	0	0
2				2	50	1969	1	8	1		4	6	1	1	0	0	0	0	0	0	0	0	0	0	0	0	0	0	0	0	0			1	5	2	0	0	0	0	0	0	0	0	0	0	0	0	0
2				2	27	1992	2	3	1		3	3	3	0	0	1	0	0	0	0	0	0	0	0	0	0	0	0	0	0	0			3	5	2	0	0	0	0	0	0	0	0	0	0	0	0	0
2				2	29	1990	2	3	1		5	2	3	0	0	1	0	0	0	0	0	0	0	0	0	0	0	0	0	0	0			3	4	1	0	0	0	0	0	0	0	0	0	0	0	0	0
2				2	34	1985	2	8	1		1	1	3	0	0	1	0	0	0	0	0	0	0	0	0	0	0	0	0	0	0			3	5	1	0	0	0	0	0	0	0	0	0	0	0	0	0
2				2	36	1983	1	3	1	7	3	2	3	0	0	1	0	0	0	0	0	0	0	0	0	0	0	0	0	0	0			7	4	1	0	0	0	0	0	0	0	0	0	0	0	0	0
2				2	23	1996	2	3	1		5	2	3	0	0	1	0	0	0	0	0	0	0	0	0	0	0	0	0	0	0			3	4	1	0	0	0	0	0	0	0	0	0	0	0	0	0
2				2	31	1988	3	3	1		5	5	3	0	0	1	0	0	0	0	0	0	0	0	0	0	0	0	0	0	0			4	5	2	0	0	0	0	0	0	0	0	0	0	0	0	0
2				2	30	1989	1	3	1		3	2	3	0	0	1	0	0	0	0	0	0	0	0	0	0	0	0	0	0	0			7	5	2	0	0	0	0	0	0	0	0	0	0	0	0	0
2				2	28	1991	2	8	1		3	2	3	0	0	1	0	0	0	0	0	0	0	0	0	0	0	0	0	0	0			2	5	1	0	0	0	0	0	0	0	0	0	0	0	0	0
2				2	23	1996	3	8	1		3	5	3	0	0	1	0	0	0	0	0	0	0	0	0	0	0	0	0	0	0			3	5	1	0	0	0	0	0	0	0	0	0	0	0	0	0
2				2	34	1985	3	3	1		5	1	3	0	0	1	0	0	0	0	0	0	0	0	0	0	0	0	0	0	0			7	5	2	0	0	0	0	0	0	0	0	0	0	0	0	0
2				1	40	1979	1	3	1		5	2		0	0	0	0	0	0	0	0	0	0	0	0	0	0	0	0	0	0			1	5	2	0	0	0	0	0	0	0	0	0	0	0	0	0
2				2	17	2002	2	2	1		3	1	3	0	0	1	0	0	0	0	0	0	0	0	0	0	0	0	0	0	0			3	3	1	0	0	0	0	0	0	0	0	0	0	0	0	0
2				2	33	1986	2	8	1		1	5	3	0	0	1	0	0	0	0	0	0	0	0	0	0	0	0	0	0	0			3	5	1	0	0	0	0	0	0	0	0	0	0	0	0	0
2				2	32	1987	2	3	1		5	2	3	0	0	1	0	0	0	0	0	0	0	0	0	0	0	0	0	0	0			7	5	2	0	0	0	0	0	0	0	0	0	0	0	0	0
2				2	17	2002	2	2	1		3	1	3	0	0	1	0	0	0	0	0	0	0	0	0	0	0	0	0	0	0			7	3	1	0	0	0	0	0	0	0	0	0	0	0	0	0
2				2	35	1984	1	8	1		5	2	3	0	0	1	0	0	0	0	0	0	0	0	0	0	0	0	0	0	0			7	3	1	0	0	0	0	0	0	0	0	0	0	0	0	0
2				2	29	1990	3	3	1	5	5	2	3	0	0	1	0	0	0	0	0	0	0	0	0	0	0	0	0	0	0			7	5	2	0	0	0	0	0	0	0	0	0	0	0	0	0
2				1	39	1980	2	8	1	7	5	2		0	0	0	0	0	0	0	0	0	0	0	0	0	0	0	0	0	0			3	5	2	0	0	0	0	0	0	0	0	0	0	0	0	0
2				2	17	2002	3	2	1		3	1	3	0	0	1	0	0	0	0	0	0	0	0	0	0	0	0	0	0	0			1	5	1	0	0	0	0	0	0	0	0	0	0	0	0	0
2				2	40	1979	3	8	1	4	5	2		0	0	0	0	0	0	0	0	0	0	0	0	0	0	0	0	0	0			7	4	1	0	0	0	0	0	0	0	0	0	0	0	0	0
2				2	17	2002	3	2	1		3	1	3	0	0	1	0	0	0	0	0	0	0	0	0	0	0	0	0	0	0			1	5		0	0	0	0	0	0	0	0	0	0	0	0	0
2				2	16	2003	3	2	1		3	1	3	0	0	1	0	0	0	0	0	0	0	0	0	0	0	0	0	0	0			3	5		0	0	0	0	0	0	0	0	0	0	0	0	0
2				2	26	1993	1	3	1	4	1	2		0	0	0	0	0	0	0	0	0	0	0	0	0	0	0	0	0	0			2	9		0	0	0	0	0	0	0	0	0	0	0	0	0
2				2	29	1990	1	8	1	5	1	2	2	0	1	0	0	0	0	0	0	0	0	0	0	0	0	0	0	0	0			3	5		0	0	0	0	0	0	0	0	0	0	0	0	0
2				2	25	1994	1	3	1	3	3	6	1	1	0	0	0	0	0	0	0	0	0	0	0	0	0	0	0	0	0			7	5		0	0	0	0	0	0	0	0	0	0	0	0	0
2				2	33	1986	1	3	1	7	3	6	3	0	0	1	0	0	0	0	0	0	0	0	0	0	0	0	0	0	0			4	4		0	0	0	0	0	0	0	0	0	0	0	0	0
2				1	17	2002	3	2	1		2	1	1	1	0	0	0	0	0	0	0	0	0	0	0	0	0	0	0	0	0			1	4		0	0	0	0	0	0	0	0	0	0	0	0	0
2				1	15	2004	2	2	1		3	1		0	0	0	0	0	0	0	0	0	0	0	0	0	0	0	0	0	0			1	5		0	0	0	0	0	0	0	0	0	0	0	0	0
2				2	27	1992	1	3	1	3	1	2	3	0	0	1	0	0	0	0	0	0	0	0	0	0	0	0	0	0	0			1	4	1	0	0	0	0	0	0	0	0	0	0	0	0	0
2				2	25	1994	1	3	1	2	3	5		0	0	0	0	0	0	0	0	0	0	0	0	0	0	0	0	0	0			2	5	2	0	0	0	0	0	0	0	0	0	0	0	0	0
2				1	13	2006	2	2	1		3	1		0	0	0	0	0	0	0	0	0	0	0	0	0	0	0	0	0	0			2	4	1	0	0	0	0	0	0	0	0	0	0	0	0	0
2				1	30	1989	1	3	1		6	6		0	0	0	0	0	0	0	0	0	0	0	0	0	0	0	0	0	0			3	4	2	0	0	0	0	0	0	0	0	0	0	0	0	0
2				2	16	2003	2	2	1		5	1		0	0	0	0	0	0	0	0	0	0	0	0	0	0	0	0	0	0			1	4		0	0	0	0	0	0	0	0	0	0	0	0	0
2				2	17	2002	1	3	1		5	1		0	0	0	0	0	0	0	0	0	0	0	0	0	0	0	0	0	0			3	4		0	0	0	0	0	0	0	0	0	0	0	0	0
2				2	49	1970	1	3	1	3	1	2		0	0	0	0	0	0	0	0	0	0	0	0	0	0	0	0	0	0			3	4		0	0	0	0	0	0	0	0	0	0	0	0	0
2				1	34	1985	4	1	1	3	1	6		0	0	0	0	0	0	0	0	0	0	0	0	0	0	0	0	0	0			3	4		0	0	0	0	0	0	0	0	0	0	0	0	0
2				2	42	1977	1	3	1	6	1	2		0	0	0	0	0	0	0	0	0	0	0	0	0	0	0	0	0	0			3	5		0	0	0	0	0	0	0	0	0	0	0	0	0
2				1	38	1981	1	3	1	5	1	3		0	0	0	0	0	0	0	0	0	0	0	0	0	0	0	0	0	0			3	5		0	0	0	0	0	0	0	0	0	0	0	0	0
2				1	25	1994	1	3		5	1	3		0	0	0	0	0	0	0	0	0	0	0	0	0	0	0	0	0	0			3	3		0	0	0	0	0	0	0	0	0	0	0	0	0
2				2	38	1981	1	3		4	5			0	0	0	0	0	0	0	0	0	0	0	0	0	0	0	0	0	0			1	4		0	0	0	0	0	0	0	0	0	0	0	0	0
2				2	18	2001	3	2			1			0	0	0	0	0	0	0	0	0	0	0	0	0	0	0	0	0	0			3	5		0	0	0	0	0	0	0	0	0	0	0	0	0
2				2	38	1981	1	3		9	3		1	1	0	0	0	0	0	0	0	0	0	0	0	0	0	0	0	0	0			1	2		0	0	0	0	0	0	0	0	0	0	0	0	0
2				2	20	1999	2	3		3	5		1	1	0	0	0	0	0	0	0	0	0	0	0	0	0	0	0	0	0			1	1		0	0	0	0	0	0	0	0	0	0	0	0	0
2				2	20	1999	1	3			5		3	0	0	1	0	0	0	0	0	0	0	0	0	0	0	0	0	0	0			3	5		0	0	0	0	0	0	0	0	0	0	0	0	0
2				2	17	2002	2	3			5		3	0	0	1	0	0	0	0	0	0	0	0	0	0	0	0	0	0	0			3	5		0	0	0	0	0	0	0	0	0	0	0	0	0
2				2	43	1976	2	7		9	5		1	1	0	0	0	0	0	0	0	0	0	0	0	0	0	0	0	0	0			1	3	1	0	0	0	0	0	0	0	0	0	0	0	0	0
2				2	29	1990	1	3	1	7	5		3	0	0	1	0	0	0	0	0	0	0	0	0	0	0	0	0	0	0			1	5	1	0	0	0	0	0	0	0	0	0	0	0	0	0
2				2	16	2003	3	2	1		3	1	3	0	0	1	0	0	0	0	0	0	0	0	0	0	0	0	0	0	0			3	5	1	0	0	0	0	0	0	0	0	0	0	0	0	0
2				2	29	1990	1	8	1	6	3	2	1	1	0	0	0	0	0	0	0	0	0	0	0	0	0	0	0	0	0			1	3	1	0	0	0	0	0	0	0	0	0	0	0	0	0
2				2	24	1995	1	3	1	3	3	2	1	1	0	0	0	0	0	0	0	0	0	0	0	0	0	0	0	0	0			1	4	1	0	0	0	0	0	0	0	0	0	0	0	0	0
2				2	27	1992	2	3	1	5	2	2	3	0	0	1	0	0	0	0	0	0	0	0	0	0	0	0	0	0	0			3	5	2	0	0	0	0	0	0	0	0	0	0	0	0	0
2				2	25	1994	2	3	1	3	1	2	3	0	0	1	0	0	0	0	0	0	0	0	0	0	0	0	0	0	0			7	5	1	0	0	0	0	0	0	0	0	0	0	0	0	0
2				2	30	1989	1	3	1	5	1	2	3	0	0	1	0	0	0	0	0	0	0	0	0	0	0	0	0	0	0			1	3	1	0	0	0	0	0	0	0	0	0	0	0	0	0
2				2	16	2003	2	2	1		5	1	3	0	0	1	0	0	0	0	0	0	0	0	0	0	0	0	0	0	0			3	3	1	0	0	0	0	0	0	0	0	0	0	0	0	0
2				2	29	1990	3	3	1		3	1	3	0	0	1	0	0	0	0	0	0	0	0	0	0	0	0	0	0	0			3	2	2	0	0	0	0	0	0	0	0	0	0	0	0	0
2				2	28	1991	1	3	1		3	2	3	0	0	1	0	0	0	0	0	0	0	0	0	0	0	0	0	0	0			1	7	2	0	0	0	0	0	0	0	0	0	0	0	0	0
2				2	46	1973	1	3	1	5	5	2	3	0	0	1	0	0	0	0	0	0	0	0	0	0	0	0	0	0	0			3	5	1	0	0	0	0	0	0	0	0	0	0	0	0	0
2				1	35	1984	1	3	1	4	1	1		0	0	0	0	0	0	0	0	0	0	0	0	0	0	0	0	0	0			3	1	1	0	0	0	0	0	0	0	0	0	0	0	0	0
2				2	40	1979	1	3	1	8	3	2	3	0	0	1	0	0	0	0	0	0	0	0	0	0	0	0	0	0	0			3	5	1	0	0	0	0	0	0	0	0	0	0	0	0	0
2				2	9	2010	1	7	1		3	1		0	0	0	0	0	0	0	0	0	0	0	0	0	0	0	0	0	0			1			0	0	0	0	0	0	0	0	0	0	0	0	0
2				2	24	1995	1	3	1	4	3	2	3	0	0	1	0	0	0	0	0	0	0	0	0	0	0	0	0	0	0			3		2	0	0	0	0	0	0	0	0	0	0	0	0	0
2				2	29	1990	1	3	1	3	5	2	3	0	0	1	0	0	0	0	0	0	0	0	0	0	0	0	0	0	0			3		2	0	0	0	0	0	0	0	0	0	0	0	0	0
2				2	30	1989	2	3	1	2	5	2	3	0	0	1	0	0	0	0	0	0	0	0	0	0	0	0	0	0	0			3		1	0	0	0	0	0	0	0	0	0	0	0	0	0
2				2	28	1991	2	7		3	2	2	3	0	0	1	0	0	0	0	0	0	0	0	0	0	0	0	0	0	0			2	5	2	0	0	0	0	0	0	0	0	0	0	0	0	0
2				2	27	1992	2	8	1	3	5	2	2	0	1	0	0	0	0	0	0	0	0	0	0	0	0	0	0	0	0			2	5	2	0	0	0	0	0	0	0	0	0	0	0	0	0
2				2	40	1979	1	7	1	7	1	2	3	0	0	1	0	0	0	0	0	0	0	0	0	0	0	0	0	0	0			1	5	1	0	0	0	0	0	0	0	0	0	0	0	0	0
2				2	26	1993	2	8	1	3	3	6	4. Tentative de Viol	0	0	0	1	0	0	0	0	0	0	0	0	0	0	0	0	0	0			1	1	1	0	0	0	0	0	0	0	0	0	0	0	0	0
2				2	30	1989	1	3	1	3	1	2	3	0	0	1	0	0	0	0	0	0	0	0	0	0	0	0	0	0	0			1	5	2	0	0	0	0	0	0	0	0	0	0	0	0	0
2				2	45	1974	2	8	1	7	5	2	3	0	0	1	0	0	0	0	0	0	0	0	0	0	0	0	0	0	0			3	5	2	0	0	0	0	0	0	0	0	0	0	0	0	0
2				2	29	1990	2	8	1	3	5	2	3	0	0	1	0	0	0	0	0	0	0	0	0	0	0	0	0	0	0			2	5	1	0	0	0	0	0	0	0	0	0	0	0	0	0
2				2	22	1997	2	3	1	0	4		3	0	0	1	0	0	0	0	0	0	0	0	0	0	0	0	0	0	0				5	2	0	0	0	0	0	0	0	0	0	0	0	0	0
2				2	22	1997	3	8	1	0	5	2	1	1	0	0	0	0	0	0	0	0	0	0	0	0	0	0	0	0	0			1	2		0	0	0	0	0	0	0	0	0	0	0	0	0
2				2	31	1988	3	3	1	0	5	2	2	0	1	0	0	0	0	0	0	0	0	0	0	0	0	0	0	0	0			7	5	2	0	0	0	0	0	0	0	0	0	0	0	0	0
2				2	25	1994	2	3	1	3	3	2	5. Inceste (enfant abusé par un membre de la famille)	0	0	0	0	1	0	0	0	0	0	0	0	0	0	0	0	0	0			3	5	2	0	0	0	0	0	0	0	0	0	0	0	0	0
2				2	16	2003	2	2	1	0	1	1	3	0	0	1	0	0	0	0	0	0	0	0	0	0	0	0	0	0	0			7	3	1	0	0	0	0	0	0	0	0	0	0	0	0	0
2				2	26	1993	2	7	1	2	5	2	3	0	0	1	0	0	0	0	0	0	0	0	0	0	0	0	0	0	0			2		2	0	0	0	0	0	0	0	0	0	0	0	0	0
2				2	25	1994	2	3	1	3	1	2	3	0	0	1	0	0	0	0	0	0	0	0	0	0	0	0	0	0	0			3	5, 2	2	0	0	0	0	0	0	0	0	0	0	0	0	0
2				2	21	1998	3	3	1	1	1	2	3	0	0	1	0	0	0	0	0	0	0	0	0	0	0	0	0	0	0			3	5, 2	1	0	0	0	0	0	0	0	0	0	0	0	0	0
2				1	40	1979	2	3	1	7	5	2	2	0	1	0	0	0	0	0	0	0	0	0	0	0	0	0	0	0	0			2	5, 2	2	0	0	0	0	0	0	0	0	0	0	0	0	0
2				2	38	1981		3	1	6	5	2	2	0	1	0	0	0	0	0	0	0	0	0	0	0	0	0	0	0	0			2	5, 2	2	0	0	0	0	0	0	0	0	0	0	0	0	0
2				2	29	1990	1	3	1	0	5	2	15. Insultes / a reçu des menaces	1	0	0	0	1	0	0	0	0	0	0	0	0	0	1	0	0	0			1	2	1	0	0	0	0	0	0	0	0	0	0	0	0	0
2				2	22	1997	3	3	1	2	5	2	3	0	0	1	0	0	0	0	0	0	0	0	0	0	0	0	0	0	0			2	5	2	0	0	0	0	0	0	0	0	0	0	0	0	0
2				2	43	1976	2	3	1	7	5	6	1	1	0	0	0	0	0	0	0	0	0	0	0	0	0	0	0	0	0			2	5		0	0	0	0	0	0	0	0	0	0	0	0	0
2				2	16	2003	3	2	1	0	5	1	15. Insultes / a reçu des menaces	1	0	0	0	1	0	0	0	0	0	0	0	0	0	1	0	0	0			2	2	1	0	0	0	0	0	0	0	0	0	0	0	0	0
2				2	15	2004	2	3	1	0	5	1	3	0	0	1	0	0	0	0	0	0	0	0	0	0	0	0	0	0	0			2	5	1	0	0	0	0	0	0	0	0	0	0	0	0	0
2				2	28	1991	2	3	1	2	3	2	3	0	0	1	0	0	0	0	0	0	0	0	0	0	0	0	0	0	0			2	5	2	0	0	0	0	0	0	0	0	0	0	0	0	0
2				1	48	1971	3	3	1	7	1	6	2	0	1	0	0	0	0	0	0	0	0	0	0	0	0	0	0	0	0			2	5	2	0	0	0	0	0	0	0	0	0	0	0	0	0
2				2	13	2006	3	3	1	0	1	1	1	1	0	0	0	0	0	0	0	0	0	0	0	0	0	0	0	0	0				5	2	0	0	0	0	0	0	0	0	0	0	0	0	0
2				2	22	1997	1	3	1	3	5	2	3	0	0	1	0	0	0	0	0	0	0	0	0	0	0	0	0	0	0				5	2	0	0	0	0	0	0	0	0	0	0	0	0	0
2				2	30	1989	3	3	1	5	1	2	3	0	0	1	0	0	0	0	0	0	0	0	0	0	0	0	0	0	0			3	5	2	0	0	0	0	0	0	0	0	0	0	0	0	0
2				1	20	1999	3	3	1	0	1	1	1	1	0	0	0	0	0	0	0	0	0	0	0	0	0	0	0	0	0			1	9	1	0	0	0	0	0	0	0	0	0	0	0	0	0
2				2	21	1998	2	3	1	2	5	2	3	0	0	1	0	0	0	0	0	0	0	0	0	0	0	0	0	0	0			2	5	2	0	0	0	0	0	0	0	0	0	0	0	0	0
2				2	30	1989	2	8	1	0	1	5		0	0	0	0	0	0	0	0	0	0	0	0	0	0	0	0	0	0						0	0	0	0	0	0	0	0	0	0	0	0	0
2				2	30	1989		8	1	0	3	2	3	0	0	1	0	0	0	0	0	0	0	0	0	0	0	0	0	0	0			3	5	2	0	0	0	0	0	0	0	0	0	0	0	0	0
2				2	28	1991	3	8	1	0	3	2	3	0	0	1	0	0	0	0	0	0	0	0	0	0	0	0	0	0	0			3	5	2	0	0	0	0	0	0	0	0	0	0	0	0	0
2				2	27	1992	1	8	1	0	1	2	3	0	0	1	0	0	0	0	0	0	0	0	0	0	0	0	0	0	0			2	5	2	0	0	0	0	0	0	0	0	0	0	0	0	0
2				2	28	1991	3	3	1	5	5	2	3	0	0	1	0	0	0	0	0	0	0	0	0	0	0	0	0	0	0			3	5	2	0	0	0	0	0	0	0	0	0	0	0	0	0
2				2	20	1999	2	8	1	3	5	2	3	0	0	1	0	0	0	0	0	0	0	0	0	0	0	0	0	0	0				5	2	0	0	0	0	0	0	0	0	0	0	0	0	0
2				1	42	1977	3	3	1	0	1		2	0	1	0	0	0	0	0	0	0	0	0	0	0	0	0	0	0	0			1		2	0	0	0	0	0	0	0	0	0	0	0	0	0
2				2	55	1964	3	3	1	7	5	2	3	0	0	1	0	0	0	0	0	0	0	0	0	0	0	0	0	0	0			2	5	2	0	0	0	0	0	0	0	0	0	0	0	0	0
2				2	28	1991	2	3	1	3	5	2	3	0	0	1	0	0	0	0	0	0	0	0	0	0	0	0	0	0	0			2	5	2	0	0	0	0	0	0	0	0	0	0	0	0	0
2				2	18	2001	3	3	1	0	5	1	3	0	0	1	0	0	0	0	0	0	0	0	0	0	0	0	0	0	0			1	4		0	0	0	0	0	0	0	0	0	0	0	0	0
2				2	53	1966	2	3	1	9	5	6	3	0	0	1	0	0	0	0	0	0	0	0	0	0	0	0	0	0	0			3	5	2	0	0	0	0	0	0	0	0	0	0	0	0	0
2				2	32	1987		3	1	0	5	2	3	0	0	1	0	0	0	0	0	0	0	0	0	0	0	0	0	0	0			1	5		0	0	0	0	0	0	0	0	0	0	0	0	0
2				2	16	2003	3	2	1	0	5	1	3	0	0	1	0	0	0	0	0	0	0	0	0	0	0	0	0	0	0			2	4	1	0	0	0	0	0	0	0	0	0	0	0	0	0
2				2	30	1989	3	8	1	2	3	2	3	0	0	1	0	0	0	0	0	0	0	0	0	0	0	0	0	0	0			3	5	2	0	0	0	0	0	0	0	0	0	0	0	0	0
2				1	42	1977	3	8	1	8	5	2	1	1	0	0	0	0	0	0	0	0	0	0	0	0	0	0	0	0	0			3	5	2	0	0	0	0	0	0	0	0	0	0	0	0	0
2				2	36	1983	1	3	1	5	5	6	1	1	0	0	0	0	0	0	0	0	0	0	0	0	0	0	0	0	0			1	5	2	0	0	0	0	0	0	0	0	0	0	0	0	0
2				2	29	1990	3	3	1	5	5	2	3	0	0	1	0	0	0	0	0	0	0	0	0	0	0	0	0	0	0				5	2	0	0	0	0	0	0	0	0	0	0	0	0	0
2				2	28	1991	3	3	1	3	3	2	3	0	0	1	0	0	0	0	0	0	0	0	0	0	0	0	0	0	0			2	5	2	0	0	0	0	0	0	0	0	0	0	0	0	0
2				2	41	1978	1	3	1		5	2	3	0	0	1	0	0	0	0	0	0	0	0	0	0	0	0	0	0	0			3	5	2	0	0	0	0	0	0	0	0	0	0	0	0	0
2				2	36	1983	2	3	1		5	2	3	0	0	1	0	0	0	0	0	0	0	0	0	0	0	0	0	0	0			3	5	2	0	0	0	0	0	0	0	0	0	0	0	0	0
2				2	40	1979	1	3	1		5	2	3	0	0	1	0	0	0	0	0	0	0	0	0	0	0	0	0	0	0			4	5	2	0	0	0	0	0	0	0	0	0	0	0	0	0
2				2	35	1984	2	3	1		5	5	3	0	0	1	0	0	0	0	0	0	0	0	0	0	0	0	0	0	0			3	5	2	0	0	0	0	0	0	0	0	0	0	0	0	0
2				2	32	1987	2	3	1	5	5	2	3	0	0	1	0	0	0	0	0	0	0	0	0	0	0	0	0	0	0			3	5	2	0	0	0	0	0	0	0	0	0	0	0	0	0
2				2	30	1989	3	3	1	7	5	2	3	0	0	1	0	0	0	0	0	0	0	0	0	0	0	0	0	0	0				5	2	0	0	0	0	0	0	0	0	0	0	0	0	0
2				2	26	1993	2	8	1	4	5	2	3	0	0	1	0	0	0	0	0	0	0	0	0	0	0	0	0	0	0			1	5	2	0	0	0	0	0	0	0	0	0	0	0	0	0
2				2	54	1965	2	3	1	8	5	6	3	0	0	1	0	0	0	0	0	0	0	0	0	0	0	0	0	0	0			2	5	1	0	0	0	0	0	0	0	0	0	0	0	0	0
2				2	45	1974		3	1	3	5	2	3	0	0	1	0	0	0	0	0	0	0	0	0	0	0	0	0	0	0				5	2	0	0	0	0	0	0	0	0	0	0	0	0	0
2				2	30	1989		7	1	7	5	2	3	0	0	1	0	0	0	0	0	0	0	0	0	0	0	0	0	0	0			4	5	2	0	0	0	0	0	0	0	0	0	0	0	0	0
2				2	4	2015	1	7	1	0	9	1	3	0	0	1	0	0	0	0	0	0	0	0	0	0	0	0	0	0	0				4	2	0	0	0	0	0	0	0	0	0	0	0	0	0
2				2	30	1989	1	3	1	3	5	6	3	0	0	1	0	0	0	0	0	0	0	0	0	0	0	0	0	0	0			2	5	1	0	0	0	0	0	0	0	0	0	0	0	0	0
2				2	35	1984	2	3	1	5	5	2	3	0	0	1	0	0	0	0	0	0	0	0	0	0	0	0	0	0	0			5	5	2	0	0	0	0	0	0	0	0	0	0	0	0	0
2				2	27	1992	1	3	1	0	5	5	3	0	0	1	0	0	0	0	0	0	0	0	0	0	0	0	0	0	0			5	5	1	0	0	0	0	0	0	0	0	0	0	0	0	0
2				2	39	1980		7	1	0	5	2	3	0	0	1	0	0	0	0	0	0	0	0	0	0	0	0	0	0	0			5	5	2	0	0	0	0	0	0	0	0	0	0	0	0	0
2				2	7	2012	2	2	1	0	3	1	4. Tentative de Viol	0	0	0	1	0	0	0	0	0	0	0	0	0	0	0	0	0	0			1	3	1	0	0	0	0	0	0	0	0	0	0	0	0	0
2				2	27	1992	2	3	1	6	3	2	3	0	0	1	0	0	0	0	0	0	0	0	0	0	0	0	0	0	0			3	5	2	0	0	0	0	0	0	0	0	0	0	0	0	0
2				1	40	1979	3	3	1	8	3	2	1	1	0	0	0	0	0	0	0	0	0	0	0	0	0	0	0	0	0			3	5		0	0	0	0	0	0	0	0	0	0	0	0	0
2				2	36	1983	2	3	1	0	5	2	3	0	0	1	0	0	0	0	0	0	0	0	0	0	0	0	0	0	0			2	5		0	0	0	0	0	0	0	0	0	0	0	0	0
2				2	32	1987	2	3	1	8	5	2	3	0	0	1	0	0	0	0	0	0	0	0	0	0	0	0	0	0	0			5	5	2	0	0	0	0	0	0	0	0	0	0	0	0	0
2				2	37	1982	3	3	1	6	5	2	3	0	0	1	0	0	0	0	0	0	0	0	0	0	0	0	0	0	0			3	5	2	0	0	0	0	0	0	0	0	0	0	0	0	0
2				2	40	1979	2	8	1	3	5	6	11. Membre de famille / personne proche assassinée	1	0	0	0	0	0	0	0	0	0	1	0	0	0	0	0	0	0			1	2	2	0	0	0	0	0	0	0	0	0	0	0	0	0
2				2	53	1966	1	3	1	4	5	6	3	0	0	1	0	0	0	0	0	0	0	0	0	0	0	0	0	0	0			3	5	1	0	0	0	0	0	0	0	0	0	0	0	0	0
2				2	18	2001	3	2	1	0	1	1	3	0	0	1	0	0	0	0	0	0	0	0	0	0	0	0	0	0	0			2	4	2	0	0	0	0	0	0	0	0	0	0	0	0	0
2				2	27	1992	2	8	1	6	3	2	2	0	1	0	0	0	0	0	0	0	0	0	0	0	0	0	0	0	0			3	5	2	0	0	0	0	0	0	0	0	0	0	0	0	0
2				2	53	1966	2	3	1	9	2	6	3	0	0	1	0	0	0	0	0	0	0	0	0	0	0	0	0	0	0			2	5	2	0	0	0	0	0	0	0	0	0	0	0	0	0
2				2	32	1987	1	3	1	6	8	5	2	0	1	0	0	0	0	0	0	0	0	0	0	0	0	0	0	0	0			2	5	2	0	0	0	0	0	0	0	0	0	0	0	0	0
2				2	20	1999	3	8	1	0	5	1	3	0	0	1	0	0	0	0	0	0	0	0	0	0	0	0	0	0	0			1	5	2	0	0	0	0	0	0	0	0	0	0	0	0	0
2				2	14	2005	3	2	1	0	3	1	3	0	0	1	0	0	0	0	0	0	0	0	0	0	0	0	0	0	0			1	5	1	0	0	0	0	0	0	0	0	0	0	0	0	0
2				2	3	2016	1	7	1	0	3	1	3	0	0	1	0	0	0	0	0	0	0	0	0	0	0	0	0	0	0			1	5	1	0	0	0	0	0	0	0	0	0	0	0	0	0
2				2	22	1997	2	3	1	0	5	2	3	0	0	1	0	0	0	0	0	0	0	0	0	0	0	0	0	0	0			2	5	2	0	0	0	0	0	0	0	0	0	0	0	0	0
2				2	30	1989	1	3	1	0	3	2	3	0	0	1	0	0	0	0	0	0	0	0	0	0	0	0	0	0	0			2	5	2	0	0	0	0	0	0	0	0	0	0	0	0	0
2				2	29	1990	1	3	1	3	1	2	3	0	0	1	0	0	0	0	0	0	0	0	0	0	0	0	0	0	0			2	5	2	0	0	0	0	0	0	0	0	0	0	0	0	0
2				2	30	1989	1	8	1	5	1	2	1	1	0	0	0	0	0	0	0	0	0	0	0	0	0	0	0	0	0			4	3		0	0	0	0	0	0	0	0	0	0	0	0	0
2				2	30	1989	1	3	1	0	3	2	4. Tentative de Viol	0	0	0	1	0	0	0	0	0	0	0	0	0	0	0	0	0	0			3	5	2	0	0	0	0	0	0	0	0	0	0	0	0	0
2				2	30	1989	2	3	1	0	1	6	4. Tentative de Viol	0	0	0	1	0	0	0	0	0	0	0	0	0	0	0	0	0	0				5	2	0	0	0	0	0	0	0	0	0	0	0	0	0
2				1	18	2001	2	7	1	0	5	1	2	0	1	0	0	0	0	0	0	0	0	0	0	0	0	0	0	0	0			3	5	2	0	0	0	0	0	0	0	0	0	0	0	0	0
2				2	4	2015	1	7	1	0	3	1	3	0	0	1	0	0	0	0	0	0	0	0	0	0	0	0	0	0	0			3	5	1	0	0	0	0	0	0	0	0	0	0	0	0	0
2				2	27	1992	1	3	1	2	1	2	1	1	0	0	0	0	0	0	0	0	0	0	0	0	0	0	0	0	0			3	4	1	0	0	0	0	0	0	0	0	0	0	0	0	0
2				1	30	1989	2	3	1	4	1	2	3	0	0	1	0	0	0	0	0	0	0	0	0	0	0	0	0	0	0			2	5	2	0	0	0	0	0	0	0	0	0	0	0	0	0
2				2	30	1989	2	3	1	4	1	6	3	0	0	1	0	0	0	0	0	0	0	0	0	0	0	0	0	0	0				5	2	0	0	0	0	0	0	0	0	0	0	0	0	0
2				2	30	1989	1	3	1	5	5	2	3	0	0	1	0	0	0	0	0	0	0	0	0	0	0	0	0	0	0			2	5	2	0	0	0	0	0	0	0	0	0	0	0	0	0
2				2	20	1999	3	2	1	0	5	1	3	0	0	1	0	0	0	0	0	0	0	0	0	0	0	0	0	0	0			1	5	2	0	0	0	0	0	0	0	0	0	0	0	0	0
2				2	20	1999	3	2	1	0	1	1	2	0	1	0	0	0	0	0	0	0	0	0	0	0	0	0	0	0	0			1	5	2	0	0	0	0	0	0	0	0	0	0	0	0	0
2				2	22	1997	3	8	1	1	5	1	1	1	0	0	0	0	0	0	0	0	0	0	0	0	0	0	0	0	0				5	2	0	0	0	0	0	0	0	0	0	0	0	0	0
2				2	29	1990	1	8	1	2	5	2	4. Tentative de Viol	0	0	0	1	0	0	0	0	0	0	0	0	0	0	0	0	0	0				4	2	0	0	0	0	0	0	0	0	0	0	0	0	0
2				2	22	1997	3	3	1	1	3	2	3	0	0	1	0	0	0	0	0	0	0	0	0	0	0	0	0	0	0			1	5	1	0	0	0	0	0	0	0	0	0	0	0	0	0
2				2	28	1991	2	8	1	3	5	5	3	0	0	1	0	0	0	0	0	0	0	0	0	0	0	0	0	0	0			1	5	2	0	0	0	0	0	0	0	0	0	0	0	0	0
2				2	23	1996	2	8	1	2	1	2	3	0	0	1	0	0	0	0	0	0	0	0	0	0	0	0	0	0	0			2	5	2	0	0	0	0	0	0	0	0	0	0	0	0	0
2				2	35	1984	2	3	1	6	5	2	3	0	0	1	0	0	0	0	0	0	0	0	0	0	0	0	0	0	0			3	5	1	0	0	0	0	0	0	0	0	0	0	0	0	0
2				2	15	2004	2	2	1	0	5	1	3	0	0	1	0	0	0	0	0	0	0	0	0	0	0	0	0	0	0			1	3	1	0	0	0	0	0	0	0	0	0	0	0	0	0
2								7			5		1	1	0	0	0	0	0	0	0	0	0	0	0	0	0	0	0	0	0						0	0	0	0	0	0	0	0	0	0	0	0	0
2				2	27	1992	2	3	1	3	5	2	3	0	0	1	0	0	0	0	0	0	0	0	0	0	0	0	0	0	0			2	5	2	0	0	0	0	0	0	0	0	0	0	0	0	0
2				2	32	1987	1	3	1	4	5	6	3	0	0	1	0	0	0	0	0	0	0	0	0	0	0	0	0	0	0			1	5	2	0	0	0	0	0	0	0	0	0	0	0	0	0
2				2	26	1993	2	8	1	2	5	2	3	0	0	1	0	0	0	0	0	0	0	0	0	0	0	0	0	0	0			2	5	2	0	0	0	0	0	0	0	0	0	0	0	0	0
2				2	40	1979	1	3	1	7	1	2	4. Tentative de Viol	0	0	0	1	0	0	0	0	0	0	0	0	0	0	0	0	0	0			3	5	2	0	0	0	0	0	0	0	0	0	0	0	0	0
2				2	29	1990	2	3	1	2	3	2	3	0	0	1	0	0	0	0	0	0	0	0	0	0	0	0	0	0	0			2	5	2	0	0	0	0	0	0	0	0	0	0	0	0	0
2				2	30	1989	2	3	1	4	5	2	3	0	0	1	0	0	0	0	0	0	0	0	0	0	0	0	0	0	0			2	5	2	0	0	0	0	0	0	0	0	0	0	0	0	0
2				2	27	1992	2	3	1	0	3	2	3	0	0	1	0	0	0	0	0	0	0	0	0	0	0	0	0	0	0			2	5	2	0	0	0	0	0	0	0	0	0	0	0	0	0
2				2	37	1982	2	3	1	6	5	2	3	0	0	1	0	0	0	0	0	0	0	0	0	0	0	0	0	0	0			3	5	2	0	0	0	0	0	0	0	0	0	0	0	0	0
2				2	35	1984	2	8	1	9	5	2	3	0	0	1	0	0	0	0	0	0	0	0	0	0	0	0	0	0	0			3	5	2	0	0	0	0	0	0	0	0	0	0	0	0	0
2				2	28	1991	3	7	1	4	3	2	3	0	0	1	0	0	0	0	0	0	0	0	0	0	0	0	0	0	0			1	5	2	0	0	0	0	0	0	0	0	0	0	0	0	0
2				2	30	1989	1	3	1	0	5	2	1	1	0	0	0	0	0	0	0	0	0	0	0	0	0	0	0	0	0			2	4	2	0	0	0	0	0	0	0	0	0	0	0	0	0
2				2	60	1959	2	8	1	9	3	6	3	0	0	1	0	0	0	0	0	0	0	0	0	0	0	0	0	0	0			2	5	2	0	0	0	0	0	0	0	0	0	0	0	0	0
2				2	26	1993	2	8	1	2	5		3	0	0	1	0	0	0	0	0	0	0	0	0	0	0	0	0	0	0			3	5	2	0	0	0	0	0	0	0	0	0	0	0	0	0
2				2	38	1981	1	3	1	6	5	2	3	0	0	1	0	0	0	0	0	0	0	0	0	0	0	0	0	0	0			2	5		0	0	0	0	0	0	0	0	0	0	0	0	0
2				2	28	1991	2	3		3	3	2	3	0	0	1	0	0	0	0	0	0	0	0	0	0	0	0	0	0	0			3	5	2	0	0	0	0	0	0	0	0	0	0	0	0	0
2				2	13	2006	3	2			5		3	0	0	1	0	0	0	0	0	0	0	0	0	0	0	0	0	0	0				5	2	0	0	0	0	0	0	0	0	0	0	0	0	0
2				2	14	2005	3	7			5	1	3	0	0	1	0	0	0	0	0	0	0	0	0	0	0	0	0	0	0			2	5	1	0	0	0	0	0	0	0	0	0	0	0	0	0
2				2	56	1963	2	3	1	8	5	6	3	0	0	1	0	0	0	0	0	0	0	0	0	0	0	0	0	0	0			3	5	2	0	0	0	0	0	0	0	0	0	0	0	0	0
2				2	18	2001	3	2	3		5	1	3	0	0	1	0	0	0	0	0	0	0	0	0	0	0	0	0	0	0				5	1	0	0	0	0	0	0	0	0	0	0	0	0	0
2				2			3	7	1		5	1	3	0	0	1	0	0	0	0	0	0	0	0	0	0	0	0	0	0	0			3	5	2	0	0	0	0	0	0	0	0	0	0	0	0	0
2				2				7			5	2	3	0	0	1	0	0	0	0	0	0	0	0	0	0	0	0	0	0	0			3	5	2	0	0	0	0	0	0	0	0	0	0	0	0	0
2				2	31	1988	1	7	1		5		3	0	0	1	0	0	0	0	0	0	0	0	0	0	0	0	0	0	0			2	5	1	0	0	0	0	0	0	0	0	0	0	0	0	0
2				2	25	1994		3	1		5	2	3	0	0	1	0	0	0	0	0	0	0	0	0	0	0	0	0	0	0				5	2	0	0	0	0	0	0	0	0	0	0	0	0	0
2				2	20	1999	3	3	1	2	5	5	3	0	0	1	0	0	0	0	0	0	0	0	0	0	0	0	0	0	0				4	1	0	0	0	0	0	0	0	0	0	0	0	0	0
2				2	56	1963	2	3	1	7	5	6	3	0	0	1	0	0	0	0	0	0	0	0	0	0	0	0	0	0	0			2	5		0	0	0	0	0	0	0	0	0	0	0	0	0
2				2	17	2002	2	3	1		5	1	3	0	0	1	0	0	0	0	0	0	0	0	0	0	0	0	0	0	0			2	5	2	0	0	0	0	0	0	0	0	0	0	0	0	0
2				2	23	1996	2	3	1		8	2	3	0	0	1	0	0	0	0	0	0	0	0	0	0	0	0	0	0	0				5	1	0	0	0	0	0	0	0	0	0	0	0	0	0
2				2	25	1994	3	3	1	3	8	2	3	0	0	1	0	0	0	0	0	0	0	0	0	0	0	0	0	0	0			2	5	2	0	0	0	0	0	0	0	0	0	0	0	0	0
2				2	40	1979	2	8			3	2	3	0	0	1	0	0	0	0	0	0	0	0	0	0	0	0	0	0	0			2	5	2	0	0	0	0	0	0	0	0	0	0	0	0	0
2				1	36	1983	2	8	1	6	4	2	1	1	0	0	0	0	0	0	0	0	0	0	0	0	0	0	0	0	0			3	5	2	0	0	0	0	0	0	0	0	0	0	0	0	0
2				2	21	1998	3	3	1		5	2	4. Tentative de Viol	0	0	0	1	0	0	0	0	0	0	0	0	0	0	0	0	0	0						0	0	0	0	0	0	0	0	0	0	0	0	0
2				2	20	1999	2	3	1		5		3	0	0	1	0	0	0	0	0	0	0	0	0	0	0	0	0	0	0			2	5	2	0	0	0	0	0	0	0	0	0	0	0	0	0
2				2	32	1987	2	3		4	5	2	3	0	0	1	0	0	0	0	0	0	0	0	0	0	0	0	0	0	0			3	5	2	0	0	0	0	0	0	0	0	0	0	0	0	0
2				1	13	2006	3	7	1		5	1	2	0	1	0	0	0	0	0	0	0	0	0	0	0	0	0	0	0	0			1	5		0	0	0	0	0	0	0	0	0	0	0	0	0
2				2			2	3	1	6	5	2	3	0	0	1	0	0	0	0	0	0	0	0	0	0	0	0	0	0	0			2	5	2	0	0	0	0	0	0	0	0	0	0	0	0	0
2				2	26	1993	2	3	1	3	5	2	3	0	0	1	0	0	0	0	0	0	0	0	0	0	0	0	0	0	0			3	5	2	0	0	0	0	0	0	0	0	0	0	0	0	0
2				2	26	1993	3	3	1	0	5	2	3	0	0	1	0	0	0	0	0	0	0	0	0	0	0	0	0	0	0			3	5	1	0	0	0	0	0	0	0	0	0	0	0	0	0
2				1	20	1999	3	3	1	0	1	2	1	1	0	0	0	0	0	0	0	0	0	0	0	0	0	0	0	0	0			2	5	2	0	0	0	0	0	0	0	0	0	0	0	0	0
2				2	29	1990	2	3	1	5	6	2	3	0	0	1	0	0	0	0	0	0	0	0	0	0	0	0	0	0	0			3	5	2	0	0	0	0	0	0	0	0	0	0	0	0	0
2				2	29	1990	3	3	1		5		3	0	0	1	0	0	0	0	0	0	0	0	0	0	0	0	0	0	0			7	5	2	0	0	0	0	0	0	0	0	0	0	0	0	0
2				2	30	1989	3	3	1		5	2	3	0	0	1	0	0	0	0	0	0	0	0	0	0	0	0	0	0	0			7	5	2	0	0	0	0	0	0	0	0	0	0	0	0	0
2				2	47	1972	1	3	1		5	6	3	0	0	1	0	0	0	0	0	0	0	0	0	0	0	0	0	0	0			7	5	2	0	0	0	0	0	0	0	0	0	0	0	0	0
2				2	30	1989	3	3	1	5	5	2	3	0	0	1	0	0	0	0	0	0	0	0	0	0	0	0	0	0	0			7	5	2	0	0	0	0	0	0	0	0	0	0	0	0	0
2				1	38	1981		3	1		5		14	1	0	0	1	0	0	0	0	0	0	0	0	0	1	0	0	0	0			7	5	2	0	0	0	0	0	0	0	0	0	0	0	0	0
2				1	40	1979	3	3	1		5	2	14	1	0	0	1	0	0	0	0	0	0	0	0	0	1	0	0	0	0			7	5	2	0	0	0	0	0	0	0	0	0	0	0	0	0
2				2	32	1987	3	3	1		5	2	3	0	0	1	0	0	0	0	0	0	0	0	0	0	0	0	0	0	0			7	5	2	0	0	0	0	0	0	0	0	0	0	0	0	0
2				2			3	3	1		5	2	3	0	0	1	0	0	0	0	0	0	0	0	0	0	0	0	0	0	0			7	5	2	0	0	0	0	0	0	0	0	0	0	0	0	0
2				1	17	2002	3	2	1		5	1	1	1	0	0	0	0	0	0	0	0	0	0	0	0	0	0	0	0	0			3	5	2	0	0	0	0	0	0	0	0	0	0	0	0	0
2				1	17	2002	3	2	1		5	1	1	1	0	0	0	0	0	0	0	0	0	0	0	0	0	0	0	0	0			1	4	2	0	0	0	0	0	0	0	0	0	0	0	0	0
2				2	17	2002	3	2	2		5	1	3	0	0	1	0	0	0	0	0	0	0	0	0	0	0	0	0	0	0			1	5	2	0	0	0	0	0	0	0	0	0	0	0	0	0
2				1	19	2000	3	2	1		3	1	1	1	0	0	0	0	0	0	0	0	0	0	0	0	0	0	0	0	0			1	4	1	0	0	0	0	0	0	0	0	0	0	0	0	0
2				1	20	1999	1	3	1		4		1	1	0	0	0	0	0	0	0	0	0	0	0	0	0	0	0	0	0			2	5	2	0	0	0	0	0	0	0	0	0	0	0	0	0
2				2	32	1987	1	3	1		4	6	3	0	0	1	0	0	0	0	0	0	0	0	0	0	0	0	0	0	0			2	5	2	0	0	0	0	0	0	0	0	0	0	0	0	0
2				2	20	1999	1	3	2		4	6	3	0	0	1	0	0	0	0	0	0	0	0	0	0	0	0	0	0	0			1	5	2	0	0	0	0	0	0	0	0	0	0	0	0	0
2				1	25	1994	2	8	1		5	2	1	1	0	0	0	0	0	0	0	0	0	0	0	0	0	0	0	0	0			2	5	2	0	0	0	0	0	0	0	0	0	0	0	0	0
2				1	30	1989	1	3	1		5	2	1	1	0	0	0	0	0	0	0	0	0	0	0	0	0	0	0	0	0			2	5	2	0	0	0	0	0	0	0	0	0	0	0	0	0
2				2	20	1999	1	3	1	2	5	2	3	0	0	1	0	0	0	0	0	0	0	0	0	0	0	0	0	0	0			2	5	1	0	0	0	0	0	0	0	0	0	0	0	0	0
2				2	25	1994	1	3	1	4	5	6	3	0	0	1	0	0	0	0	0	0	0	0	0	0	0	0	0	0	0			1	5	2	0	0	0	0	0	0	0	0	0	0	0	0	0
2				1	42	1977	2	3		6	5		14	1	0	0	1	0	0	0	0	0	0	0	0	0	1	0	0	0	0				5	2	0	0	0	0	0	0	0	0	0	0	0	0	0
2				1	28	1991	2	3		2	4		14	1	0	0	1	0	0	0	0	0	0	0	0	0	1	0	0	0	0				5	2	0	0	0	0	0	0	0	0	0	0	0	0	0
2				2	19	2000	1	3			3	1	4. Tentative de Viol	0	0	0	1	0	0	0	0	0	0	0	0	0	0	0	0	0	0			1	4	1	0	0	0	0	0	0	0	0	0	0	0	0	0
2				2	25	1994	3	1	1	2	1	2	3	0	0	1	0	0	0	0	0	0	0	0	0	0	0	0	0	0	0			3	4	1	0	0	0	0	0	0	0	0	0	0	0	0	0
2				2	30	1989	2	1	1	7	3	2	3	0	0	1	0	0	0	0	0	0	0	0	0	0	0	0	0	0	0			1	3	1	0	0	0	0	0	0	0	0	0	0	0	0	0
2				2	38	1981	1	1	1	10	5	2	1	1	0	0	0	0	0	0	0	0	0	0	0	0	0	0	0	0	0			1	3	1	0	0	0	0	0	0	0	0	0	0	0	0	0
2				2	50	1969	2	3	1	8	3	6	3	0	0	1	0	0	0	0	0	0	0	0	0	0	0	0	0	0	0			3	5	2	0	0	0	0	0	0	0	0	0	0	0	0	0
2				2	25	1994	2	7	1	3	5	2	1	1	0	0	0	0	0	0	0	0	0	0	0	0	0	0	0	0	0			1	1	1	0	0	0	0	0	0	0	0	0	0	0	0	0
2				2	25	1994	1	1	1	2	5	1	3	0	0	1	0	0	0	0	0	0	0	0	0	0	0	0	0	0	0			3	3	2	0	0	0	0	0	0	0	0	0	0	0	0	0
2				1	36	1983	2	1	1	4	1	2	12. Pesonne de la famille disparue	1	1	0	0	0	0	0	0	0	0	0	1	0	0	0	0	0	0			2	2	2	0	0	0	0	0	0	0	0	0	0	0	0	0
2				2	32	1987	3	3	1	8	5	6	16. Autre (SVP dans la case suivante)	1	0	0	0	0	1	0	0	0	0	0	0	0	0	0	1	0	0			1	2		0	0	0	0	0	0	0	0	0	0	0	0	0
2				2	40	1979	1	1	1	7	1	6	3	0	0	1	0	0	0	0	0	0	0	0	0	0	0	0	0	0	0			3	5		0	0	0	0	0	0	0	0	0	0	0	0	0
2				2	53	1966	2	7	1	8	5	2	1	1	0	0	0	0	0	0	0	0	0	0	0	0	0	0	0	0	0			1	1	1	0	0	0	0	0	0	0	0	0	0	0	0	0
2				2	33	1986	3	7	1	3	5	5	3	0	0	1	0	0	0	0	0	0	0	0	0	0	0	0	0	0	0			7	4	2	0	0	0	0	0	0	0	0	0	0	0	0	0
2				2	23	1996	3	2	1		3	1	3	0	0	1	0	0	0	0	0	0	0	0	0	0	0	0	0	0	0			1	5	1	0	0	0	0	0	0	0	0	0	0	0	0	0
2				2	21	1998	2	1	1		5	1	3	0	0	1	0	0	0	0	0	0	0	0	0	0	0	0	0	0	0			3	4		0	0	0	0	0	0	0	0	0	0	0	0	0
2				2	19	2000	3	8	1		8	1	3	0	0	1	0	0	0	0	0	0	0	0	0	0	0	0	0	0	0			3	4	2	0	0	0	0	0	0	0	0	0	0	0	0	0
2				2	50	1969	1	8			3		1	1	0	0	0	0	0	0	0	0	0	0	0	0	0	0	0	0	0			1	1		0	0	0	0	0	0	0	0	0	0	0	0	0
2				2	26	1993	2	3	1		3		3	0	0	1	0	0	0	0	0	0	0	0	0	0	0	0	0	0	0			3	5		0	0	0	0	0	0	0	0	0	0	0	0	0
2				2	32	1987	1	3	1		1	2	3	0	0	1	0	0	0	0	0	0	0	0	0	0	0	0	0	0	0			3	5	2	0	0	0	0	0	0	0	0	0	0	0	0	0
2				1	52	1967	2	3	1	6	3	6	1	1	0	0	0	0	0	0	0	0	0	0	0	0	0	0	0	0	0				5	2	0	0	0	0	0	0	0	0	0	0	0	0	0
2				2	22	1997	3	7	1		3		3	0	0	1	0	0	0	0	0	0	0	0	0	0	0	0	0	0	0			3	5	2	0	0	0	0	0	0	0	0	0	0	0	0	0
2				2	14	2005	2	2	2		3	1	3	0	0	1	0	0	0	0	0	0	0	0	0	0	0	0	0	0	0			7	4	2	0	0	0	0	0	0	0	0	0	0	0	0	0
2				2	12	2007	3	2	2		3		3	0	0	1	0	0	0	0	0	0	0	0	0	0	0	0	0	0	0			7	4	1	0	0	0	0	0	0	0	0	0	0	0	0	0
2				2	30	1989	1	3	1	5	3		3	0	0	1	0	0	0	0	0	0	0	0	0	0	0	0	0	0	0			3	5	2	0	0	0	0	0	0	0	0	0	0	0	0	0
2				2	21	1998	2	3	1		5		3	0	0	1	0	0	0	0	0	0	0	0	0	0	0	0	0	0	0			3	4	1	0	0	0	0	0	0	0	0	0	0	0	0	0
2				2	16	2003	3	2	1		5	1	1	1	0	0	0	0	0	0	0	0	0	0	0	0	0	0	0	0	0			3	3	1	0	0	0	0	0	0	0	0	0	0	0	0	0
2				2	36	1983	1	3	1	4	5	2		0	0	0	0	0	0	0	0	0	0	0	0	0	0	0	0	0	0				3		0	0	0	0	0	0	0	0	0	0	0	0	0
2				2	23	1996	1	3	1		5		3	0	0	1	0	0	0	0	0	0	0	0	0	0	0	0	0	0	0			3	4		0	0	0	0	0	0	0	0	0	0	0	0	0
2				2	28	1991	2	8	1	5	1	7	16. Autre (SVP dans la case suivante)	1	0	0	0	0	1	0	0	0	0	0	0	0	0	0	1	0	0			3	5		0	0	0	0	0	0	0	0	0	0	0	0	0
2				2	26	1993	2	8	1		3	7	1	1	0	0	0	0	0	0	0	0	0	0	0	0	0	0	0	0	0			1	3		0	0	0	0	0	0	0	0	0	0	0	0	0
2				2	24	1995	3	8	1	2	3	7	3	0	0	1	0	0	0	0	0	0	0	0	0	0	0	0	0	0	0			3	5	1	0	0	0	0	0	0	0	0	0	0	0	0	0
2				2	17	2002	2	8	1		3	1	3	0	0	1	0	0	0	0	0	0	0	0	0	0	0	0	0	0	0			3	5	1	0	0	0	0	0	0	0	0	0	0	0	0	0
2				2	16	2003	3	7	2		3	1	3	0	0	1	0	0	0	0	0	0	0	0	0	0	0	0	0	0	0			3	4	1	0	0	0	0	0	0	0	0	0	0	0	0	0
2				2	27	1992	2	8	2	6	1	7	3	0	0	1	0	0	0	0	0	0	0	0	0	0	0	0	0	0	0			3	5	1	0	0	0	0	0	0	0	0	0	0	0	0	0
2				2	28	1991	2	3	1	4	5	2	1	1	0	0	0	0	0	0	0	0	0	0	0	0	0	0	0	0	0			1	3		0	0	0	0	0	0	0	0	0	0	0	0	0
2				2	25	1994	2	3	1	3	5	6	14	1	0	0	1	0	0	0	0	0	0	0	0	0	1	0	0	0	0			3	3	1	0	0	0	0	0	0	0	0	0	0	0	0	0
2				2	16	2003	2	2	2		3	1	3	0	0	1	0	0	0	0	0	0	0	0	0	0	0	0	0	0	0			2	5	1	0	0	0	0	0	0	0	0	0	0	0	0	0
2				2	17	2002	3	2			5	1	3	0	0	1	0	0	0	0	0	0	0	0	0	0	0	0	0	0	0			2	5	1	0	0	0	0	0	0	0	0	0	0	0	0	0
2				2	32	1987	1	3	1	4	11	6	3	0	0	1	0	0	0	0	0	0	0	0	0	0	0	0	0	0	0			1	5	2	0	0	0	0	0	0	0	0	0	0	0	0	0
2				1	35	1984	1	7	2		5	7	14	1	0	0	1	0	0	0	0	0	0	0	0	0	1	0	0	0	0			2	5	2	0	0	0	0	0	0	0	0	0	0	0	0	0
2				1	25	1994	2	3	1	2	5	7	14	1	0	0	1	0	0	0	0	0	0	0	0	0	1	0	0	0	0			2	5	2	0	0	0	0	0	0	0	0	0	0	0	0	0
2				1	30	1989	1	3	2	5	5	7	14	1	0	0	1	0	0	0	0	0	0	0	0	0	1	0	0	0	0			2	5	2	0	0	0	0	0	0	0	0	0	0	0	0	0
2				2	35	1984	1	8	1	6	1	7	3	0	0	1	0	0	0	0	0	0	0	0	0	0	0	0	0	0	0			2	5	2	0	0	0	0	0	0	0	0	0	0	0	0	0
2				2	25	1994	2	8	1		11	7	3	0	0	1	0	0	0	0	0	0	0	0	0	0	0	0	0	0	0			1	5	2	0	0	0	0	0	0	0	0	0	0	0	0	0
2				2	58	1961	1	3	1	7	4	7	14	1	0	0	1	0	0	0	0	0	0	0	0	0	1	0	0	0	0			1	5	2	0	0	0	0	0	0	0	0	0	0	0	0	0
2				2	20	1999	1	8	2	5	5	6	10	1	0	0	0	0	0	0	0	0	1	0	0	0	0	0	0	0	0			1	5	2	0	0	0	0	0	0	0	0	0	0	0	0	0
2				2	15	2004	3	8	2		5		10	1	0	0	0	0	0	0	0	0	1	0	0	0	0	0	0	0	0			3	5	1	0	0	0	0	0	0	0	0	0	0	0	0	0
2				2	32	1987	1	8	1	5	5	5	10	1	0	0	0	0	0	0	0	0	1	0	0	0	0	0	0	0	0			1	5	1	0	0	0	0	0	0	0	0	0	0	0	0	0
2				2			1	8	1	5	5	5	3	0	0	1	0	0	0	0	0	0	0	0	0	0	0	0	0	0	0			7	5	1	0	0	0	0	0	0	0	0	0	0	0	0	0
2				2	30	1989	1	8	1	6	11	6	10	1	0	0	0	0	0	0	0	0	1	0	0	0	0	0	0	0	0			2	5	1	0	0	0	0	0	0	0	0	0	0	0	0	0
2				2			1	8	1	6	5		10	1	0	0	0	0	0	0	0	0	1	0	0	0	0	0	0	0	0			7	5	1	0	0	0	0	0	0	0	0	0	0	0	0	0
2				1	30	1989	1	3	1	4	5	7	9. Kidnapping/ Enlèvement/ Otage (SANS violence sexuelle)	0	0	0	0	0	0	0	0	1	0	0	0	0	0	0	0	0	0			3	5	2	0	0	0	0	0	0	0	0	0	0	0	0	0
2				2	29	1990	1	8	1	5	11	7	3	0	0	1	0	0	0	0	0	0	0	0	0	0	0	0	0	0	0			1	5	1	0	0	0	0	0	0	0	0	0	0	0	0	0
2				2	35	1984	3	3	1	2	3	2	3	0	0	1	0	0	0	0	0	0	0	0	0	0	0	0	0	0	0			7	5	2	0	0	0	0	0	0	0	0	0	0	0	0	0
2				2	30	1989	1	3	1	2	2	2	3	0	0	1	0	0	0	0	0	0	0	0	0	0	0	0	0	0	0			7	5	2	0	0	0	0	0	0	0	0	0	0	0	0	0
2				1	40	1979	2	8	1	7	5	2	1	1	0	0	0	0	0	0	0	0	0	0	0	0	0	0	0	0	0			3	5	2	0	0	0	0	0	0	0	0	0	0	0	0	0
2				2	34	1985	2	8	1	4	5	1	3	0	0	1	0	0	0	0	0	0	0	0	0	0	0	0	0	0	0			3	5	2	0	0	0	0	0	0	0	0	0	0	0	0	0
2				2	29	1990	2	8	1	4	5	2	3	0	0	1	0	0	0	0	0	0	0	0	0	0	0	0	0	0	0			3	5	1	0	0	0	0	0	0	0	0	0	0	0	0	0
2				2	26	1993	2	3	1	2	5	2	3	0	0	1	0	0	0	0	0	0	0	0	0	0	0	0	0	0	0			7	5	1	0	0	0	0	0	0	0	0	0	0	0	0	0
2				2	36	1983	2	3	1	5	5	2	3	0	0	1	0	0	0	0	0	0	0	0	0	0	0	0	0	0	0			3	5	1	0	0	0	0	0	0	0	0	0	0	0	0	0
2				2	30	1989		8		3	3	5	3	0	0	1	0	0	0	0	0	0	0	0	0	0	0	0	0	0	0			3	5	1	0	0	0	0	0	0	0	0	0	0	0	0	0
2				1	35	1984	2	3	2	4	5	2	2	0	1	0	0	0	0	0	0	0	0	0	0	0	0	0	0	0	0			1	5	2	0	0	0	0	0	0	0	0	0	0	0	0	0
2				2	43	1976	2	3	1	7	3		3	0	0	1	0	0	0	0	0	0	0	0	0	0	0	0	0	0	0			7	5	2	0	0	0	0	0	0	0	0	0	0	0	0	0
2				2	28	1991	3	3		4	5		3	0	0	1	0	0	0	0	0	0	0	0	0	0	0	0	0	0	0			1	5	2	0	0	0	0	0	0	0	0	0	0	0	0	0
2				2	27	1992	2	8		4	1	2	14	1	0	0	1	0	0	0	0	0	0	0	0	0	1	0	0	0	0			1	3	2	0	0	0	0	0	0	0	0	0	0	0	0	0
2				2	18	2001		3			5	1	6. Mariage Forcé	0	0	0	0	0	1	0	0	0	0	0	0	0	0	0	0	0	0			1	2		0	0	0	0	0	0	0	0	0	0	0	0	0
2				2	22	1997	1	3	2	3	1		3	0	0	1	0	0	0	0	0	0	0	0	0	0	0	0	0	0	0			1	5		0	0	0	0	0	0	0	0	0	0	0	0	0
2				2	18	2001		8	1		3	1	3	0	0	1	0	0	0	0	0	0	0	0	0	0	0	0	0	0	0			3	5	2	0	0	0	0	0	0	0	0	0	0	0	0	0
2				2	15	2004	3	2	1		3	1	3	0	0	1	0	0	0	0	0	0	0	0	0	0	0	0	0	0	0			1	3	1	0	0	0	0	0	0	0	0	0	0	0	0	0
2				2	19	2000	1	8	1		1	1	3	0	0	1	0	0	0	0	0	0	0	0	0	0	0	0	0	0	0			1	5	2	0	0	0	0	0	0	0	0	0	0	0	0	0
2				2	17	2002	3	2			3	1	3	0	0	1	0	0	0	0	0	0	0	0	0	0	0	0	0	0	0			3	4		0	0	0	0	0	0	0	0	0	0	0	0	0
2				2	29	1990	1	8	1	5	1	1	3	0	0	1	0	0	0	0	0	0	0	0	0	0	0	0	0	0	0			1	5		0	0	0	0	0	0	0	0	0	0	0	0	0
2				2	23	1996	1	3	2	2	7	2	3	0	0	1	0	0	0	0	0	0	0	0	0	0	0	0	0	0	0			6	5	2	0	0	0	0	0	0	0	0	0	0	0	0	0
2				2	19	2000	1	3			5	1	3	0	0	1	0	0	0	0	0	0	0	0	0	0	0	0	0	0	0			3	5		0	0	0	0	0	0	0	0	0	0	0	0	0
2				1	31	1988		8		3	5	2	4. Tentative de Viol	0	0	0	1	0	0	0	0	0	0	0	0	0	0	0	0	0	0			1	3	1	0	0	0	0	0	0	0	0	0	0	0	0	0
2				2	38	1981		3	1	10	3	6	11. Membre de famille / personne proche assassinée	1	0	0	0	0	0	0	0	0	0	1	0	0	0	0	0	0	0				5		0	0	0	0	0	0	0	0	0	0	0	0	0
2				2	23	1996	3	7			5		1	1	0	0	0	0	0	0	0	0	0	0	0	0	0	0	0	0	0			1			0	0	0	0	0	0	0	0	0	0	0	0	0
2				2	16	2003	3	2	1	0	5	1	3	0	0	1	0	0	0	0	0	0	0	0	0	0	0	0	0	0	0			2	5	1	0	0	0	0	0	0	0	0	0	0	0	0	0
2				2	27	1992	2	8	1	3	5	2	16. Autre (SVP dans la case suivante)	1	0	0	0	0	1	0	0	0	0	0	0	0	0	0	1	0	0			7			0	0	0	0	0	0	0	0	0	0	0	0	0
2				2	27	1992	1	3	1	5	5	2	3	0	0	1	0	0	0	0	0	0	0	0	0	0	0	0	0	0	0			3	5	1	0	0	0	0	0	0	0	0	0	0	0	0	0
2				2	30	1989	1	3	1	6	5	2	14	1	0	0	1	0	0	0	0	0	0	0	0	0	1	0	0	0	0			1	1	1	0	0	0	0	0	0	0	0	0	0	0	0	0
2				2	24	1995	2	8	1	0	5	1	3	0	0	1	0	0	0	0	0	0	0	0	0	0	0	0	0	0	0			3	4	1	0	0	0	0	0	0	0	0	0	0	0	0	0
2				2	47	1972	1	3	1	5	5	6	14	1	0	0	1	0	0	0	0	0	0	0	0	0	1	0	0	0	0			1	5	2	0	0	0	0	0	0	0	0	0	0	0	0	0
2				2	24	1995	3	3	1	0	5	1	3	0	0	1	0	0	0	0	0	0	0	0	0	0	0	0	0	0	0			3	3	1	0	0	0	0	0	0	0	0	0	0	0	0	0
2				2	19	2000	1	3	1	0	5	1	3	0	0	1	0	0	0	0	0	0	0	0	0	0	0	0	0	0	0			1	4	1	0	0	0	0	0	0	0	0	0	0	0	0	0
2				2	20	1999	2	3	1	0	3	2	3	0	0	1	0	0	0	0	0	0	0	0	0	0	0	0	0	0	0			1	5	1	0	0	0	0	0	0	0	0	0	0	0	0	0
2				2	16	2003	2	2	1	0	3	1	3	0	0	1	0	0	0	0	0	0	0	0	0	0	0	0	0	0	0			3	5	1	0	0	0	0	0	0	0	0	0	0	0	0	0
2				1	16	2003	3	2	1	0	5	1	2	0	1	0	0	0	0	0	0	0	0	0	0	0	0	0	0	0	0			1	2	1	0	0	0	0	0	0	0	0	0	0	0	0	0
2				2	27	1992	2	8	1	5	3	6	3	0	0	1	0	0	0	0	0	0	0	0	0	0	0	0	0	0	0			3	5	2	0	0	0	0	0	0	0	0	0	0	0	0	0
2				1	35	1984	2	8	1	6	3	2	2	0	1	0	0	0	0	0	0	0	0	0	0	0	0	0	0	0	0			3	5	1	0	0	0	0	0	0	0	0	0	0	0	0	0
2				2	25	1994	1	3	1	3	5	2	3	0	0	1	0	0	0	0	0	0	0	0	0	0	0	0	0	0	0			3	5	1	0	0	0	0	0	0	0	0	0	0	0	0	0
2				2	25	1994	3	8	1	2	5	6	3	0	0	1	0	0	0	0	0	0	0	0	0	0	0	0	0	0	0			3	5	2	0	0	0	0	0	0	0	0	0	0	0	0	0
2				2	15	2004	2	2	1	0	5	1	3	0	0	1	0	0	0	0	0	0	0	0	0	0	0	0	0	0	0			3	5	1	0	0	0	0	0	0	0	0	0	0	0	0	0
2				2	38	1981	2	3	4	8	5	2	3	0	0	1	0	0	0	0	0	0	0	0	0	0	0	0	0	0	0			3	5	2	0	0	0	0	0	0	0	0	0	0	0	0	0
2				2	16	2003	3	2	1	0	5	1	3	0	0	1	0	0	0	0	0	0	0	0	0	0	0	0	0	0	0			3	5	2	0	0	0	0	0	0	0	0	0	0	0	0	0
2				2	17	2002	3	2	1	0	1	1	3	0	0	1	0	0	0	0	0	0	0	0	0	0	0	0	0	0	0			3	5	2	0	0	0	0	0	0	0	0	0	0	0	0	0
2				2	44	1975	1	3	1	9	5	2	1	1	0	0	0	0	0	0	0	0	0	0	0	0	0	0	0	0	0			1	4	2	0	0	0	0	0	0	0	0	0	0	0	0	0
2				2	32	1987	1	3	1	4	5	2	3	0	0	1	0	0	0	0	0	0	0	0	0	0	0	0	0	0	0			3	5	2	0	0	0	0	0	0	0	0	0	0	0	0	0
2				2	52	1967	1	3	1	5	1	6	1	1	0	0	0	0	0	0	0	0	0	0	0	0	0	0	0	0	0			1	3	1	0	0	0	0	0	0	0	0	0	0	0	0	0
2				2	18	2001	3	2	1		3	1	3	0	0	1	0	0	0	0	0	0	0	0	0	0	0	0	0	0	0			3	5	2	0	0	0	0	0	0	0	0	0	0	0	0	0
2				2	24	1995	2	3	1	3	8	2	3	0	0	1	0	0	0	0	0	0	0	0	0	0	0	0	0	0	0			7	4	1	0	0	0	0	0	0	0	0	0	0	0	0	0
2				2	30	1989	1	3	2		8	2	3	0	0	1	0	0	0	0	0	0	0	0	0	0	0	0	0	0	0			7	5	2	0	0	0	0	0	0	0	0	0	0	0	0	0
2				2	14	2005	3	2	1		3	1	3	0	0	1	0	0	0	0	0	0	0	0	0	0	0	0	0	0	0			3	4	1	0	0	0	0	0	0	0	0	0	0	0	0	0
2				2	30	1989	3	8	2		4	2	16. Autre (SVP dans la case suivante)	1	0	0	0	0	1	0	0	0	0	0	0	0	0	0	1	0	0				5	2	0	0	0	0	0	0	0	0	0	0	0	0	0
2				1	20	1999	1	3	2		3	1	1	1	0	0	0	0	0	0	0	0	0	0	0	0	0	0	0	0	0			1	5	1	0	0	0	0	0	0	0	0	0	0	0	0	0
2				2	17	2002	2	2	1		5	1	3	0	0	1	0	0	0	0	0	0	0	0	0	0	0	0	0	0	0			3	5	1	0	0	0	0	0	0	0	0	0	0	0	0	0
2				2	32	1987	3	3	1	2	1	2	1	1	0	0	0	0	0	0	0	0	0	0	0	0	0	0	0	0	0			1	9	1	0	0	0	0	0	0	0	0	0	0	0	0	0
2				2	33	1986	3	8	2	4	5	3	3	0	0	1	0	0	0	0	0	0	0	0	0	0	0	0	0	0	0			1	5	1	0	0	0	0	0	0	0	0	0	0	0	0	0
2				2	32	1987	3	3	1		5	1	3	0	0	1	0	0	0	0	0	0	0	0	0	0	0	0	0	0	0			3	5	2	0	0	0	0	0	0	0	0	0	0	0	0	0
2				2	15	2004	2	3			3	1	3	0	0	1	0	0	0	0	0	0	0	0	0	0	0	0	0	0	0			1	3	1	0	0	0	0	0	0	0	0	0	0	0	0	0
2				2	20	1999	1	7	1		5	1	3	0	0	1	0	0	0	0	0	0	0	0	0	0	0	0	0	0	0			3	3	1	0	0	0	0	0	0	0	0	0	0	0	0	0
2				2	19	2000		3	1	1	5	1	3	0	0	1	0	0	0	0	0	0	0	0	0	0	0	0	0	0	0			3		1	0	0	0	0	0	0	0	0	0	0	0	0	0
2				1	17	2002	3	2	1		5	1	12. Pesonne de la famille disparue	1	1	0	0	0	0	0	0	0	0	0	1	0	0	0	0	0	0			1	2	1	0	0	0	0	0	0	0	0	0	0	0	0	0
2				2	42	1977	2	7	1	6	1	2	3	0	0	1	0	0	0	0	0	0	0	0	0	0	0	0	0	0	0			1	5	2	0	0	0	0	0	0	0	0	0	0	0	0	0
2				2	14	2005	3	7	1		3	1	3	0	0	1	0	0	0	0	0	0	0	0	0	0	0	0	0	0	0			3	3	1	0	0	0	0	0	0	0	0	0	0	0	0	0
2				1	55	1964	3	7	1	8	5	2	3	0	0	1	0	0	0	0	0	0	0	0	0	0	0	0	0	0	0			1	3	1	0	0	0	0	0	0	0	0	0	0	0	0	0
2				2	18	2001	3	2	1		5	1	6. Mariage Forcé	0	0	0	0	0	1	0	0	0	0	0	0	0	0	0	0	0	0			3	3	1	0	0	0	0	0	0	0	0	0	0	0	0	0
2				2	31	1988	2	3	1	2	5	3	3	0	0	1	0	0	0	0	0	0	0	0	0	0	0	0	0	0	0			1	5	1	0	0	0	0	0	0	0	0	0	0	0	0	0
2				2	25	1994	3	8	1	4	1	5	3	0	0	1	0	0	0	0	0	0	0	0	0	0	0	0	0	0	0			3	4	2	0	0	0	0	0	0	0	0	0	0	0	0	0
2				2	34	1985	3	7	1	3	1	2	16. Autre (SVP dans la case suivante)	1	0	0	0	0	1	0	0	0	0	0	0	0	0	0	1	0	0			1	8		0	0	0	0	0	0	0	0	0	0	0	0	0
2				1	25	1994	3	8	1	2	1	2	16. Autre (SVP dans la case suivante)	1	0	0	0	0	1	0	0	0	0	0	0	0	0	0	1	0	0			1	1	1	0	0	0	0	0	0	0	0	0	0	0	0	0
2				2	68	1951	1	1	3	1	5	6	1	1	0	0	0	0	0	0	0	0	0	0	0	0	0	0	0	0	0			1	2	2	0	0	0	0	0	0	0	0	0	0	0	0	0
2				2	30	1989	2	8	1		5	2	3	0	0	1	0	0	0	0	0	0	0	0	0	0	0	0	0	0	0			3	5	2	0	0	0	0	0	0	0	0	0	0	0	0	0
2				2	28	1991	1	1	1	3	5	2	3	0	0	1	0	0	0	0	0	0	0	0	0	0	0	0	0	0	0			2	4	2	0	0	0	0	0	0	0	0	0	0	0	0	0
2				2	36	1983	1	3	1		5	2	3	0	0	1	0	0	0	0	0	0	0	0	0	0	0	0	0	0	0			3	5	2	0	0	0	0	0	0	0	0	0	0	0	0	0
2				2	35	1984	1	3	1		5	1	1	1	0	0	0	0	0	0	0	0	0	0	0	0	0	0	0	0	0			1		1	0	0	0	0	0	0	0	0	0	0	0	0	0
2				2	28	1991	3	8	1	3	5	2	3	0	0	1	0	0	0	0	0	0	0	0	0	0	0	0	0	0	0			2	4	2	0	0	0	0	0	0	0	0	0	0	0	0	0
2				2	22	1997	1	3	1		4	1	3	0	0	1	0	0	0	0	0	0	0	0	0	0	0	0	0	0	0			7	4	2	0	0	0	0	0	0	0	0	0	0	0	0	0
2				2	27	1992	2	3	1	2	1	5	3	0	0	1	0	0	0	0	0	0	0	0	0	0	0	0	0	0	0			3	4	1	0	0	0	0	0	0	0	0	0	0	0	0	0
2				2	25	1994	2	7	3		5	4	1	1	0	0	0	0	0	0	0	0	0	0	0	0	0	0	0	0	0			1	8		0	0	0	0	0	0	0	0	0	0	0	0	0
2				2	24	1995	1	1	3	5	5	2	1	1	0	0	0	0	0	0	0	0	0	0	0	0	0	0	0	0	0			1	1	1	0	0	0	0	0	0	0	0	0	0	0	0	0
2				2	16	2003	3	2	1		3	1	3	0	0	1	0	0	0	0	0	0	0	0	0	0	0	0	0	0	0			3	5	2	0	0	0	0	0	0	0	0	0	0	0	0	0
2				2	30	1989	1	7	1	2	5	2	3	0	0	1	0	0	0	0	0	0	0	0	0	0	0	0	0	0	0			7	4	1	0	0	0	0	0	0	0	0	0	0	0	0	0
2				2	45	1974	1	1	1	2	5	2	1	1	0	0	0	0	0	0	0	0	0	0	0	0	0	0	0	0	0			1			0	0	0	0	0	0	0	0	0	0	0	0	0
2				2	27	1992	3	1	1	3	1	1	16. Autre (SVP dans la case suivante)	1	0	0	0	0	1	0	0	0	0	0	0	0	0	0	1	0	0			3	4	2	0	0	0	0	0	0	0	0	0	0	0	0	0
2				2	32	1987	1	8	1	4	1	2	3	0	0	1	0	0	0	0	0	0	0	0	0	0	0	0	0	0	0			3	5	2	0	0	0	0	0	0	0	0	0	0	0	0	0
2				2	18	2001	3	2	1		3	1	3	0	0	1	0	0	0	0	0	0	0	0	0	0	0	0	0	0	0			3	4	1	0	0	0	0	0	0	0	0	0	0	0	0	0
2				2	26	1993	2	3	1		5	1	3	0	0	1	0	0	0	0	0	0	0	0	0	0	0	0	0	0	0			2	3	1	0	0	0	0	0	0	0	0	0	0	0	0	0
2				2	35	1984	2	7	1	5	1	2	1	1	0	0	0	0	0	0	0	0	0	0	0	0	0	0	0	0	0			2	1	1	0	0	0	0	0	0	0	0	0	0	0	0	0
2				2	35	1984	2	8	1	5	1	2	1	1	0	0	0	0	0	0	0	0	0	0	0	0	0	0	0	0	0			2	1	1	0	0	0	0	0	0	0	0	0	0	0	0	0
2				2	23	1996	2	1	1	1	4	2	3	0	0	1	0	0	0	0	0	0	0	0	0	0	0	0	0	0	0			5	5		0	0	0	0	0	0	0	0	0	0	0	0	0
2				2	25	1994	3	1	1	2	5	1	3	0	0	1	0	0	0	0	0	0	0	0	0	0	0	0	0	0	0			3	5	2	0	0	0	0	0	0	0	0	0	0	0	0	0
2				2	24	1995	3	1	1	2	5	2	3	0	0	1	0	0	0	0	0	0	0	0	0	0	0	0	0	0	0			3	4	1	0	0	0	0	0	0	0	0	0	0	0	0	0
2				1	37	1982	1	8	1	6	5	7	1	1	0	0	0	0	0	0	0	0	0	0	0	0	0	0	0	0	0			3	5	2	0	0	0	0	0	0	0	0	0	0	0	0	0
2				1			1	8	1	8	5	7	9. Kidnapping/ Enlèvement/ Otage (SANS violence sexuelle)	0	0	0	0	0	0	0	0	1	0	0	0	0	0	0	0	0	0			1	5	2	0	0	0	0	0	0	0	0	0	0	0	0	0
2				2	30	1989	1	8	1	5	5	5	10	1	0	0	0	0	0	0	0	0	1	0	0	0	0	0	0	0	0			1	5		0	0	0	0	0	0	0	0	0	0	0	0	0
2				2	37	1982	1	8	1		5	5	10	1	0	0	0	0	0	0	0	0	1	0	0	0	0	0	0	0	0			1	5	1	0	0	0	0	0	0	0	0	0	0	0	0	0
2				2	28	1991	1	8	1	4	5	5	10	1	0	0	0	0	0	0	0	0	1	0	0	0	0	0	0	0	0			3	5	1	0	0	0	0	0	0	0	0	0	0	0	0	0
2				2	35	1984	2	8	1	3	11	5	2	0	1	0	0	0	0	0	0	0	0	0	0	0	0	0	0	0	0			2	5	2	0	0	0	0	0	0	0	0	0	0	0	0	0
2				1	28	1991	3	7	1		11	1	14	1	0	0	1	0	0	0	0	0	0	0	0	0	1	0	0	0	0			2	5	2	0	0	0	0	0	0	0	0	0	0	0	0	0
2				2	40	1979	1	3	1	8	1	2	3	0	0	1	0	0	0	0	0	0	0	0	0	0	0	0	0	0	0			2	5	2	0	0	0	0	0	0	0	0	0	0	0	0	0
2				2	32	1987	1	8	1	4	3	7	3	0	0	1	0	0	0	0	0	0	0	0	0	0	0	0	0	0	0			2	5	1	0	0	0	0	0	0	0	0	0	0	0	0	0
2				1	25	1994	2	8	2	4	5	7	9. Kidnapping/ Enlèvement/ Otage (SANS violence sexuelle)	0	0	0	0	0	0	0	0	1	0	0	0	0	0	0	0	0	0			3	5	2	0	0	0	0	0	0	0	0	0	0	0	0	0
2				1	26	1993	2	3	1	2	5	7	1	1	0	0	0	0	0	0	0	0	0	0	0	0	0	0	0	0	0			3			0	0	0	0	0	0	0	0	0	0	0	0	0
2				1	22	1997	2	8	1	2	5	7	14	1	0	0	1	0	0	0	0	0	0	0	0	0	1	0	0	0	0			2	5	2	0	0	0	0	0	0	0	0	0	0	0	0	0
2				2	32	1987	1	3	1	4	11	6	3	0	0	1	0	0	0	0	0	0	0	0	0	0	0	0	0	0	0			3	5	2	0	0	0	0	0	0	0	0	0	0	0	0	0
2				2	29	1990		8		5	1	2	2	0	1	0	0	0	0	0	0	0	0	0	0	0	0	0	0	0	0			1	5		0	0	0	0	0	0	0	0	0	0	0	0	0
2				2	19	2000	2	8	1		5	1	3	0	0	1	0	0	0	0	0	0	0	0	0	0	0	0	0	0	0			3	5	2	0	0	0	0	0	0	0	0	0	0	0	0	0
2				2	20	1999	3	8	1		3	1	3	0	0	1	0	0	0	0	0	0	0	0	0	0	0	0	0	0	0			3	5	1	0	0	0	0	0	0	0	0	0	0	0	0	0
2				2	26	1993	1	3		3	5	2	15. Insultes / a reçu des menaces	1	0	0	0	1	0	0	0	0	0	0	0	0	0	1	0	0	0			1	3	2	0	0	0	0	0	0	0	0	0	0	0	0	0
2				2	33	1986	1	8	1	6	3	2	6. Mariage Forcé	0	0	0	0	0	1	0	0	0	0	0	0	0	0	0	0	0	0			1	4	1	0	0	0	0	0	0	0	0	0	0	0	0	0
2				2	48	1971	1	8	1	9	4	6	1	1	0	0	0	0	0	0	0	0	0	0	0	0	0	0	0	0	0			1		2	0	0	0	0	0	0	0	0	0	0	0	0	0
2				2	39	1980	1	8	1	7	5	2	4. Tentative de Viol	0	0	0	1	0	0	0	0	0	0	0	0	0	0	0	0	0	0			1	5	1	0	0	0	0	0	0	0	0	0	0	0	0	0
2				2	33	1986	1	3	1	3	5	2	3	0	0	1	0	0	0	0	0	0	0	0	0	0	0	0	0	0	0			3	5	2	0	0	0	0	0	0	0	0	0	0	0	0	0
2				2	26	1993	2	8	1	2	11	6	3	0	0	1	0	0	0	0	0	0	0	0	0	0	0	0	0	0	0			3	4	2	0	0	0	0	0	0	0	0	0	0	0	0	0
2				2	38	1981	1	3	1		3	2	3	0	0	1	0	0	0	0	0	0	0	0	0	0	0	0	0	0	0			1	5	2	0	0	0	0	0	0	0	0	0	0	0	0	0
2				2	18	2001	3	2	1		1	1	3	0	0	1	0	0	0	0	0	0	0	0	0	0	0	0	0	0	0			2	5	2	0	0	0	0	0	0	0	0	0	0	0	0	0
2				1	36	1983	3	8	1	4	5	2	1	1	0	0	0	0	0	0	0	0	0	0	0	0	0	0	0	0	0			3	5	2	0	0	0	0	0	0	0	0	0	0	0	0	0
2				1	19	2000	3	8	1		5	1	1	1	0	0	0	0	0	0	0	0	0	0	0	0	0	0	0	0	0			3	5	2	0	0	0	0	0	0	0	0	0	0	0	0	0
2				2	29	1990	3	3	1	5	2	5	3	0	0	1	0	0	0	0	0	0	0	0	0	0	0	0	0	0	0			3	5	2	0	0	0	0	0	0	0	0	0	0	0	0	0
2				2	20	1999	2	3	1	1	1	2	3	0	0	1	0	0	0	0	0	0	0	0	0	0	0	0	0	0	0			3	4	1	0	0	0	0	0	0	0	0	0	0	0	0	0
2				2	22	1997	3	8	1	3	8	2	3	0	0	1	0	0	0	0	0	0	0	0	0	0	0	0	0	0	0			3	5	2	0	0	0	0	0	0	0	0	0	0	0	0	0
2				2	21	1998	3	8	1	2	1	2	3	0	0	1	0	0	0	0	0	0	0	0	0	0	0	0	0	0	0			3	5	2	0	0	0	0	0	0	0	0	0	0	0	0	0
2				2	30	1989	2	8	1	3	5	2	3	0	0	1	0	0	0	0	0	0	0	0	0	0	0	0	0	0	0			2	3	2	0	0	0	0	0	0	0	0	0	0	0	0	0
2				2	43	1976	1	3	1	8	5	2	3	0	0	1	0	0	0	0	0	0	0	0	0	0	0	0	0	0	0			3	5	2	0	0	0	0	0	0	0	0	0	0	0	0	0
2				2	42	1977	1	3	1	6	1	6	3	0	0	1	0	0	0	0	0	0	0	0	0	0	0	0	0	0	0			1	5	2	0	0	0	0	0	0	0	0	0	0	0	0	0
2				2	22	1997	3	3	1	1	11	2	3	0	0	1	0	0	0	0	0	0	0	0	0	0	0	0	0	0	0			2	4	1	0	0	0	0	0	0	0	0	0	0	0	0	0
2				1	24	1995	3	3	2	1	5	2	1	1	0	0	0	0	0	0	0	0	0	0	0	0	0	0	0	0	0			3	4	2	0	0	0	0	0	0	0	0	0	0	0	0	0
2				2	50	1969	3	8	1	7	11	6	3	0	0	1	0	0	0	0	0	0	0	0	0	0	0	0	0	0	0			3	5	2	0	0	0	0	0	0	0	0	0	0	0	0	0
2				2	28	1991	3	8	1		5	2	1	1	0	0	0	0	0	0	0	0	0	0	0	0	0	0	0	0	0			3		2	0	0	0	0	0	0	0	0	0	0	0	0	0
2				2	27	1992	3	8	1	6	5	5	3	0	0	1	0	0	0	0	0	0	0	0	0	0	0	0	0	0	0					2	0	0	0	0	0	0	0	0	0	0	0	0	0
2				2	40	1979	1	8	1		5		1	1	0	0	0	0	0	0	0	0	0	0	0	0	0	0	0	0	0				5	2	0	0	0	0	0	0	0	0	0	0	0	0	0
2				2	35	1984	2	3	1		5	2	3	0	0	1	0	0	0	0	0	0	0	0	0	0	0	0	0	0	0			2	5	2	0	0	0	0	0	0	0	0	0	0	0	0	0
2				2	30	1989	2	8	1		5	2	3	0	0	1	0	0	0	0	0	0	0	0	0	0	0	0	0	0	0			3	5	2	0	0	0	0	0	0	0	0	0	0	0	0	0
2				2	28	1991	3	3	1	4	5	2	3	0	0	1	0	0	0	0	0	0	0	0	0	0	0	0	0	0	0			3	5	2	0	0	0	0	0	0	0	0	0	0	0	0	0
2				2	29	1990	2	3	1	3	5	2	3	0	0	1	0	0	0	0	0	0	0	0	0	0	0	0	0	0	0			2	5	2	0	0	0	0	0	0	0	0	0	0	0	0	0
2				2	31	1988	3	8	3	4	5	2	3	0	0	1	0	0	0	0	0	0	0	0	0	0	0	0	0	0	0			3	5	2	0	0	0	0	0	0	0	0	0	0	0	0	0
2				2	45	1974	2	8	3	5	5	5	3	0	0	1	0	0	0	0	0	0	0	0	0	0	0	0	0	0	0			7	5		0	0	0	0	0	0	0	0	0	0	0	0	0
2				2	28	1991	2	8	1	3	5	2	3	0	0	1	0	0	0	0	0	0	0	0	0	0	0	0	0	0	0			1	5	2	0	0	0	0	0	0	0	0	0	0	0	0	0
2				2	35	1984	1	7	1	7	5	2	3	0	0	1	0	0	0	0	0	0	0	0	0	0	0	0	0	0	0			2	5	1	0	0	0	0	0	0	0	0	0	0	0	0	0
2				2	19	2000	2	1	1	0	3	1	3	0	0	1	0	0	0	0	0	0	0	0	0	0	0	0	0	0	0			3	5	1	0	0	0	0	0	0	0	0	0	0	0	0	0
2				2	32	1987	2	3	1	4	1	2	1	1	0	0	0	0	0	0	0	0	0	0	0	0	0	0	0	0	0			1	4	1	0	0	0	0	0	0	0	0	0	0	0	0	0
2				2	29	1990	1	8	1	2	5	2	3	0	0	1	0	0	0	0	0	0	0	0	0	0	0	0	0	0	0			7	5	1	0	0	0	0	0	0	0	0	0	0	0	0	0
2				2	30	1989	1	3	1	4	5	2	3	0	0	1	0	0	0	0	0	0	0	0	0	0	0	0	0	0	0			7	5	2	0	0	0	0	0	0	0	0	0	0	0	0	0
2				2	30	1989	1	7	1	4	3	2	3	0	0	1	0	0	0	0	0	0	0	0	0	0	0	0	0	0	0			7	5	2	0	0	0	0	0	0	0	0	0	0	0	0	0
2				2	27	1992	3	7	1		5		3	0	0	1	0	0	0	0	0	0	0	0	0	0	0	0	0	0	0			3	5	2	0	0	0	0	0	0	0	0	0	0	0	0	0
2				2	29	1990	1	8	1	4	4	6	3	0	0	1	0	0	0	0	0	0	0	0	0	0	0	0	0	0	0			7	5	2	0	0	0	0	0	0	0	0	0	0	0	0	0
2				2	20	1999	2	3	1	3	5	2	3	0	0	1	0	0	0	0	0	0	0	0	0	0	0	0	0	0	0			1	5	2	0	0	0	0	0	0	0	0	0	0	0	0	0
2				2	51	1968	2	3	1	7	1	2	3	0	0	1	0	0	0	0	0	0	0	0	0	0	0	0	0	0	0			1	5	2	0	0	0	0	0	0	0	0	0	0	0	0	0
2				2	47	1972	3	3	1		5	2	3	0	0	1	0	0	0	0	0	0	0	0	0	0	0	0	0	0	0			1	5	2	0	0	0	0	0	0	0	0	0	0	0	0	0
2				2	38	1981	3	8	1	5	1	2	3	0	0	1	0	0	0	0	0	0	0	0	0	0	0	0	0	0	0			1	5	2	0	0	0	0	0	0	0	0	0	0	0	0	0
2				2	21	1998	3	3	1	2	5	2	3	0	0	1	0	0	0	0	0	0	0	0	0	0	0	0	0	0	0			1	5		0	0	0	0	0	0	0	0	0	0	0	0	0
2				1	41	1978	3	3	1	7	5	2	1	1	0	0	0	0	0	0	0	0	0	0	0	0	0	0	0	0	0			1	5	2	0	0	0	0	0	0	0	0	0	0	0	0	0
2				2	36	1983	3	8	1	4	1	2	3	0	0	1	0	0	0	0	0	0	0	0	0	0	0	0	0	0	0			3	5	2	0	0	0	0	0	0	0	0	0	0	0	0	0
2				2	24	1995	3	8	1	1	5	2	3	0	0	1	0	0	0	0	0	0	0	0	0	0	0	0	0	0	0			2	5	2	0	0	0	0	0	0	0	0	0	0	0	0	0
2				2	50	1969	2	3	1	6	1	6	3	0	0	1	0	0	0	0	0	0	0	0	0	0	0	0	0	0	0			1	5	2	0	0	0	0	0	0	0	0	0	0	0	0	0
2				2	30	1989	2	3	1	4	1	2	3	0	0	1	0	0	0	0	0	0	0	0	0	0	0	0	0	0	0			7	5	2	0	0	0	0	0	0	0	0	0	0	0	0	0
2				2	23	1996	3	8	1	4	5	2	3	0	0	1	0	0	0	0	0	0	0	0	0	0	0	0	0	0	0			1	5	2	0	0	0	0	0	0	0	0	0	0	0	0	0
2				2	27	1992	3	8	1	3	5	2	1	1	0	0	0	0	0	0	0	0	0	0	0	0	0	0	0	0	0			1	9		0	0	0	0	0	0	0	0	0	0	0	0	0
2				2	38	1981	2	3	1		5		1	1	0	0	0	0	0	0	0	0	0	0	0	0	0	0	0	0	0			1	5	2	0	0	0	0	0	0	0	0	0	0	0	0	0
2				2			3	8	1	2	1	2	3	0	0	1	0	0	0	0	0	0	0	0	0	0	0	0	0	0	0			1	5		0	0	0	0	0	0	0	0	0	0	0	0	0
2				2			3	7	1		1	2	1	1	0	0	0	0	0	0	0	0	0	0	0	0	0	0	0	0	0			1	5		0	0	0	0	0	0	0	0	0	0	0	0	0
2				2	17	2002	3	2	1		5	1	3	0	0	1	0	0	0	0	0	0	0	0	0	0	0	0	0	0	0			3	4	2	0	0	0	0	0	0	0	0	0	0	0	0	0
2				1	30	1989		7	1		5		1	1	0	0	0	0	0	0	0	0	0	0	0	0	0	0	0	0	0			1	5	2	0	0	0	0	0	0	0	0	0	0	0	0	0
2				2	23	1996	3	7	1		5		1	1	0	0	0	0	0	0	0	0	0	0	0	0	0	0	0	0	0			1	5		0	0	0	0	0	0	0	0	0	0	0	0	0
2				1	26	1993		3	1		5		1	1	0	0	0	0	0	0	0	0	0	0	0	0	0	0	0	0	0			1	4		0	0	0	0	0	0	0	0	0	0	0	0	0
2				2	23	1996	3	7	1		5	2	1	1	0	0	0	0	0	0	0	0	0	0	0	0	0	0	0	0	0			1	5		0	0	0	0	0	0	0	0	0	0	0	0	0
2				2	32	1987	3	3	1	6	1	2	3	0	0	1	0	0	0	0	0	0	0	0	0	0	0	0	0	0	0			1	5	2	0	0	0	0	0	0	0	0	0	0	0	0	0
2				2	36	1983	3	3	1	8	3	2	3	0	0	1	0	0	0	0	0	0	0	0	0	0	0	0	0	0	0			7	5	2	0	0	0	0	0	0	0	0	0	0	0	0	0
2				2	59	1960		3	1	3	3	6	3	0	0	1	0	0	0	0	0	0	0	0	0	0	0	0	0	0	0			7	5	2	0	0	0	0	0	0	0	0	0	0	0	0	0
2				2	56	1963	1	3	1	5	3	6	3	0	0	1	0	0	0	0	0	0	0	0	0	0	0	0	0	0	0			1	4	2	0	0	0	0	0	0	0	0	0	0	0	0	0
2				2	40	1979	3	1	1	7	5	2	3	0	0	1	0	0	0	0	0	0	0	0	0	0	0	0	0	0	0			1	5	2	0	0	0	0	0	0	0	0	0	0	0	0	0
2				2	27	1992		3	1	6	5	2	3	0	0	1	0	0	0	0	0	0	0	0	0	0	0	0	0	0	0			1	4	2	0	0	0	0	0	0	0	0	0	0	0	0	0
2				2	15	2004		2	1		5	1	3	0	0	1	0	0	0	0	0	0	0	0	0	0	0	0	0	0	0			7	3	1	0	0	0	0	0	0	0	0	0	0	0	0	0
2				2	19	2000	3	3	1	1	5	2	3	0	0	1	0	0	0	0	0	0	0	0	0	0	0	0	0	0	0			1	5	2	0	0	0	0	0	0	0	0	0	0	0	0	0
2				2	18	2001	2	2	1		1	1	3	0	0	1	0	0	0	0	0	0	0	0	0	0	0	0	0	0	0			7	5	2	0	0	0	0	0	0	0	0	0	0	0	0	0
2				2	16	2003	3	2	1		3	1	3	0	0	1	0	0	0	0	0	0	0	0	0	0	0	0	0	0	0			1	5	2	0	0	0	0	0	0	0	0	0	0	0	0	0
2				2	16	2003	2	2	1		5	1	3	0	0	1	0	0	0	0	0	0	0	0	0	0	0	0	0	0	0			7	5	2	0	0	0	0	0	0	0	0	0	0	0	0	0
2				2	16	2003	3	2	1		5	1	3	0	0	1	0	0	0	0	0	0	0	0	0	0	0	0	0	0	0			1	5	2	0	0	0	0	0	0	0	0	0	0	0	0	0
2				2	19	2000	3	3	1	1	5	2	3	0	0	1	0	0	0	0	0	0	0	0	0	0	0	0	0	0	0			1	5	2	0	0	0	0	0	0	0	0	0	0	0	0	0
2				2	27	1992	3	8	1	3	1	2	3	0	0	1	0	0	0	0	0	0	0	0	0	0	0	0	0	0	0			1	5	2	0	0	0	0	0	0	0	0	0	0	0	0	0
2				2	15	2004	3	2	1		5	1	3	0	0	1	0	0	0	0	0	0	0	0	0	0	0	0	0	0	0			1	4	2	0	0	0	0	0	0	0	0	0	0	0	0	0
2				2	17	2002	3	2	1		5	1	3	0	0	1	0	0	0	0	0	0	0	0	0	0	0	0	0	0	0			1	4	2	0	0	0	0	0	0	0	0	0	0	0	0	0
2				2	27	1992		3	1	4	5	2	3	0	0	1	0	0	0	0	0	0	0	0	0	0	0	0	0	0	0			1	5	2	0	0	0	0	0	0	0	0	0	0	0	0	0
2				2	15	2004	3	2	1		3	1	3	0	0	1	0	0	0	0	0	0	0	0	0	0	0	0	0	0	0			1	5	2	0	0	0	0	0	0	0	0	0	0	0	0	0
2				2	22	1997	3	8	1	2	1	2	3	0	0	1	0	0	0	0	0	0	0	0	0	0	0	0	0	0	0			1	5	2	0	0	0	0	0	0	0	0	0	0	0	0	0
2				2	27	1992	2	3	1	3	1	2	3	0	0	1	0	0	0	0	0	0	0	0	0	0	0	0	0	0	0			1	5	2	0	0	0	0	0	0	0	0	0	0	0	0	0
2				2	24	1995	3	1	1	2	1	2	3	0	0	1	0	0	0	0	0	0	0	0	0	0	0	0	0	0	0			2	5	2	0	0	0	0	0	0	0	0	0	0	0	0	0
2				2			2	7	1	3	5	2	3	0	0	1	0	0	0	0	0	0	0	0	0	0	0	0	0	0	0			1	5	2	0	0	0	0	0	0	0	0	0	0	0	0	0
2				2	17	2002	3	2	1		3	1	3	0	0	1	0	0	0	0	0	0	0	0	0	0	0	0	0	0	0			1	5	2	0	0	0	0	0	0	0	0	0	0	0	0	0
2				2	20	1999	3	7	1		1	2	3	0	0	1	0	0	0	0	0	0	0	0	0	0	0	0	0	0	0			3	5	2	0	0	0	0	0	0	0	0	0	0	0	0	0
2				2	26	1993	3	3	1	4	5	2	3	0	0	1	0	0	0	0	0	0	0	0	0	0	0	0	0	0	0			1	5	2	0	0	0	0	0	0	0	0	0	0	0	0	0
2				2	22	1997	3	1	1	2	1	2	3	0	0	1	0	0	0	0	0	0	0	0	0	0	0	0	0	0	0			1	4	2	0	0	0	0	0	0	0	0	0	0	0	0	0
2				2	24	1995	3	1	1	3	3	2	3	0	0	1	0	0	0	0	0	0	0	0	0	0	0	0	0	0	0			1	5	2	0	0	0	0	0	0	0	0	0	0	0	0	0
2				2	30	1989	3	3	1	5	3	2	3	0	0	1	0	0	0	0	0	0	0	0	0	0	0	0	0	0	0			7	5	2	0	0	0	0	0	0	0	0	0	0	0	0	0
2				2	35	1984	2	1	1	5	1	2	3	0	0	1	0	0	0	0	0	0	0	0	0	0	0	0	0	0	0			1	4	1	0	0	0	0	0	0	0	0	0	0	0	0	0
2				2	17	2002	3	1	1	4	3	2	3	0	0	1	0	0	0	0	0	0	0	0	0	0	0	0	0	0	0			7	5	2	0	0	0	0	0	0	0	0	0	0	0	0	0
2				2	26	1993	2	8	1	3	5	2	3	0	0	1	0	0	0	0	0	0	0	0	0	0	0	0	0	0	0			7	4	2	0	0	0	0	0	0	0	0	0	0	0	0	0
2				2	33	1986	2	8	1	4	1	2	3	0	0	1	0	0	0	0	0	0	0	0	0	0	0	0	0	0	0			1	5	2	0	0	0	0	0	0	0	0	0	0	0	0	0
2				2	38	1981	3	3	1	4	1	2	3	0	0	1	0	0	0	0	0	0	0	0	0	0	0	0	0	0	0			1	5	2	0	0	0	0	0	0	0	0	0	0	0	0	0
2				2				3	1		5	2	1	1	0	0	0	0	0	0	0	0	0	0	0	0	0	0	0	0	0			3	5	2	0	0	0	0	0	0	0	0	0	0	0	0	0
2				1	44	1975	3	1	1	9	5	2	4. Tentative de Viol	0	0	0	1	0	0	0	0	0	0	0	0	0	0	0	0	0	0			1	5	2	0	0	0	0	0	0	0	0	0	0	0	0	0
2				1	23	1996	1	7	1		5	2	1	1	0	0	0	0	0	0	0	0	0	0	0	0	0	0	0	0	0			7	3		0	0	0	0	0	0	0	0	0	0	0	0	0
2				2	20	1999	3	1	1	2	1	2	3	0	0	1	0	0	0	0	0	0	0	0	0	0	0	0	0	0	0			1	5	2	0	0	0	0	0	0	0	0	0	0	0	0	0
2				2	40	1979	1	3	1	8	1	2	1	1	0	0	0	0	0	0	0	0	0	0	0	0	0	0	0	0	0			1	1		0	0	0	0	0	0	0	0	0	0	0	0	0
2				2	32	1987	1	3	1	4	1	7	3	0	0	1	0	0	0	0	0	0	0	0	0	0	0	0	0	0	0			3	5	1	0	0	0	0	0	0	0	0	0	0	0	0	0
2				2	27	1992	2	3	1	6	3	4	1	1	0	0	0	0	0	0	0	0	0	0	0	0	0	0	0	0	0			1	4	2	0	0	0	0	0	0	0	0	0	0	0	0	0
2				2	37	1982	2	3	1	5	4	6	14	1	0	0	1	0	0	0	0	0	0	0	0	0	1	0	0	0	0			3	5	2	0	0	0	0	0	0	0	0	0	0	0	0	0
2				2	38	1981	2	8	1	7	5	2	2	0	1	0	0	0	0	0	0	0	0	0	0	0	0	0	0	0	0			3	5	2	0	0	0	0	0	0	0	0	0	0	0	0	0
2				2	43	1976	1	3	1	8	3	6	4. Tentative de Viol	0	0	0	1	0	0	0	0	0	0	0	0	0	0	0	0	0	0			7	5	2	0	0	0	0	0	0	0	0	0	0	0	0	0
2				2	52	1967		3	2		5	6	1	1	0	0	0	0	0	0	0	0	0	0	0	0	0	0	0	0	0			5	4	2	0	0	0	0	0	0	0	0	0	0	0	0	0
2				2	32	1987	1	3	1	5	1	2	3	0	0	1	0	0	0	0	0	0	0	0	0	0	0	0	0	0	0			3	5		0	0	0	0	0	0	0	0	0	0	0	0	0
2				2	14	2005	3	2	2		5	1	3	0	0	1	0	0	0	0	0	0	0	0	0	0	0	0	0	0	0			7	5	2	0	0	0	0	0	0	0	0	0	0	0	0	0
2				2	18	2001	3	2	1		1	1	3	0	0	1	0	0	0	0	0	0	0	0	0	0	0	0	0	0	0			7	5	2	0	0	0	0	0	0	0	0	0	0	0	0	0
2				2	23	1996	2	3	1	2	1	2	3	0	0	1	0	0	0	0	0	0	0	0	0	0	0	0	0	0	0			7		2	0	0	0	0	0	0	0	0	0	0	0	0	0
2				1	29	1990	1	3	1	4	3	7	15. Insultes / a reçu des menaces	1	0	0	0	1	0	0	0	0	0	0	0	0	0	1	0	0	0			7	2	2	0	0	0	0	0	0	0	0	0	0	0	0	0
2				2	20	1999	3	1	1		1	1	3	0	0	1	0	0	0	0	0	0	0	0	0	0	0	0	0	0	0			7	5	2	0	0	0	0	0	0	0	0	0	0	0	0	0
2				2	17	2002		2	2		1	1	3	0	0	1	0	0	0	0	0	0	0	0	0	0	0	0	0	0	0			3		2	0	0	0	0	0	0	0	0	0	0	0	0	0
2				2	22	1997	1	8	1		1	1	3	0	0	1	0	0	0	0	0	0	0	0	0	0	0	0	0	0	0			1	5		0	0	0	0	0	0	0	0	0	0	0	0	0
2				2	18	2001	3	2	1		1	1	3	0	0	1	0	0	0	0	0	0	0	0	0	0	0	0	0	0	0			1		2	0	0	0	0	0	0	0	0	0	0	0	0	0
2				2	30	1989	1	3	2	4	1	6	3	0	0	1	0	0	0	0	0	0	0	0	0	0	0	0	0	0	0			1	5	2	0	0	0	0	0	0	0	0	0	0	0	0	0
2				2	26	1993	1	3	1	4	1	2	4. Tentative de Viol	0	0	0	1	0	0	0	0	0	0	0	0	0	0	0	0	0	0			7	2	1	0	0	0	0	0	0	0	0	0	0	0	0	0
2				2	19	2000	2	8	2		5	1	3	0	0	1	0	0	0	0	0	0	0	0	0	0	0	0	0	0	0			1			0	0	0	0	0	0	0	0	0	0	0	0	0
2				2	27	1992	3	3	1		3	1	16. Autre (SVP dans la case suivante)	1	0	0	0	0	1	0	0	0	0	0	0	0	0	0	1	0	0			1	3	1	0	0	0	0	0	0	0	0	0	0	0	0	0
2				2	21	1998	3	3	1		3	2	3	0	0	1	0	0	0	0	0	0	0	0	0	0	0	0	0	0	0			3	5	1	0	0	0	0	0	0	0	0	0	0	0	0	0
2				2	20	1999	3	3	1		11	1	3	0	0	1	0	0	0	0	0	0	0	0	0	0	0	0	0	0	0			3	5	2	0	0	0	0	0	0	0	0	0	0	0	0	0
2				2	26	1993	2	8	2	3	5	2	3	0	0	1	0	0	0	0	0	0	0	0	0	0	0	0	0	0	0			3	5	2	0	0	0	0	0	0	0	0	0	0	0	0	0
2				2	38	1981	3	3	1	5	11	6	1	1	0	0	0	0	0	0	0	0	0	0	0	0	0	0	0	0	0			1	3	2	0	0	0	0	0	0	0	0	0	0	0	0	0
2				2	40	1979	1	3	1	7	11	6	3	0	0	1	0	0	0	0	0	0	0	0	0	0	0	0	0	0	0				5		0	0	0	0	0	0	0	0	0	0	0	0	0
2				2	27	1992	2	8	1	2	1	2	3	0	0	1	0	0	0	0	0	0	0	0	0	0	0	0	0	0	0			3	3	1	0	0	0	0	0	0	0	0	0	0	0	0	0
2				2	24	1995	1	8	1	2	11	2	3	0	0	1	0	0	0	0	0	0	0	0	0	0	0	0	0	0	0			3	5	1	0	0	0	0	0	0	0	0	0	0	0	0	0
2				2	27	1992	3	3	1	4	5	2	3	0	0	1	0	0	0	0	0	0	0	0	0	0	0	0	0	0	0			2	5	2	0	0	0	0	0	0	0	0	0	0	0	0	0
2				2	26	1993	3	3	1	3	5	2	3	0	0	1	0	0	0	0	0	0	0	0	0	0	0	0	0	0	0			1	4	2	0	0	0	0	0	0	0	0	0	0	0	0	0
2				2	20	1999	3	3	1	1	8	2	3	0	0	1	0	0	0	0	0	0	0	0	0	0	0	0	0	0	0			3	5	2	0	0	0	0	0	0	0	0	0	0	0	0	0
2				2	22	1997	3	3	1	2	3	2	6. Mariage Forcé	0	0	0	0	0	1	0	0	0	0	0	0	0	0	0	0	0	0			1	3	2	0	0	0	0	0	0	0	0	0	0	0	0	0
2				2	32	1987	3	3	1	7	1	6	4. Tentative de Viol	0	0	0	1	0	0	0	0	0	0	0	0	0	0	0	0	0	0			3	3	2	0	0	0	0	0	0	0	0	0	0	0	0	0
2				2	25	1994	3	2	1	2	11	2	3	0	0	1	0	0	0	0	0	0	0	0	0	0	0	0	0	0	0			3	5	1	0	0	0	0	0	0	0	0	0	0	0	0	0
2				1	60	1959	2	3	1	10	11	2	1	1	0	0	0	0	0	0	0	0	0	0	0	0	0	0	0	0	0			1	3	2	0	0	0	0	0	0	0	0	0	0	0	0	0
2				2	26	1993	3	3	1	4	11	2	3	0	0	1	0	0	0	0	0	0	0	0	0	0	0	0	0	0	0			3	5	2	0	0	0	0	0	0	0	0	0	0	0	0	0
2				2	24	1995	3	3	1	3	11	5	3	0	0	1	0	0	0	0	0	0	0	0	0	0	0	0	0	0	0				3		0	0	0	0	0	0	0	0	0	0	0	0	0
2				2	42	1977	2	3	1	9	1	2	3	0	0	1	0	0	0	0	0	0	0	0	0	0	0	0	0	0	0			1	5	2	0	0	0	0	0	0	0	0	0	0	0	0	0
2				2	20	1999	2	7	1	1	5	2	3	0	0	1	0	0	0	0	0	0	0	0	0	0	0	0	0	0	0			3	5	2	0	0	0	0	0	0	0	0	0	0	0	0	0
2				1	24	1995	3	3	1	3	1	2	1	1	0	0	0	0	0	0	0	0	0	0	0	0	0	0	0	0	0			1		2	0	0	0	0	0	0	0	0	0	0	0	0	0
2				2	50	1969	1	3	1	1	5	6	2	0	1	0	0	0	0	0	0	0	0	0	0	0	0	0	0	0	0			3	5	2	0	0	0	0	0	0	0	0	0	0	0	0	0
2				2	18	2001	3	3	1		3	1	3	0	0	1	0	0	0	0	0	0	0	0	0	0	0	0	0	0	0			7	4	2	0	0	0	0	0	0	0	0	0	0	0	0	0
2				2	26	1993	2	3	1	3	5	6	3	0	0	1	0	0	0	0	0	0	0	0	0	0	0	0	0	0	0			5	5	2	0	0	0	0	0	0	0	0	0	0	0	0	0
2				2	20	1999	2	8	1		3	2	3	0	0	1	0	0	0	0	0	0	0	0	0	0	0	0	0	0	0			5	5	1	0	0	0	0	0	0	0	0	0	0	0	0	0
2				2	29	1990	3	8	1	2	3	5	3	0	0	1	0	0	0	0	0	0	0	0	0	0	0	0	0	0	0			3	5	1	0	0	0	0	0	0	0	0	0	0	0	0	0
2				2	40	1979	2	3	1	9	3	2	3	0	0	1	0	0	0	0	0	0	0	0	0	0	0	0	0	0	0			1	5	2	0	0	0	0	0	0	0	0	0	0	0	0	0
2				2	20	1999	2	3	1	1	1	2	3	0	0	1	0	0	0	0	0	0	0	0	0	0	0	0	0	0	0			3	5	2	0	0	0	0	0	0	0	0	0	0	0	0	0
2				2	29	1990	2	3	1	1	5	2	3	0	0	1	0	0	0	0	0	0	0	0	0	0	0	0	0	0	0			7	5	2	0	0	0	0	0	0	0	0	0	0	0	0	0
2				2	20	1999	1	3	1	2	5	2	3	0	0	1	0	0	0	0	0	0	0	0	0	0	0	0	0	0	0			7	5	1	0	0	0	0	0	0	0	0	0	0	0	0	0
2				2	30	1989	1	3	1	4	1	2	3	0	0	1	0	0	0	0	0	0	0	0	0	0	0	0	0	0	0			7	5	2	0	0	0	0	0	0	0	0	0	0	0	0	0
2				2	30	1989		3	1	5	3	5	1	1	0	0	0	0	0	0	0	0	0	0	0	0	0	0	0	0	0			5	5	2	0	0	0	0	0	0	0	0	0	0	0	0	0
2				2	25	1994	2	3	1	2	3	2	4. Tentative de Viol	0	0	0	1	0	0	0	0	0	0	0	0	0	0	0	0	0	0			7	5	1	0	0	0	0	0	0	0	0	0	0	0	0	0
2				2	25	1994	3	3	1	5	1	2	3	0	0	1	0	0	0	0	0	0	0	0	0	0	0	0	0	0	0			3	5	2	0	0	0	0	0	0	0	0	0	0	0	0	0
2				2	20	1999	2	3	1	2	3	2	3	0	0	1	0	0	0	0	0	0	0	0	0	0	0	0	0	0	0			3	5	1	0	0	0	0	0	0	0	0	0	0	0	0	0
2				2	32	1987	1	3	1	5	1	2	3	0	0	1	0	0	0	0	0	0	0	0	0	0	0	0	0	0	0			7	5	2	0	0	0	0	0	0	0	0	0	0	0	0	0
2				2	29	1990	2	3	1	3	1	2	3	0	0	1	0	0	0	0	0	0	0	0	0	0	0	0	0	0	0			7	5	2	0	0	0	0	0	0	0	0	0	0	0	0	0
2				2	32	1987	1	8	1	5	1	2	3	0	0	1	0	0	0	0	0	0	0	0	0	0	0	0	0	0	0			7	5	2	0	0	0	0	0	0	0	0	0	0	0	0	0
2				2	27	1992	1	3	1	2	4	2	2	0	1	0	0	0	0	0	0	0	0	0	0	0	0	0	0	0	0			1	3	1	0	0	0	0	0	0	0	0	0	0	0	0	0
2				2	29	1990	1	8	1	4	5	2	3	0	0	1	0	0	0	0	0	0	0	0	0	0	0	0	0	0	0			7	5	2	0	0	0	0	0	0	0	0	0	0	0	0	0
2				2	32	1987	1	1	1	6	5	2	3	0	0	1	0	0	0	0	0	0	0	0	0	0	0	0	0	0	0			3	5	2	0	0	0	0	0	0	0	0	0	0	0	0	0
2				2	28	1991	2	3	1		5	6	3	0	0	1	0	0	0	0	0	0	0	0	0	0	0	0	0	0	0			1	5	2	0	0	0	0	0	0	0	0	0	0	0	0	0
2				2	26	1993	1	3	1		3		3	0	0	1	0	0	0	0	0	0	0	0	0	0	0	0	0	0	0			3	1		0	0	0	0	0	0	0	0	0	0	0	0	0
2				2	31	1988	2	8	1	7	3	2	3	0	0	1	0	0	0	0	0	0	0	0	0	0	0	0	0	0	0			3	5	1	0	0	0	0	0	0	0	0	0	0	0	0	0
2				2	38	1981	2	3	1	7	9	2	3	0	0	1	0	0	0	0	0	0	0	0	0	0	0	0	0	0	0			1	5	1	0	0	0	0	0	0	0	0	0	0	0	0	0
2				2	45	1974	2	8	1	7	9	2	3	0	0	1	0	0	0	0	0	0	0	0	0	0	0	0	0	0	0			3	5	2	0	0	0	0	0	0	0	0	0	0	0	0	0
2				2	56	1963		3	1	7	9		4. Tentative de Viol	0	0	0	1	0	0	0	0	0	0	0	0	0	0	0	0	0	0				5	2	0	0	0	0	0	0	0	0	0	0	0	0	0
2				2	34	1985	2	3	1		9	2	3	0	0	1	0	0	0	0	0	0	0	0	0	0	0	0	0	0	0				5	1	0	0	0	0	0	0	0	0	0	0	0	0	0
2				2	35	1984	2	3	1	7	5	2	3	0	0	1	0	0	0	0	0	0	0	0	0	0	0	0	0	0	0			3	5	2	0	0	0	0	0	0	0	0	0	0	0	0	0
2				2	34	1985	2	3	1	9	1	2	3	0	0	1	0	0	0	0	0	0	0	0	0	0	0	0	0	0	0			3	5	2	0	0	0	0	0	0	0	0	0	0	0	0	0
2				2	30	1989	2	3	1	4	5	2	1	1	0	0	0	0	0	0	0	0	0	0	0	0	0	0	0	0	0			1	3	1	0	0	0	0	0	0	0	0	0	0	0	0	0
2				1	43	1976	3	3	1	6	5	2	16. Autre (SVP dans la case suivante)	1	0	0	0	0	1	0	0	0	0	0	0	0	0	0	1	0	0			1	3	1	0	0	0	0	0	0	0	0	0	0	0	0	0
2				2	43	1976		3	1	7	5		1	1	0	0	0	0	0	0	0	0	0	0	0	0	0	0	0	0	0			3	5	2	0	0	0	0	0	0	0	0	0	0	0	0	0
2				2	38	1981	2	3	1		5	1	1	1	0	0	0	0	0	0	0	0	0	0	0	0	0	0	0	0	0			3	5	2	0	0	0	0	0	0	0	0	0	0	0	0	0
2				2	30	1989	2	3	1	7	5	6	3	0	0	1	0	0	0	0	0	0	0	0	0	0	0	0	0	0	0			4	5	2	0	0	0	0	0	0	0	0	0	0	0	0	0
2				2	36	1983	3	3	1	6	5	2	4. Tentative de Viol	0	0	0	1	0	0	0	0	0	0	0	0	0	0	0	0	0	0			3	5	2	0	0	0	0	0	0	0	0	0	0	0	0	0
2				2	27	1992	2	3	2	3	3	2	1	1	0	0	0	0	0	0	0	0	0	0	0	0	0	0	0	0	0			3	5	2	0	0	0	0	0	0	0	0	0	0	0	0	0
2				2	28	1991		3	3		5	2	1	1	0	0	0	0	0	0	0	0	0	0	0	0	0	0	0	0	0			3	5	2	0	0	0	0	0	0	0	0	0	0	0	0	0
2				2	28	1991	3	3	2	3	3	2	3	0	0	1	0	0	0	0	0	0	0	0	0	0	0	0	0	0	0			5	5	1	0	0	0	0	0	0	0	0	0	0	0	0	0
2				2	30	1989	3	3	2		3	2	3	0	0	1	0	0	0	0	0	0	0	0	0	0	0	0	0	0	0			5	5	2	0	0	0	0	0	0	0	0	0	0	0	0	0
2				2	32	1987	3	8	2	7	5		3	0	0	1	0	0	0	0	0	0	0	0	0	0	0	0	0	0	0			3	5	2	0	0	0	0	0	0	0	0	0	0	0	0	0
2				2	24	1995	2	8	1		5	2	3	0	0	1	0	0	0	0	0	0	0	0	0	0	0	0	0	0	0			2	5	2	0	0	0	0	0	0	0	0	0	0	0	0	0
2				2	28	1991		3	2	5	5	4	3	0	0	1	0	0	0	0	0	0	0	0	0	0	0	0	0	0	0			3	5	2	0	0	0	0	0	0	0	0	0	0	0	0	0
2				2	17	2002	1	8	1	0	5	1	3	0	0	1	0	0	0	0	0	0	0	0	0	0	0	0	0	0	0			2	3	1	0	0	0	0	0	0	0	0	0	0	0	0	0
2				2	15	2004	2	2	2	0	5	1	3	0	0	1	0	0	0	0	0	0	0	0	0	0	0	0	0	0	0			3	3	1	0	0	0	0	0	0	0	0	0	0	0	0	0
2				2	30	1989	1	8	1	6	5	2	1	1	0	0	0	0	0	0	0	0	0	0	0	0	0	0	0	0	0			3	5	2	0	0	0	0	0	0	0	0	0	0	0	0	0
2				2	26	1993	2	8	1	5	5	2	3	0	0	1	0	0	0	0	0	0	0	0	0	0	0	0	0	0	0			3	5	1	0	0	0	0	0	0	0	0	0	0	0	0	0
2				2	25	1994	2	3	2	2	5	2	3	0	0	1	0	0	0	0	0	0	0	0	0	0	0	0	0	0	0			3	5	1	0	0	0	0	0	0	0	0	0	0	0	0	0
2				2	34	1985	1	3	1	6	5	2	1	1	0	0	0	0	0	0	0	0	0	0	0	0	0	0	0	0	0			1	3	1	0	0	0	0	0	0	0	0	0	0	0	0	0
2				2	16	2003	2	8	1	0	5		3	0	0	1	0	0	0	0	0	0	0	0	0	0	0	0	0	0	0			1	3	1	0	0	0	0	0	0	0	0	0	0	0	0	0
2				2	22	1997	1	3	1	2	1	7	3	0	0	1	0	0	0	0	0	0	0	0	0	0	0	0	0	0	0			2	5	2	0	0	0	0	0	0	0	0	0	0	0	0	0
2				2	25	1994	1	8	2	3	3	7	3	0	0	1	0	0	0	0	0	0	0	0	0	0	0	0	0	0	0				5	2	0	0	0	0	0	0	0	0	0	0	0	0	0
2				1	28	1991	1	3		5	5	7	1	1	0	0	0	0	0	0	0	0	0	0	0	0	0	0	0	0	0			3	5	2	0	0	0	0	0	0	0	0	0	0	0	0	0
2				2			1	3	1		11	6	3	0	0	1	0	0	0	0	0	0	0	0	0	0	0	0	0	0	0			1	5	2	0	0	0	0	0	0	0	0	0	0	0	0	0
2				2	35	1984	1	8	1	6	5	6	3	0	0	1	0	0	0	0	0	0	0	0	0	0	0	0	0	0	0			3	5	2	0	0	0	0	0	0	0	0	0	0	0	0	0
2				2	28	1991	1	3	2	4	5	7	3	0	0	1	0	0	0	0	0	0	0	0	0	0	0	0	0	0	0			2	5	1	0	0	0	0	0	0	0	0	0	0	0	0	0
2				2	38	1981	1	8	1	6	11	5	3	0	0	1	0	0	0	0	0	0	0	0	0	0	0	0	0	0	0			1	5	1	0	0	0	0	0	0	0	0	0	0	0	0	0
2				1	30	1989	1	8	1	3	5	7	1	1	0	0	0	0	0	0	0	0	0	0	0	0	0	0	0	0	0			3	5	2	0	0	0	0	0	0	0	0	0	0	0	0	0
2				1	35	1984	1	8	1	6	11	7	9. Kidnapping/ Enlèvement/ Otage (SANS violence sexuelle)	0	0	0	0	0	0	0	0	1	0	0	0	0	0	0	0	0	0			3	5	2	0	0	0	0	0	0	0	0	0	0	0	0	0
2				2	35	1984	1	8	2	7	5	5	10	1	0	0	0	0	0	0	0	0	1	0	0	0	0	0	0	0	0			1	5	1	0	0	0	0	0	0	0	0	0	0	0	0	0
2				2	20	1999	3	2	1		1	1	3	0	0	1	0	0	0	0	0	0	0	0	0	0	0	0	0	0	0			3	5	2	0	0	0	0	0	0	0	0	0	0	0	0	0
2				2	34	1985	2	3	1		3	1	4. Tentative de Viol	0	0	0	1	0	0	0	0	0	0	0	0	0	0	0	0	0	0			1	4		0	0	0	0	0	0	0	0	0	0	0	0	0
2				2	21	1998	1	8	1		5	1	3	0	0	1	0	0	0	0	0	0	0	0	0	0	0	0	0	0	0			1	3	1	0	0	0	0	0	0	0	0	0	0	0	0	0
2				2	16	2003	3	1	1		5	1	3	0	0	1	0	0	0	0	0	0	0	0	0	0	0	0	0	0	0			3	5	2	0	0	0	0	0	0	0	0	0	0	0	0	0
2				2	25	1994	1	3	1	2	1	1	11. Membre de famille / personne proche assassinée	1	0	0	0	0	0	0	0	0	0	1	0	0	0	0	0	0	0			1	3	1	0	0	0	0	0	0	0	0	0	0	0	0	0
2				2	31	1988	1	3	2	5	1	7	3	0	0	1	0	0	0	0	0	0	0	0	0	0	0	0	0	0	0			7	5	2	0	0	0	0	0	0	0	0	0	0	0	0	0
2				1	48	1971	2	3	1	13	1	2	1	1	0	0	0	0	0	0	0	0	0	0	0	0	0	0	0	0	0			1	5	2	0	0	0	0	0	0	0	0	0	0	0	0	0
2				2	19	2000	2	3	1		1	1	6. Mariage Forcé	0	0	0	0	0	1	0	0	0	0	0	0	0	0	0	0	0	0			1	3	2	0	0	0	0	0	0	0	0	0	0	0	0	0
2				2	28	1991	1	8	1	3	5	6	3	0	0	1	0	0	0	0	0	0	0	0	0	0	0	0	0	0	0			3	3	2	0	0	0	0	0	0	0	0	0	0	0	0	0
2				2	23	1996	3	7	1	2	2	6	3	0	0	1	0	0	0	0	0	0	0	0	0	0	0	0	0	0	0			1	5	2	0	0	0	0	0	0	0	0	0	0	0	0	0
2				2	42	1977	2	8	2	6	1	2	3	0	0	1	0	0	0	0	0	0	0	0	0	0	0	0	0	0	0			2	4	2	0	0	0	0	0	0	0	0	0	0	0	0	0
2				2	38	1981	2	3	1	4	5	2	3	0	0	1	0	0	0	0	0	0	0	0	0	0	0	0	0	0	0			3	5	2	0	0	0	0	0	0	0	0	0	0	0	0	0
2				2	29	1990	3	8	1	4	3	2	3	0	0	1	0	0	0	0	0	0	0	0	0	0	0	0	0	0	0			3	5	1	0	0	0	0	0	0	0	0	0	0	0	0	0
2				2	19	2000	3	2	1		1	1	3	0	0	1	0	0	0	0	0	0	0	0	0	0	0	0	0	0	0			2	5	2	0	0	0	0	0	0	0	0	0	0	0	0	0
2				2	33	1986	3	3	1	6	11	2	3	0	0	1	0	0	0	0	0	0	0	0	0	0	0	0	0	0	0			3	5	2	0	0	0	0	0	0	0	0	0	0	0	0	0
2				2	34	1985	1	3	1	5	5	2	3	0	0	1	0	0	0	0	0	0	0	0	0	0	0	0	0	0	0			3	4	2	0	0	0	0	0	0	0	0	0	0	0	0	0
2				2	22	1997	3	3	1	0	5	1	3	0	0	1	0	0	0	0	0	0	0	0	0	0	0	0	0	0	0			2	5	2	0	0	0	0	0	0	0	0	0	0	0	0	0
2				2	23	1996	1	3	1	2	5	2	3	0	0	1	0	0	0	0	0	0	0	0	0	0	0	0	0	0	0			3			0	0	0	0	0	0	0	0	0	0	0	0	0
2				2	53	1966	1	3	1	6	1	6	1	1	0	0	0	0	0	0	0	0	0	0	0	0	0	0	0	0	0			3	3	2	0	0	0	0	0	0	0	0	0	0	0	0	0
2				2	34	1985	1	3	1	5	5	2	3	0	0	1	0	0	0	0	0	0	0	0	0	0	0	0	0	0	0			3	3	2	0	0	0	0	0	0	0	0	0	0	0	0	0
2				2	37	1982	2	8	1	7	5	2	3	0	0	1	0	0	0	0	0	0	0	0	0	0	0	0	0	0	0			3	3	1	0	0	0	0	0	0	0	0	0	0	0	0	0
2				2	21	1998	3	8	1	0	5	2	3	0	0	1	0	0	0	0	0	0	0	0	0	0	0	0	0	0	0			3	3	2	0	0	0	0	0	0	0	0	0	0	0	0	0
2				2	24	1995	1	8	1	2	5	2	3	0	0	1	0	0	0	0	0	0	0	0	0	0	0	0	0	0	0			3	5	2	0	0	0	0	0	0	0	0	0	0	0	0	0
2				2	57	1962	2	8	1	9	5	6	2	0	1	0	0	0	0	0	0	0	0	0	0	0	0	0	0	0	0			2	5	2	0	0	0	0	0	0	0	0	0	0	0	0	0
2				2	22	1997	1	3	1	0	5	2	1	1	0	0	0	0	0	0	0	0	0	0	0	0	0	0	0	0	0			3	5	1	0	0	0	0	0	0	0	0	0	0	0	0	0
2				2	25	1994	1	3	1		1	6	2	0	1	0	0	0	0	0	0	0	0	0	0	0	0	0	0	0	0			3			0	0	0	0	0	0	0	0	0	0	0	0	0
2				2	30	1989	3	3	1	2	5	2	3	0	0	1	0	0	0	0	0	0	0	0	0	0	0	0	0	0	0			3	3	2	0	0	0	0	0	0	0	0	0	0	0	0	0
2				1	56	1963	3	7	1	0	3	6	11. Membre de famille / personne proche assassinée	1	0	0	0	0	0	0	0	0	0	1	0	0	0	0	0	0	0			1	8		0	0	0	0	0	0	0	0	0	0	0	0	0
2				2	16	2003	3	2	1	0	4	1	3	0	0	1	0	0	0	0	0	0	0	0	0	0	0	0	0	0	0			1	3	1	0	0	0	0	0	0	0	0	0	0	0	0	0
2				2	12	2007	2	7	1	0	3	1	3	0	0	1	0	0	0	0	0	0	0	0	0	0	0	0	0	0	0			1	3	1	0	0	0	0	0	0	0	0	0	0	0	0	0
2				2	48	1971	2	7	1	7	1	2	3	0	0	1	0	0	0	0	0	0	0	0	0	0	0	0	0	0	0			3	5	2	0	0	0	0	0	0	0	0	0	0	0	0	0
2				2	27	1992	3	2	1	0	1	1	3	0	0	1	0	0	0	0	0	0	0	0	0	0	0	0	0	0	0			3	5	1	0	0	0	0	0	0	0	0	0	0	0	0	0
2				2	30	1989	2	7	1	6	5	2	15. Insultes / a reçu des menaces	1	0	0	0	1	0	0	0	0	0	0	0	0	0	1	0	0	0			3	3	1	0	0	0	0	0	0	0	0	0	0	0	0	0
2				2	36	1983	3	3	1	7	5	4	3	0	0	1	0	0	0	0	0	0	0	0	0	0	0	0	0	0	0			1	5	1	0	0	0	0	0	0	0	0	0	0	0	0	0
2				2	25	1994	3	8	1	2	5	2	3	0	0	1	0	0	0	0	0	0	0	0	0	0	0	0	0	0	0			3	5	1	0	0	0	0	0	0	0	0	0	0	0	0	0
2				2	40	1979	3	3	1	5	1	2	3	0	0	1	0	0	0	0	0	0	0	0	0	0	0	0	0	0	0			3	4	1	0	0	0	0	0	0	0	0	0	0	0	0	0
2				2	45	1974	1	7	1	7	3	2	3	0	0	1	0	0	0	0	0	0	0	0	0	0	0	0	0	0	0			3	5	2	0	0	0	0	0	0	0	0	0	0	0	0	0
2				2	40	1979	1	7	1	8	1	2	3	0	0	1	0	0	0	0	0	0	0	0	0	0	0	0	0	0	0			3	5	2	0	0	0	0	0	0	0	0	0	0	0	0	0
2				2	24	1995	3	8	1	3	1	4	3	0	0	1	0	0	0	0	0	0	0	0	0	0	0	0	0	0	0			3	5	1	0	0	0	0	0	0	0	0	0	0	0	0	0
2				2	17	2002	3	7	1	0	5	1	3	0	0	1	0	0	0	0	0	0	0	0	0	0	0	0	0	0	0			3	5	2	0	0	0	0	0	0	0	0	0	0	0	0	0
2				2	33	1986	1	8	1	4	5	6	3	0	0	1	0	0	0	0	0	0	0	0	0	0	0	0	0	0	0			3	4	2	0	0	0	0	0	0	0	0	0	0	0	0	0
2				2	25	1994	2	7	1	5	5	4	3	0	0	1	0	0	0	0	0	0	0	0	0	0	0	0	0	0	0			2	5	1	0	0	0	0	0	0	0	0	0	0	0	0	0
2				2	36	1983	1	8	1	7	5	1	3	0	0	1	0	0	0	0	0	0	0	0	0	0	0	0	0	0	0			1	5	2	0	0	0	0	0	0	0	0	0	0	0	0	0
2				2	40	1979	2	7	1	5	5	6	11. Membre de famille / personne proche assassinée	1	0	0	0	0	0	0	0	0	0	1	0	0	0	0	0	0	0			2	5		0	0	0	0	0	0	0	0	0	0	0	0	0
2				2	33	1986	3	8	1	3	5	2	3	0	0	1	0	0	0	0	0	0	0	0	0	0	0	0	0	0	0			1	5	2	0	0	0	0	0	0	0	0	0	0	0	0	0
2				2	23	1996	3	8	1	2	5	2	3	0	0	1	0	0	0	0	0	0	0	0	0	0	0	0	0	0	0			1	5	2	0	0	0	0	0	0	0	0	0	0	0	0	0
2				2	18	2001	3	8	1	0	5	2	3	0	0	1	0	0	0	0	0	0	0	0	0	0	0	0	0	0	0			2	5	2	0	0	0	0	0	0	0	0	0	0	0	0	0
2				2	15	2004	3	2	1	0	3	2	3	0	0	1	0	0	0	0	0	0	0	0	0	0	0	0	0	0	0			3	3	2	0	0	0	0	0	0	0	0	0	0	0	0	0
2				2	18	2001	3	8	1	0	5	2	3	0	0	1	0	0	0	0	0	0	0	0	0	0	0	0	0	0	0			2	5	1	0	0	0	0	0	0	0	0	0	0	0	0	0
2				2	35	1984	2	3	1	5	1	2	3	0	0	1	0	0	0	0	0	0	0	0	0	0	0	0	0	0	0			1	5	2	0	0	0	0	0	0	0	0	0	0	0	0	0
2				2	35	1984	2	8	1	0	5	2	3	0	0	1	0	0	0	0	0	0	0	0	0	0	0	0	0	0	0			1	5		0	0	0	0	0	0	0	0	0	0	0	0	0
2				2	16	2003	3	2	1	0	3	1	3	0	0	1	0	0	0	0	0	0	0	0	0	0	0	0	0	0	0			3	3	2	0	0	0	0	0	0	0	0	0	0	0	0	0
2				2	26	1993	2	3	1	3	5	2	3	0	0	1	0	0	0	0	0	0	0	0	0	0	0	0	0	0	0			1	5	2	0	0	0	0	0	0	0	0	0	0	0	0	0
2				2	29	1990	3	3	1	0	5	2	3	0	0	1	0	0	0	0	0	0	0	0	0	0	0	0	0	0	0			1	5	2	0	0	0	0	0	0	0	0	0	0	0	0	0
2				2	28	1991	2	3	1	2	5	2	3	0	0	1	0	0	0	0	0	0	0	0	0	0	0	0	0	0	0			1	5	2	0	0	0	0	0	0	0	0	0	0	0	0	0
2				1	38	1981	3	3	1	5	5	2	1	1	0	0	0	0	0	0	0	0	0	0	0	0	0	0	0	0	0			1	5	2	0	0	0	0	0	0	0	0	0	0	0	0	0
2				1	34	1985	3	3	1	4	1	2	3	0	0	1	0	0	0	0	0	0	0	0	0	0	0	0	0	0	0			1	5	2	0	0	0	0	0	0	0	0	0	0	0	0	0
2				2	16	2003	3	2	1	0	3	1	3	0	0	1	0	0	0	0	0	0	0	0	0	0	0	0	0	0	0			1	5		0	0	0	0	0	0	0	0	0	0	0	0	0
2				2	17	2002	3	2	1	0	5	1	3	0	0	1	0	0	0	0	0	0	0	0	0	0	0	0	0	0	0			3	5	2	0	0	0	0	0	0	0	0	0	0	0	0	0
2				2	36	1983	3	3	1	4	5	2	3	0	0	1	0	0	0	0	0	0	0	0	0	0	0	0	0	0	0				5	2	0	0	0	0	0	0	0	0	0	0	0	0	0
2				2	23	1996	3	3	1	2	5	2	3	0	0	1	0	0	0	0	0	0	0	0	0	0	0	0	0	0	0			3	5	2	0	0	0	0	0	0	0	0	0	0	0	0	0
2				2	21	1998	3	7	1	1	5	2	3	0	0	1	0	0	0	0	0	0	0	0	0	0	0	0	0	0	0			3	5	2	0	0	0	0	0	0	0	0	0	0	0	0	0
2				2	10	2009	2	2	1	0	3	1	3	0	0	1	0	0	0	0	0	0	0	0	0	0	0	0	0	0	0			3	5	1	0	0	0	0	0	0	0	0	0	0	0	0	0
2				2	29	1990	2	7	1	4	5	2	3	0	0	1	0	0	0	0	0	0	0	0	0	0	0	0	0	0	0				5	2	0	0	0	0	0	0	0	0	0	0	0	0	0
2				2	39	1980	3	3	1	7	5	2	3	0	0	1	0	0	0	0	0	0	0	0	0	0	0	0	0	0	0			3	5	2	0	0	0	0	0	0	0	0	0	0	0	0	0
2				2	20	1999	3	7	1	0	5	1	3	0	0	1	0	0	0	0	0	0	0	0	0	0	0	0	0	0	0			1	5		0	0	0	0	0	0	0	0	0	0	0	0	0
2				1	28	1991	2	3	1	3	1	2	1	1	0	0	0	0	0	0	0	0	0	0	0	0	0	0	0	0	0			1	3	2	0	0	0	0	0	0	0	0	0	0	0	0	0
2				2	30	1989	1	3	1	5	5	6	3	0	0	1	0	0	0	0	0	0	0	0	0	0	0	0	0	0	0			1	5	2	0	0	0	0	0	0	0	0	0	0	0	0	0
2				2	18	2001	4	8	1	0	5	1	3	0	0	1	0	0	0	0	0	0	0	0	0	0	0	0	0	0	0			3	5	2	0	0	0	0	0	0	0	0	0	0	0	0	0
2				2	30	1989	1	8	1	6	11	5	10	1	0	0	0	0	0	0	0	0	1	0	0	0	0	0	0	0	0			3	5	1	0	0	0	0	0	0	0	0	0	0	0	0	0
2				2	40	1979	1	8	1	0	5	5	3	0	0	1	0	0	0	0	0	0	0	0	0	0	0	0	0	0	0			1	5	1	0	0	0	0	0	0	0	0	0	0	0	0	0
2				2	23	1996	1	8	1	5	5	5	10	1	0	0	0	0	0	0	0	0	1	0	0	0	0	0	0	0	0			3	5	2	0	0	0	0	0	0	0	0	0	0	0	0	0
2				2	30	1989	2	8	1	5	5	2	3	0	0	1	0	0	0	0	0	0	0	0	0	0	0	0	0	0	0			2	5	2	0	0	0	0	0	0	0	0	0	0	0	0	0
2				2	26	1993	1	8	1	2	2	2	3	0	0	1	0	0	0	0	0	0	0	0	0	0	0	0	0	0	0			2	5	2	0	0	0	0	0	0	0	0	0	0	0	0	0
2				1	22	1997	1	7	1	0	3	1	14	1	0	0	1	0	0	0	0	0	0	0	0	0	1	0	0	0	0			2	5	2	0	0	0	0	0	0	0	0	0	0	0	0	0
2				2	20	1999	2	8	1	0	2	1	3	0	0	1	0	0	0	0	0	0	0	0	0	0	0	0	0	0	0			2	5	2	0	0	0	0	0	0	0	0	0	0	0	0	0
2				2	30	1989	1	8	1	5	5	2	3	0	0	1	0	0	0	0	0	0	0	0	0	0	0	0	0	0	0			3	5	2	0	0	0	0	0	0	0	0	0	0	0	0	0
2				2	25	1994	3	8	1	4	11	6	3	0	0	1	0	0	0	0	0	0	0	0	0	0	0	0	0	0	0			2	5	2	0	0	0	0	0	0	0	0	0	0	0	0	0
2				2	50	1969	1	8	1	7	4	2	3	0	0	1	0	0	0	0	0	0	0	0	0	0	0	0	0	0	0			1	5	1	0	0	0	0	0	0	0	0	0	0	0	0	0
2				2	23	1996	3	3	1	4	5	2	3	0	0	1	0	0	0	0	0	0	0	0	0	0	0	0	0	0	0			3	5	2	0	0	0	0	0	0	0	0	0	0	0	0	0
2				1	34	1985	3	7	1	7	5	2	16. Autre (SVP dans la case suivante)	1	0	0	0	0	1	0	0	0	0	0	0	0	0	0	1	0	0			1	8	0	0	0	0	0	0	0	0	0	0	0	0	0	0
2				2	20	1999	3	2	1	0	5	1	3	0	0	1	0	0	0	0	0	0	0	0	0	0	0	0	0	0	0			2	5	2	0	0	0	0	0	0	0	0	0	0	0	0	0
2				2	12	2007	2	2	1	0	1	1	3	0	0	1	0	0	0	0	0	0	0	0	0	0	0	0	0	0	0			3	5	1	0	0	0	0	0	0	0	0	0	0	0	0	0
2				2	32	1987	1	7	1	6	5	4	3	0	0	1	0	0	0	0	0	0	0	0	0	0	0	0	0	0	0			3	4	1	0	0	0	0	0	0	0	0	0	0	0	0	0
2				2	25	1994	3	7	1	1	3	2	1	1	0	0	0	0	0	0	0	0	0	0	0	0	0	0	0	0	0			1		0	0	0	0	0	0	0	0	0	0	0	0	0	0
2				2	24	1995	3	8	1	0	5	1	3	0	0	1	0	0	0	0	0	0	0	0	0	0	0	0	0	0	0			3	5	2	0	0	0	0	0	0	0	0	0	0	0	0	0
2				1	32	1987	3	7	1	3	1	2	3	0	0	1	0	0	0	0	0	0	0	0	0	0	0	0	0	0	0			3	5	1	0	0	0	0	0	0	0	0	0	0	0	0	0
2				2	18	2001	2	7	1	1	5	6	11. Membre de famille / personne proche assassinée	1	0	0	0	0	0	0	0	0	0	1	0	0	0	0	0	0	0			1	4	0	0	0	0	0	0	0	0	0	0	0	0	0	0
2				2	57	1962	2	3	1	6	3	2	3	0	0	1	0	0	0	0	0	0	0	0	0	0	0	0	0	0	0			3	5	2	0	0	0	0	0	0	0	0	0	0	0	0	0
2				1	26	1993	3	3	1	2	5	2	2	0	1	0	0	0	0	0	0	0	0	0	0	0	0	0	0	0	0			2	8		0	0	0	0	0	0	0	0	0	0	0	0	0
2				2	29	1990	1	7	1	4	5	2	3	0	0	1	0	0	0	0	0	0	0	0	0	0	0	0	0	0	0			3	5	2	0	0	0	0	0	0	0	0	0	0	0	0	0
2				2	28	1991	3	8	1	5	1	2	3	0	0	1	0	0	0	0	0	0	0	0	0	0	0	0	0	0	0			3	5	1	0	0	0	0	0	0	0	0	0	0	0	0	0
2				2	47	1972	2	3	1	9	1	2	2	0	1	0	0	0	0	0	0	0	0	0	0	0	0	0	0	0	0			1	5	2	0	0	0	0	0	0	0	0	0	0	0	0	0
2				1	19	2000	1	8	1	0	3	1	3	0	0	1	0	0	0	0	0	0	0	0	0	0	0	0	0	0	0			2	5	2	0	0	0	0	0	0	0	0	0	0	0	0	0
2				2	62	1957	1	3	1	8	3	6	3	0	0	1	0	0	0	0	0	0	0	0	0	0	0	0	0	0	0			2	5	1	0	0	0	0	0	0	0	0	0	0	0	0	0
2				2	23	1996	3	8	1	0	3	1	3	0	0	1	0	0	0	0	0	0	0	0	0	0	0	0	0	0	0			3	4	2	0	0	0	0	0	0	0	0	0	0	0	0	0
2				1	47	1972	1	3	1	8	5	6	2	0	1	0	0	0	0	0	0	0	0	0	0	0	0	0	0	0	0			1	4	1	0	0	0	0	0	0	0	0	0	0	0	0	0
2				2	19	2000	1	8	1	0	5	1	4. Tentative de Viol	0	0	0	1	0	0	0	0	0	0	0	0	0	0	0	0	0	0			3	3	2	0	0	0	0	0	0	0	0	0	0	0	0	0
2				2	38	1981	2	8	1	5	5	6	6. Mariage Forcé	0	0	0	0	0	1	0	0	0	0	0	0	0	0	0	0	0	0			1	5	2	0	0	0	0	0	0	0	0	0	0	0	0	0
2				1	53	1966	1	3	1	0	1	2	6. Mariage Forcé	0	0	0	0	0	1	0	0	0	0	0	0	0	0	0	0	0	0			1	5	2	0	0	0	0	0	0	0	0	0	0	0	0	0
2				2	49	1970	1	3	1	6	1	6	2	0	1	0	0	0	0	0	0	0	0	0	0	0	0	0	0	0	0			1	4	2	0	0	0	0	0	0	0	0	0	0	0	0	0
2				2	29	1990	3	8	1	4	5	2	3	0	0	1	0	0	0	0	0	0	0	0	0	0	0	0	0	0	0			3	5	2	0	0	0	0	0	0	0	0	0	0	0	0	0
2				1	34	1985	1	3	1	6	5	2	4. Tentative de Viol	0	0	0	1	0	0	0	0	0	0	0	0	0	0	0	0	0	0			2	5	1	0	0	0	0	0	0	0	0	0	0	0	0	0
2				2	53	1966	1	3	1	4	11	6	3	0	0	1	0	0	0	0	0	0	0	0	0	0	0	0	0	0	0			3	5	2	0	0	0	0	0	0	0	0	0	0	0	0	0
2				1	14	2005	2	3	1		4	1	2	0	1	0	0	0	0	0	0	0	0	0	0	0	0	0	0	0	0			3	5	2	0	0	0	0	0	0	0	0	0	0	0	0	0
2				2	17	2002	3	2	1		1	1	3	0	0	1	0	0	0	0	0	0	0	0	0	0	0	0	0	0	0			2	5	1	0	0	0	0	0	0	0	0	0	0	0	0	0
2				2	24	1995	2	3	1	3	5	2	3	0	0	1	0	0	0	0	0	0	0	0	0	0	0	0	0	0	0			3	5	2	0	0	0	0	0	0	0	0	0	0	0	0	0
2				2	32	1987	1	3	1	5	1	2	3	0	0	1	0	0	0	0	0	0	0	0	0	0	0	0	0	0	0			1	5	1	0	0	0	0	0	0	0	0	0	0	0	0	0
2				2	38	1981	2	3	1	5	2	6	3	0	0	1	0	0	0	0	0	0	0	0	0	0	0	0	0	0	0			3	5	2	0	0	0	0	0	0	0	0	0	0	0	0	0
2				2	42	1977	2	3	1	3	5	2	3	0	0	1	0	0	0	0	0	0	0	0	0	0	0	0	0	0	0			3	5	2	0	0	0	0	0	0	0	0	0	0	0	0	0
2				2	38	1981		8	1	4	11	2	3	0	0	1	0	0	0	0	0	0	0	0	0	0	0	0	0	0	0			3	5	2	0	0	0	0	0	0	0	0	0	0	0	0	0
2				2	63	1956	1	3	1	3	11	6	1	1	0	0	0	0	0	0	0	0	0	0	0	0	0	0	0	0	0			1	3	2	0	0	0	0	0	0	0	0	0	0	0	0	0
2				2	28	1991	3	3	1	2	11	2	3	0	0	1	0	0	0	0	0	0	0	0	0	0	0	0	0	0	0			3	4	2	0	0	0	0	0	0	0	0	0	0	0	0	0
2				2	41	1978	1	3	1	9	5	2	3	0	0	1	0	0	0	0	0	0	0	0	0	0	0	0	0	0	0			2	4	2	0	0	0	0	0	0	0	0	0	0	0	0	0
2				2	24	1995	3	2	1	0	1	1	3	0	0	1	0	0	0	0	0	0	0	0	0	0	0	0	0	0	0			2	5	2	0	0	0	0	0	0	0	0	0	0	0	0	0
2				2	40	1979	3	3	1	6	1	6	16. Autre (SVP dans la case suivante)	1	0	0	0	0	1	0	0	0	0	0	0	0	0	0	1	0	0				3	2	0	0	0	0	0	0	0	0	0	0	0	0	0
2				2	35	1984	2	3	1	9	1	2	3	0	0	1	0	0	0	0	0	0	0	0	0	0	0	0	0	0	0			2	4	2	0	0	0	0	0	0	0	0	0	0	0	0	0
2				1	32	1987	3	7	1	2	5	2	9. Kidnapping/ Enlèvement/ Otage (SANS violence sexuelle)	0	0	0	0	0	0	0	0	1	0	0	0	0	0	0	0	0	0			3	5	2	0	0	0	0	0	0	0	0	0	0	0	0	0
2				2	21	1998	2	8	1	0	11	1	3	0	0	1	0	0	0	0	0	0	0	0	0	0	0	0	0	0	0			1	5		0	0	0	0	0	0	0	0	0	0	0	0	0
2				2	50	1969	1	7	1	7	5	6	3	0	0	1	0	0	0	0	0	0	0	0	0	0	0	0	0	0	0			3	5	2	0	0	0	0	0	0	0	0	0	0	0	0	0
2				2	47	1972	3	8	1	7	3	6	3	0	0	1	0	0	0	0	0	0	0	0	0	0	0	0	0	0	0			1	4	2	0	0	0	0	0	0	0	0	0	0	0	0	0
2				2	33	1986	2	3	1	5	5	2	3	0	0	1	0	0	0	0	0	0	0	0	0	0	0	0	0	0	0			1	5	2	0	0	0	0	0	0	0	0	0	0	0	0	0
2				2	23	1996	2	3	1	1	1	2	3	0	0	1	0	0	0	0	0	0	0	0	0	0	0	0	0	0	0			3	5	2	0	0	0	0	0	0	0	0	0	0	0	0	0
2				2	27	1992	2	8	1	3	3	2	1	1	0	0	0	0	0	0	0	0	0	0	0	0	0	0	0	0	0			2	3	2	0	0	0	0	0	0	0	0	0	0	0	0	0
2				2	31	1988	1	3	1	4	5	2	3	0	0	1	0	0	0	0	0	0	0	0	0	0	0	0	0	0	0			3	5	1	0	0	0	0	0	0	0	0	0	0	0	0	0
2				2	35	1984	1	3	1	4	1	6	3	0	0	1	0	0	0	0	0	0	0	0	0	0	0	0	0	0	0			3	5	2	0	0	0	0	0	0	0	0	0	0	0	0	0
2				2	18	2001	2	2	1	0	5	1	3	0	0	1	0	0	0	0	0	0	0	0	0	0	0	0	0	0	0			2	5	1	0	0	0	0	0	0	0	0	0	0	0	0	0
2				2	18	2001	2	2	1	0	5	1	3	0	0	1	0	0	0	0	0	0	0	0	0	0	0	0	0	0	0			1	5	2	0	0	0	0	0	0	0	0	0	0	0	0	0
2				2	20	1999	2	8	1	1	1	3	3	0	0	1	0	0	0	0	0	0	0	0	0	0	0	0	0	0	0			1	5	1	0	0	0	0	0	0	0	0	0	0	0	0	0
2				2	15	2004	2	2	1	0	5	1	3	0	0	1	0	0	0	0	0	0	0	0	0	0	0	0	0	0	0			1	4	2	0	0	0	0	0	0	0	0	0	0	0	0	0
2				1	23	1996	3	3	1	0	1	1	1	1	0	0	0	0	0	0	0	0	0	0	0	0	0	0	0	0	0			2	2	2	0	0	0	0	0	0	0	0	0	0	0	0	0
2				2	36	1983	2	3	1	3	5	6	3	0	0	1	0	0	0	0	0	0	0	0	0	0	0	0	0	0	0			3	5	2	0	0	0	0	0	0	0	0	0	0	0	0	0
2				2	15	2004	2	2	1	0	3	1	3	0	0	1	0	0	0	0	0	0	0	0	0	0	0	0	0	0	0			3	5	2	0	0	0	0	0	0	0	0	0	0	0	0	0
2				2	30	1989	2	3	1	5	5	2	3	0	0	1	0	0	0	0	0	0	0	0	0	0	0	0	0	0	0			3	5	2	0	0	0	0	0	0	0	0	0	0	0	0	0
2				2	17	2002	2	3	1	0	1	1	3	0	0	1	0	0	0	0	0	0	0	0	0	0	0	0	0	0	0			3	5		0	0	0	0	0	0	0	0	0	0	0	0	0
2				2	22	1997	3	3	1	0	1	1	3	0	0	1	0	0	0	0	0	0	0	0	0	0	0	0	0	0	0			2	5	2	0	0	0	0	0	0	0	0	0	0	0	0	0
2				2	18	2001	2	2	1	0	5	1	3	0	0	1	0	0	0	0	0	0	0	0	0	0	0	0	0	0	0			2	5	1	0	0	0	0	0	0	0	0	0	0	0	0	0
2				2	38	1981	1	3	1	3	1	6	14	1	0	0	1	0	0	0	0	0	0	0	0	0	1	0	0	0	0			2	3	2	0	0	0	0	0	0	0	0	0	0	0	0	0
2				2	40	1979	2	8	1	6	3	2	3	0	0	1	0	0	0	0	0	0	0	0	0	0	0	0	0	0	0			1	5	2	0	0	0	0	0	0	0	0	0	0	0	0	0
2				2	44	1975	3	8	1	5	5	2	3	0	0	1	0	0	0	0	0	0	0	0	0	0	0	0	0	0	0			3	4		0	0	0	0	0	0	0	0	0	0	0	0	0
2				2	32	1987	2	3	1	6	11	2	3	0	0	1	0	0	0	0	0	0	0	0	0	0	0	0	0	0	0			3	5	2	0	0	0	0	0	0	0	0	0	0	0	0	0
2				2	27	1992	3	8	1	3	5	2	3	0	0	1	0	0	0	0	0	0	0	0	0	0	0	0	0	0	0			3	4	1	0	0	0	0	0	0	0	0	0	0	0	0	0
2				2	45	1974	2	3	1	10	11	6	3	0	0	1	0	0	0	0	0	0	0	0	0	0	0	0	0	0	0			3	5	2	0	0	0	0	0	0	0	0	0	0	0	0	0
2				1	37	1982	2	7	1	5	3	2	1	1	0	0	0	0	0	0	0	0	0	0	0	0	0	0	0	0	0			3	3	2	0	0	0	0	0	0	0	0	0	0	0	0	0
2				2	34	1985	3	3	1	3	1	2	3	0	0	1	0	0	0	0	0	0	0	0	0	0	0	0	0	0	0			3	3	2	0	0	0	0	0	0	0	0	0	0	0	0	0
2				2	49	1970	2	3	1	7	11	2	3	0	0	1	0	0	0	0	0	0	0	0	0	0	0	0	0	0	0			2	5	2	0	0	0	0	0	0	0	0	0	0	0	0	0
2				2	54	1965	2	3	1	9	5	2	3	0	0	1	0	0	0	0	0	0	0	0	0	0	0	0	0	0	0			1	3	1	0	0	0	0	0	0	0	0	0	0	0	0	0
2				2	51	1968	2	3	1	6	11	2	3	0	0	1	0	0	0	0	0	0	0	0	0	0	0	0	0	0	0			2	5	2	0	0	0	0	0	0	0	0	0	0	0	0	0
2				2	32	1987	2	8	1	4	11	2	3	0	0	1	0	0	0	0	0	0	0	0	0	0	0	0	0	0	0			3	5	2	0	0	0	0	0	0	0	0	0	0	0	0	0
2				2	35	1984	2	8	1	7	11	2	3	0	0	1	0	0	0	0	0	0	0	0	0	0	0	0	0	0	0			3	5	2	0	0	0	0	0	0	0	0	0	0	0	0	0
2				1	7	2012	2	2	1		8	1	1	1	0	0	0	0	0	0	0	0	0	0	0	0	0	0	0	0	0			1	3	1	0	0	0	0	0	0	0	0	0	0	0	0	0
2				2	42	1977	2	8	1	7	11	2	3	0	0	1	0	0	0	0	0	0	0	0	0	0	0	0	0	0	0			3	5	2	0	0	0	0	0	0	0	0	0	0	0	0	0
2				2	51	1968	1	3	1	4	5	6	3	0	0	1	0	0	0	0	0	0	0	0	0	0	0	0	0	0	0			3	5	2	0	0	0	0	0	0	0	0	0	0	0	0	0
2				2	52	1967	2	8	1	8	5	2	3	0	0	1	0	0	0	0	0	0	0	0	0	0	0	0	0	0	0			3	5		0	0	0	0	0	0	0	0	0	0	0	0	0
2				2	27	1992	2	7	1	3	1	2	3	0	0	1	0	0	0	0	0	0	0	0	0	0	0	0	0	0	0			2	5	2	0	0	0	0	0	0	0	0	0	0	0	0	0
2				2	34	1985	3	8	1	3	11	2	3	0	0	1	0	0	0	0	0	0	0	0	0	0	0	0	0	0	0			3	4	2	0	0	0	0	0	0	0	0	0	0	0	0	0
2				2	33	1986	2	3	1	2	5	5	3	0	0	1	0	0	0	0	0	0	0	0	0	0	0	0	0	0	0			3	5	2	0	0	0	0	0	0	0	0	0	0	0	0	0
2				2	27	1992	1	7	1	4	3	2	3	0	0	1	0	0	0	0	0	0	0	0	0	0	0	0	0	0	0			3	5		0	0	0	0	0	0	0	0	0	0	0	0	0
2				1	27	1992	2	8	1	3	3	2	15. Insultes / a reçu des menaces	1	0	0	0	1	0	0	0	0	0	0	0	0	0	1	0	0	0			3	5	2	0	0	0	0	0	0	0	0	0	0	0	0	0
2				2	17	2002	2	8	1	0	3	1	3	0	0	1	0	0	0	0	0	0	0	0	0	0	0	0	0	0	0			3	3	1	0	0	0	0	0	0	0	0	0	0	0	0	0
2				2	24	1995	2	3	1	2	1	2	3	0	0	1	0	0	0	0	0	0	0	0	0	0	0	0	0	0	0			2	5	2	0	0	0	0	0	0	0	0	0	0	0	0	0
2				2	49	1970	1	3	1	0	3	5	3	0	0	1	0	0	0	0	0	0	0	0	0	0	0	0	0	0	0			3	3	1	0	0	0	0	0	0	0	0	0	0	0	0	0
2				2	50	1969	1	3	1	7	3	6	12. Pesonne de la famille disparue	1	1	0	0	0	0	0	0	0	0	0	1	0	0	0	0	0	0			3	5	2	0	0	0	0	0	0	0	0	0	0	0	0	0
2				2	47	1972	1	8	1	6	3	2	3	0	0	1	0	0	0	0	0	0	0	0	0	0	0	0	0	0	0			3	5	2	0	0	0	0	0	0	0	0	0	0	0	0	0
2				2	47	1972	1	3	1	6	1	2	2	0	1	0	0	0	0	0	0	0	0	0	0	0	0	0	0	0	0			3	5	2	0	0	0	0	0	0	0	0	0	0	0	0	0
2				2	40	1979	1	3	1	4	5	1	3	0	0	1	0	0	0	0	0	0	0	0	0	0	0	0	0	0	0			3	5	2	0	0	0	0	0	0	0	0	0	0	0	0	0
2				1	17	2002	2	3	1	0	4	2	13. Recrutement Forcé (par Groupe Armé)	1	0	1	0	0	0	0	0	0	0	0	0	1	0	0	0	0	0			4	5	2	0	0	0	0	0	0	0	0	0	0	0	0	0
2				2	23	1996	2	3	1	1	4	2	3	0	0	1	0	0	0	0	0	0	0	0	0	0	0	0	0	0	0			3	5	1	0	0	0	0	0	0	0	0	0	0	0	0	0
2				2	16	2003	2	3	1	0	4	1	6. Mariage Forcé	0	0	0	0	0	1	0	0	0	0	0	0	0	0	0	0	0	0			1	2	2	0	0	0	0	0	0	0	0	0	0	0	0	0
2				2	17	2002	2	8	1	0	3	1	3	0	0	1	0	0	0	0	0	0	0	0	0	0	0	0	0	0	0			3	5	1	0	0	0	0	0	0	0	0	0	0	0	0	0
2				2	24	1995	2	8	1	0	3	2	3	0	0	1	0	0	0	0	0	0	0	0	0	0	0	0	0	0	0			3	4	1	0	0	0	0	0	0	0	0	0	0	0	0	0
2				2	20	1999	2	3	1	1	5	1	3	0	0	1	0	0	0	0	0	0	0	0	0	0	0	0	0	0	0			2	5	1	0	0	0	0	0	0	0	0	0	0	0	0	0
2				2	30	1989	2	8	1	6	5	6	3	0	0	1	0	0	0	0	0	0	0	0	0	0	0	0	0	0	0			2	5	2	0	0	0	0	0	0	0	0	0	0	0	0	0
2				2	20	1999	3	8	1	2	5	2	3	0	0	1	0	0	0	0	0	0	0	0	0	0	0	0	0	0	0			2	5	2	0	0	0	0	0	0	0	0	0	0	0	0	0
2				2	31	1988	1	3	1	5	5	2	3	0	0	1	0	0	0	0	0	0	0	0	0	0	0	0	0	0	0			3	5	2	0	0	0	0	0	0	0	0	0	0	0	0	0
2				1	35	1984	3	3	1	6	5	2	14	1	0	0	1	0	0	0	0	0	0	0	0	0	1	0	0	0	0			1	3	1	0	0	0	0	0	0	0	0	0	0	0	0	0
2				2	24	1995	1	3	1	4	8	2	3	0	0	1	0	0	0	0	0	0	0	0	0	0	0	0	0	0	0			3	5	2	0	0	0	0	0	0	0	0	0	0	0	0	0
2				2	27	1992	1	8	1	6	1	2	3	0	0	1	0	0	0	0	0	0	0	0	0	0	0	0	0	0	0			3	5	1	0	0	0	0	0	0	0	0	0	0	0	0	0
2				2	41	1978	1	8	1	7	4	6	15. Insultes / a reçu des menaces	1	0	0	0	1	0	0	0	0	0	0	0	0	0	1	0	0	0			3	5	2	0	0	0	0	0	0	0	0	0	0	0	0	0
2				2	17	2002	2	8	1	0	3	1	3	0	0	1	0	0	0	0	0	0	0	0	0	0	0	0	0	0	0			3	5	1	0	0	0	0	0	0	0	0	0	0	0	0	0
2				2	28	1991	2	8	1	5	5	2	15. Insultes / a reçu des menaces	1	0	0	0	1	0	0	0	0	0	0	0	0	0	1	0	0	0			3	5	2	0	0	0	0	0	0	0	0	0	0	0	0	0
2				2	16	2003	2	8	1	0	1	1	3	0	0	1	0	0	0	0	0	0	0	0	0	0	0	0	0	0	0			3	4	1	0	0	0	0	0	0	0	0	0	0	0	0	0
2				2	15	2004	2	2	1	0	3	1	3	0	0	1	0	0	0	0	0	0	0	0	0	0	0	0	0	0	0			2	3	1	0	0	0	0	0	0	0	0	0	0	0	0	0
2				1	36	1983	2	8	1	6	3	2	16. Autre (SVP dans la case suivante)	1	0	0	0	0	1	0	0	0	0	0	0	0	0	0	1	0	0			3	5	1	0	0	0	0	0	0	0	0	0	0	0	0	0
2				2	18	2001	3	3	1	1	5	1	3	0	0	1	0	0	0	0	0	0	0	0	0	0	0	0	0	0	0			3	5	1	0	0	0	0	0	0	0	0	0	0	0	0	0
2				2	17	2002	2	2	1	1	5	1	3	0	0	1	0	0	0	0	0	0	0	0	0	0	0	0	0	0	0			3	4	1	0	0	0	0	0	0	0	0	0	0	0	0	0
2				2	63	1956	2	3	1	9	3	6	16. Autre (SVP dans la case suivante)	1	0	0	0	0	1	0	0	0	0	0	0	0	0	0	1	0	0			1	5	1	0	0	0	0	0	0	0	0	0	0	0	0	0
2				2	16	2003	2	3	1	1	3	1	3	0	0	1	0	0	0	0	0	0	0	0	0	0	0	0	0	0	0			3	5	1	0	0	0	0	0	0	0	0	0	0	0	0	0
2				2	17	2002	2	2	1	0	3	1	3	0	0	1	0	0	0	0	0	0	0	0	0	0	0	0	0	0	0			3	3	1	0	0	0	0	0	0	0	0	0	0	0	0	0
2				2	25	1994	1	3	1	4	1	2	3	0	0	1	0	0	0	0	0	0	0	0	0	0	0	0	0	0	0			3	5	1	0	0	0	0	0	0	0	0	0	0	0	0	0
2				2	19	2000	2	3	1	1	1	1	1	1	0	0	0	0	0	0	0	0	0	0	0	0	0	0	0	0	0			1	3	2	0	0	0	0	0	0	0	0	0	0	0	0	0
2				2	16	2003	3	2	1	0	5	1	3	0	0	1	0	0	0	0	0	0	0	0	0	0	0	0	0	0	0			3	3	1	0	0	0	0	0	0	0	0	0	0	0	0	0
2				2	24	1995	2	3	1	3	3	2	3	0	0	1	0	0	0	0	0	0	0	0	0	0	0	0	0	0	0			3	5	2	0	0	0	0	0	0	0	0	0	0	0	0	0
2				2	34	1985	2	3	1	0	5	2	3	0	0	1	0	0	0	0	0	0	0	0	0	0	0	0	0	0	0			3	5	2	0	0	0	0	0	0	0	0	0	0	0	0	0
2				2	21	1998	3	7	1	0	4	1	3	0	0	1	0	0	0	0	0	0	0	0	0	0	0	0	0	0	0			1	4	2	0	0	0	0	0	0	0	0	0	0	0	0	0
2				2	17	2002	3	2	1	0	5	1	3	0	0	1	0	0	0	0	0	0	0	0	0	0	0	0	0	0	0			1	5	2	0	0	0	0	0	0	0	0	0	0	0	0	0
2				2	30	1989	1	3	1	4	1	2	3	0	0	1	0	0	0	0	0	0	0	0	0	0	0	0	0	0	0			2	5	2	0	0	0	0	0	0	0	0	0	0	0	0	0
2				2	27	1992	2	8	1	3	5	2	3	0	0	1	0	0	0	0	0	0	0	0	0	0	0	0	0	0	0			1	5	2	0	0	0	0	0	0	0	0	0	0	0	0	0
2				2	30	1989	1	3	1	2	4	2	3	0	0	1	0	0	0	0	0	0	0	0	0	0	0	0	0	0	0			1	5	1	0	0	0	0	0	0	0	0	0	0	0	0	0
2				2	22	1997	1	3	1	4	3	2	2	0	1	0	0	0	0	0	0	0	0	0	0	0	0	0	0	0	0			1	3	1	0	0	0	0	0	0	0	0	0	0	0	0	0
2				2	29	1990	1	3	1	1	5	2	3	0	0	1	0	0	0	0	0	0	0	0	0	0	0	0	0	0	0			2	5		0	0	0	0	0	0	0	0	0	0	0	0	0
2				2	39	1980	1	3	1	7	3	2	3	0	0	1	0	0	0	0	0	0	0	0	0	0	0	0	0	0	0			1	5	2	0	0	0	0	0	0	0	0	0	0	0	0	0
2				2	33	1986	1	3	1	5	3	2	3	0	0	1	0	0	0	0	0	0	0	0	0	0	0	0	0	0	0			1	5	2	0	0	0	0	0	0	0	0	0	0	0	0	0
2				2	32	1987	2	3	1	8	5	2	3	0	0	1	0	0	0	0	0	0	0	0	0	0	0	0	0	0	0			1	5	2	0	0	0	0	0	0	0	0	0	0	0	0	0
2				2	27	1992	1	3	1	5	1	2	3	0	0	1	0	0	0	0	0	0	0	0	0	0	0	0	0	0	0			1	5	2	0	0	0	0	0	0	0	0	0	0	0	0	0
2				2	16	2003	3	2	1	0	8	1	3	0	0	1	0	0	0	0	0	0	0	0	0	0	0	0	0	0	0			2	5	2	0	0	0	0	0	0	0	0	0	0	0	0	0
2				2	22	1997	2	3	1	3	8	2	3	0	0	1	0	0	0	0	0	0	0	0	0	0	0	0	0	0	0			2	5	2	0	0	0	0	0	0	0	0	0	0	0	0	0
2				2	30	1989	2	8	1	4	5	6	3	0	0	1	0	0	0	0	0	0	0	0	0	0	0	0	0	0	0			1	5	2	0	0	0	0	0	0	0	0	0	0	0	0	0
2				2	30	1989	1	3	1	5	5	2	3	0	0	1	0	0	0	0	0	0	0	0	0	0	0	0	0	0	0			3	5	2	0	0	0	0	0	0	0	0	0	0	0	0	0
2				2	22	1997	1	3	1	2	5	2	1	1	0	0	0	0	0	0	0	0	0	0	0	0	0	0	0	0	0			1	3	1	0	0	0	0	0	0	0	0	0	0	0	0	0
2				2	45	1974	1	3	1	9	3	2	11. Membre de famille / personne proche assassinée	1	0	0	0	0	0	0	0	0	0	1	0	0	0	0	0	0	0			4	5		0	0	0	0	0	0	0	0	0	0	0	0	0
2				2	27	1992	1	3	1	2	5	2	3	0	0	1	0	0	0	0	0	0	0	0	0	0	0	0	0	0	0			2	5	1	0	0	0	0	0	0	0	0	0	0	0	0	0
2				2	24	1995	1	3	1	3	5	2	3	0	0	1	0	0	0	0	0	0	0	0	0	0	0	0	0	0	0			2	5	2	0	0	0	0	0	0	0	0	0	0	0	0	0
2				2	29	1990	1	3	1	3	1	2	3	0	0	1	0	0	0	0	0	0	0	0	0	0	0	0	0	0	0			2	5	2	0	0	0	0	0	0	0	0	0	0	0	0	0
2				2	30	1989	2	8	1	0	1	2	1	1	0	0	0	0	0	0	0	0	0	0	0	0	0	0	0	0	0			1	3	1	0	0	0	0	0	0	0	0	0	0	0	0	0
2				2	20	1999	2	3	1		1	2	3	0	0	1	0	0	0	0	0	0	0	0	0	0	0	0	0	0	0			3	5	2	0	0	0	0	0	0	0	0	0	0	0	0	0
2				2	22	1997	2	8	1	1	3	5	3	0	0	1	0	0	0	0	0	0	0	0	0	0	0	0	0	0	0			3	5	2	0	0	0	0	0	0	0	0	0	0	0	0	0
2				2	32	1987	2	3	1	2	3	2	3	0	0	1	0	0	0	0	0	0	0	0	0	0	0	0	0	0	0			2	4	2	0	0	0	0	0	0	0	0	0	0	0	0	0
2				2	47	1972	1	3	2	4	3	6	3	0	0	1	0	0	0	0	0	0	0	0	0	0	0	0	0	0	0			3	5	2	0	0	0	0	0	0	0	0	0	0	0	0	0
2				2	28	1991	1	7	2		8	2	3	0	0	1	0	0	0	0	0	0	0	0	0	0	0	0	0	0	0			3	5	1	0	0	0	0	0	0	0	0	0	0	0	0	0
2				2	44	1975	1	3	1	9	5	6	3	0	0	1	0	0	0	0	0	0	0	0	0	0	0	0	0	0	0			3	5	2	0	0	0	0	0	0	0	0	0	0	0	0	0
2				2	45	1974	2	3	2	7	8	2	3	0	0	1	0	0	0	0	0	0	0	0	0	0	0	0	0	0	0			3	5	2	0	0	0	0	0	0	0	0	0	0	0	0	0
2				2	48	1971	1	8	1	8	4	2	10	1	0	0	0	0	0	0	0	0	1	0	0	0	0	0	0	0	0			2	5	1	0	0	0	0	0	0	0	0	0	0	0	0	0
2				2	33	1986	1	3	1	6	11	6	3	0	0	1	0	0	0	0	0	0	0	0	0	0	0	0	0	0	0			3	5	1	0	0	0	0	0	0	0	0	0	0	0	0	0
2				1	26	1993	1	3	1	2	11	2	10	1	0	0	0	0	0	0	0	0	1	0	0	0	0	0	0	0	0			7	5	2	0	0	0	0	0	0	0	0	0	0	0	0	0
2				1	24	1995	1	3	1	1	11	2	10	1	0	0	0	0	0	0	0	0	1	0	0	0	0	0	0	0	0			7	5	2	0	0	0	0	0	0	0	0	0	0	0	0	0
2				1	25	1994	3	3	1	2	3	2	14	1	0	0	1	0	0	0	0	0	0	0	0	0	1	0	0	0	0			2	6	2	0	0	0	0	0	0	0	0	0	0	0	0	0
2				2	35	1984	1	8	1	8	3	2	3	0	0	1	0	0	0	0	0	0	0	0	0	0	0	0	0	0	0			2	5	2	0	0	0	0	0	0	0	0	0	0	0	0	0
2				2	40	1979	2	8	1	10	3	5	3	0	0	1	0	0	0	0	0	0	0	0	0	0	0	0	0	0	0			2	5	2	0	0	0	0	0	0	0	0	0	0	0	0	0
2				1	40	1979	1	8	1	7	5	5	9. Kidnapping/ Enlèvement/ Otage (SANS violence sexuelle)	0	0	0	0	0	0	0	0	1	0	0	0	0	0	0	0	0	0			3	5	2	0	0	0	0	0	0	0	0	0	0	0	0	0
2				2	30	1989	2	8	1	6	11	5	10	1	0	0	0	0	0	0	0	0	1	0	0	0	0	0	0	0	0			1	5	1	0	0	0	0	0	0	0	0	0	0	0	0	0
2				2	38	1981	4	3	1	5	11	2	3	0	0	1	0	0	0	0	0	0	0	0	0	0	0	0	0	0	0			3	5	2	0	0	0	0	0	0	0	0	0	0	0	0	0
2				2	35	1984	1	8	1		5	5	3	0	0	1	0	0	0	0	0	0	0	0	0	0	0	0	0	0	0			7	5	1	0	0	0	0	0	0	0	0	0	0	0	0	0
2				2	35	1984	1	8	1		3	5	10	1	0	0	0	0	0	0	0	0	1	0	0	0	0	0	0	0	0			1	5	1	0	0	0	0	0	0	0	0	0	0	0	0	0
2				2	26	1993		3	2	4	5	2	3	0	0	1	0	0	0	0	0	0	0	0	0	0	0	0	0	0	0			3	5	2	0	0	0	0	0	0	0	0	0	0	0	0	0
2				2	27	1992	2	3	2	5	5	2	3	0	0	1	0	0	0	0	0	0	0	0	0	0	0	0	0	0	0			3	5	2	0	0	0	0	0	0	0	0	0	0	0	0	0
2				2	7	2012	2	2	1	0	3	1	3	0	0	1	0	0	0	0	0	0	0	0	0	0	0	0	0	0	0			1	3	1	0	0	0	0	0	0	0	0	0	0	0	0	0
2				2	20	1999	3	7	2	0	5	1	3	0	0	1	0	0	0	0	0	0	0	0	0	0	0	0	0	0	0			2	5	1	0	0	0	0	0	0	0	0	0	0	0	0	0
2				2	37	1982		8	2	6	5	6	3	0	0	1	0	0	0	0	0	0	0	0	0	0	0	0	0	0	0			3	5		0	0	0	0	0	0	0	0	0	0	0	0	0
2				2	22	1997	3	3	2	2	5	5	3	0	0	1	0	0	0	0	0	0	0	0	0	0	0	0	0	0	0			3	5	1	0	0	0	0	0	0	0	0	0	0	0	0	0
2				2	32	1987	2	3	2	4	5	6	3	0	0	1	0	0	0	0	0	0	0	0	0	0	0	0	0	0	0			2	5	2	0	0	0	0	0	0	0	0	0	0	0	0	0
2				2	30	1989		3	2		5	2	3	0	0	1	0	0	0	0	0	0	0	0	0	0	0	0	0	0	0			3	5	2	0	0	0	0	0	0	0	0	0	0	0	0	0
2				2	37	1982	2	8	1	6	5	2	3	0	0	1	0	0	0	0	0	0	0	0	0	0	0	0	0	0	0			3	5	2	0	0	0	0	0	0	0	0	0	0	0	0	0
2				2	25	1994	2	3	2	6	3	2	3	0	0	1	0	0	0	0	0	0	0	0	0	0	0	0	0	0	0			3	5	2	0	0	0	0	0	0	0	0	0	0	0	0	0
2				2	30	1989	3	3	2	6	5	2	3	0	0	1	0	0	0	0	0	0	0	0	0	0	0	0	0	0	0			3	5	2	0	0	0	0	0	0	0	0	0	0	0	0	0
2				2	32	1987	2	8	2	7	3	2	3	0	0	1	0	0	0	0	0	0	0	0	0	0	0	0	0	0	0			5	5	2	0	0	0	0	0	0	0	0	0	0	0	0	0
2				2	40	1979	1	3	2	4	5	2	3	0	0	1	0	0	0	0	0	0	0	0	0	0	0	0	0	0	0			3	5	2	0	0	0	0	0	0	0	0	0	0	0	0	0
2				2	30	1989	1	8	2	5	5	2	3	0	0	1	0	0	0	0	0	0	0	0	0	0	0	0	0	0	0			3	5	2	0	0	0	0	0	0	0	0	0	0	0	0	0
2				2	51	1968	2	3	2	11	5	2	3	0	0	1	0	0	0	0	0	0	0	0	0	0	0	0	0	0	0			3	5	2	0	0	0	0	0	0	0	0	0	0	0	0	0
2				2	40	1979	3	8	2	7	5	2	1	1	0	0	0	0	0	0	0	0	0	0	0	0	0	0	0	0	0			3	5	2	0	0	0	0	0	0	0	0	0	0	0	0	0
2				2	20	1999	3	8	1		5	1	3	0	0	1	0	0	0	0	0	0	0	0	0	0	0	0	0	0	0			5	4	1	0	0	0	0	0	0	0	0	0	0	0	0	0
2				2	30	1989	2	3	1	6	3	2	3	0	0	1	0	0	0	0	0	0	0	0	0	0	0	0	0	0	0			2	5	2	0	0	0	0	0	0	0	0	0	0	0	0	0
2				2	47	1972	2	3	1	6	5	6	3	0	0	1	0	0	0	0	0	0	0	0	0	0	0	0	0	0	0			2	5	2	0	0	0	0	0	0	0	0	0	0	0	0	0
2				1	36	1983	3	3	1	4	1	2	1	1	0	0	0	0	0	0	0	0	0	0	0	0	0	0	0	0	0			1	5	2	0	0	0	0	0	0	0	0	0	0	0	0	0
2				2	12	2007	2	2	1	0	3	1	3	0	0	1	0	0	0	0	0	0	0	0	0	0	0	0	0	0	0			1	5	1	0	0	0	0	0	0	0	0	0	0	0	0	0
2				2	9	2010	3	3	1	0	5	1	3	0	0	1	0	0	0	0	0	0	0	0	0	0	0	0	0	0	0			2	5	2	0	0	0	0	0	0	0	0	0	0	0	0	0
2				2	23	1996	3	8	1	2	5	2	3	0	0	1	0	0	0	0	0	0	0	0	0	0	0	0	0	0	0			3	5	2	0	0	0	0	0	0	0	0	0	0	0	0	0
2				2	34	1985	2	3	1	3	1	2	1	1	0	0	0	0	0	0	0	0	0	0	0	0	0	0	0	0	0			1	3	1	0	0	0	0	0	0	0	0	0	0	0	0	0
2				2	32	1987	1	3	2	4	3	2	1	1	0	0	0	0	0	0	0	0	0	0	0	0	0	0	0	0	0			1	3	1	0	0	0	0	0	0	0	0	0	0	0	0	0
2				1	29	1990	3	8	1		5	2	7. Prostitution forcée	0	0	0	0	0	0	1	0	0	0	0	0	0	0	0	0	0	0			3	3	1	0	0	0	0	0	0	0	0	0	0	0	0	0
2				2	28	1991	1	3	3	6	5	6	3	0	0	1	0	0	0	0	0	0	0	0	0	0	0	0	0	0	0			2	5	2	0	0	0	0	0	0	0	0	0	0	0	0	0
2				2	19	2000	3	8	1		1	1	6. Mariage Forcé	0	0	0	0	0	1	0	0	0	0	0	0	0	0	0	0	0	0			1	3	2	0	0	0	0	0	0	0	0	0	0	0	0	0
2				1	47	1972	1	8	1	8	3	2	16. Autre (SVP dans la case suivante)	1	0	0	0	0	1	0	0	0	0	0	0	0	0	0	1	0	0			3	5	2	0	0	0	0	0	0	0	0	0	0	0	0	0
2				2	51	1968	2	8	1	12	1	6	3	0	0	1	0	0	0	0	0	0	0	0	0	0	0	0	0	0	0			3	5		0	0	0	0	0	0	0	0	0	0	0	0	0
2				2	29	1990	1	3	2	4	1	2	3	0	0	1	0	0	0	0	0	0	0	0	0	0	0	0	0	0	0			3	5	2	0	0	0	0	0	0	0	0	0	0	0	0	0
2				2	18	2001	3	2	1		5	1	3	0	0	1	0	0	0	0	0	0	0	0	0	0	0	0	0	0	0			3	5	2	0	0	0	0	0	0	0	0	0	0	0	0	0
2				2	26	1993	3	3	1		1	1	7. Prostitution forcée	0	0	0	0	0	0	1	0	0	0	0	0	0	0	0	0	0	0			1	3	1	0	0	0	0	0	0	0	0	0	0	0	0	0
2				2	26	1993	1	3	1		1	2	3	0	0	1	0	0	0	0	0	0	0	0	0	0	0	0	0	0	0			3	5	2	0	0	0	0	0	0	0	0	0	0	0	0	0
2				2	17	2002	2	3	2		1	1	3	0	0	1	0	0	0	0	0	0	0	0	0	0	0	0	0	0	0			3	5	1	0	0	0	0	0	0	0	0	0	0	0	0	0
2				2	32	1987	1	3	1	4	5	2	3	0	0	1	0	0	0	0	0	0	0	0	0	0	0	0	0	0	0			1	5	1	0	0	0	0	0	0	0	0	0	0	0	0	0
2				2	16	2003	3	2	1		3	2	3	0	0	1	0	0	0	0	0	0	0	0	0	0	0	0	0	0	0			3	5	2	0	0	0	0	0	0	0	0	0	0	0	0	0
2				2	22	1997	1	3	2		5	1	3	0	0	1	0	0	0	0	0	0	0	0	0	0	0	0	0	0	0			3	5	2	0	0	0	0	0	0	0	0	0	0	0	0	0
2				2	36	1983	1	3	1	6	1	6	3	0	0	1	0	0	0	0	0	0	0	0	0	0	0	0	0	0	0			3	5	1	0	0	0	0	0	0	0	0	0	0	0	0	0
2				2	30	1989	1	3	2	4	5	2	3	0	0	1	0	0	0	0	0	0	0	0	0	0	0	0	0	0	0			4	5	1	0	0	0	0	0	0	0	0	0	0	0	0	0
2				2	18	2001	2	2	2		1	1	3	0	0	1	0	0	0	0	0	0	0	0	0	0	0	0	0	0	0			3	5	2	0	0	0	0	0	0	0	0	0	0	0	0	0
2				2	60	1959	1	3	1	7	5	5	3	0	0	1	0	0	0	0	0	0	0	0	0	0	0	0	0	0	0			1	5	1	0	0	0	0	0	0	0	0	0	0	0	0	0
2				2	40	1979	1	8	1	8	1	6	3	0	0	1	0	0	0	0	0	0	0	0	0	0	0	0	0	0	0			2	5	2	0	0	0	0	0	0	0	0	0	0	0	0	0
2				2	40	1979	1	3	1	9	4	2	14	1	0	0	1	0	0	0	0	0	0	0	0	0	1	0	0	0	0			1	5		0	0	0	0	0	0	0	0	0	0	0	0	0
2				2	25	1994	1	3	1	3	5	5	3	0	0	1	0	0	0	0	0	0	0	0	0	0	0	0	0	0	0			2	5	1	0	0	0	0	0	0	0	0	0	0	0	0	0
2				2	36	1983	1	3	1	7	11	2	3	0	0	1	0	0	0	0	0	0	0	0	0	0	0	0	0	0	0			1	5	2	0	0	0	0	0	0	0	0	0	0	0	0	0
2				2	19	2000	1	3	1	1	5	2	14	1	0	0	1	0	0	0	0	0	0	0	0	0	1	0	0	0	0			1	5		0	0	0	0	0	0	0	0	0	0	0	0	0
2				2	45	1974	1	3	1	5	5	2	14	1	0	0	1	0	0	0	0	0	0	0	0	0	1	0	0	0	0			1	5	2	0	0	0	0	0	0	0	0	0	0	0	0	0
2				2	30	1989	1	8	1	7	5	5	3	0	0	1	0	0	0	0	0	0	0	0	0	0	0	0	0	0	0			3	5	1	0	0	0	0	0	0	0	0	0	0	0	0	0
2				2	36	1983	1	8	1	6	5	6	10	1	0	0	0	0	0	0	0	0	1	0	0	0	0	0	0	0	0			3	5	1	0	0	0	0	0	0	0	0	0	0	0	0	0
2				2	24	1995	1	8	1		5	2	9. Kidnapping/ Enlèvement/ Otage (SANS violence sexuelle)	0	0	0	0	0	0	0	0	1	0	0	0	0	0	0	0	0	0			3	5	2	0	0	0	0	0	0	0	0	0	0	0	0	0
2				2	30	1989	1	8	1	6	11	2	10	1	0	0	0	0	0	0	0	0	1	0	0	0	0	0	0	0	0			1	5	1	0	0	0	0	0	0	0	0	0	0	0	0	0
2				2	23	1996	2	8	1	1	1	2	3	0	0	1	0	0	0	0	0	0	0	0	0	0	0	0	0	0	0			3	5	1	0	0	0	0	0	0	0	0	0	0	0	0	0
2				2	27	1992	1	3	1		5	2	3	0	0	1	0	0	0	0	0	0	0	0	0	0	0	0	0	0	0			2	5	2	0	0	0	0	0	0	0	0	0	0	0	0	0
2				2	30	1989	3	8	1	5	11	2	3	0	0	1	0	0	0	0	0	0	0	0	0	0	0	0	0	0	0			3	4	2	0	0	0	0	0	0	0	0	0	0	0	0	0
2				2	32	1987	2	8	2	6	11	2	3	0	0	1	0	0	0	0	0	0	0	0	0	0	0	0	0	0	0			3	5	2	0	0	0	0	0	0	0	0	0	0	0	0	0
2				2	48	1971	1	8	2		3	2	3	0	0	1	0	0	0	0	0	0	0	0	0	0	0	0	0	0	0			3	5	2	0	0	0	0	0	0	0	0	0	0	0	0	0
2				2	28	1991	1	8	1		3	2	3	0	0	1	0	0	0	0	0	0	0	0	0	0	0	0	0	0	0			3	5	2	0	0	0	0	0	0	0	0	0	0	0	0	0
2				2	34	1985	1	3	1	4	1	5	3	0	0	1	0	0	0	0	0	0	0	0	0	0	0	0	0	0	0			3	5	2	0	0	0	0	0	0	0	0	0	0	0	0	0
2				2	28	1991	2	3	1	2	11	2	3	0	0	1	0	0	0	0	0	0	0	0	0	0	0	0	0	0	0			3	5	2	0	0	0	0	0	0	0	0	0	0	0	0	0
2				2	27	1992	2	8	1	3	5	2	3	0	0	1	0	0	0	0	0	0	0	0	0	0	0	0	0	0	0			1	5	2	0	0	0	0	0	0	0	0	0	0	0	0	0
2				2	36	1983	1	3	1	6	3	2	3	0	0	1	0	0	0	0	0	0	0	0	0	0	0	0	0	0	0			3	5	1	0	0	0	0	0	0	0	0	0	0	0	0	0
2				1	24	1995	3	3	1		4	1	1	1	0	0	0	0	0	0	0	0	0	0	0	0	0	0	0	0	0			3	5	2	0	0	0	0	0	0	0	0	0	0	0	0	0
2				2	51	1968	1	3	1	7	4	2	3	0	0	1	0	0	0	0	0	0	0	0	0	0	0	0	0	0	0			3	5	2	0	0	0	0	0	0	0	0	0	0	0	0	0
2				2	26	1993	2	8	2	3	5	2	3	0	0	1	0	0	0	0	0	0	0	0	0	0	0	0	0	0	0			3	5	2	0	0	0	0	0	0	0	0	0	0	0	0	0
2				2	15	2004	3	8	1		5	1	1	1	0	0	0	0	0	0	0	0	0	0	0	0	0	0	0	0	0			1	3	1	0	0	0	0	0	0	0	0	0	0	0	0	0
2				2	31	1988	1	3	1	3	1	2	3	0	0	1	0	0	0	0	0	0	0	0	0	0	0	0	0	0	0			3	5	1	0	0	0	0	0	0	0	0	0	0	0	0	0
2				2	35	1984	2	8	1	4	1	2	3	0	0	1	0	0	0	0	0	0	0	0	0	0	0	0	0	0	0			3	5	1	0	0	0	0	0	0	0	0	0	0	0	0	0
2				2	43	1976	2	8	1	7	5	2	16. Autre (SVP dans la case suivante)	1	0	0	0	0	1	0	0	0	0	0	0	0	0	0	1	0	0			3			0	0	0	0	0	0	0	0	0	0	0	0	0
2				2	20	1999	1	8	1	0	5	1	6. Mariage Forcé	0	0	0	0	0	1	0	0	0	0	0	0	0	0	0	0	0	0			1			0	0	0	0	0	0	0	0	0	0	0	0	0
2				2	28	1991	1	8	1	4	1	5	1	1	0	0	0	0	0	0	0	0	0	0	0	0	0	0	0	0	0			1	3	1	0	0	0	0	0	0	0	0	0	0	0	0	0
2				2	41	1978	1	7	1	0	1	6	3	0	0	1	0	0	0	0	0	0	0	0	0	0	0	0	0	0	0			3	5	2	0	0	0	0	0	0	0	0	0	0	0	0	0
2				2	27	1992	2	3	1	3	3	2	1	1	0	0	0	0	0	0	0	0	0	0	0	0	0	0	0	0	0			1	2	2	0	0	0	0	0	0	0	0	0	0	0	0	0
2				2	35	1984	3	8	2	0	5	5	3	0	0	1	0	0	0	0	0	0	0	0	0	0	0	0	0	0	0			3	5	2	0	0	0	0	0	0	0	0	0	0	0	0	0
2				2	22	1997	3	2	1	0	3	1	4. Tentative de Viol	0	0	0	1	0	0	0	0	0	0	0	0	0	0	0	0	0	0			3	3	1	0	0	0	0	0	0	0	0	0	0	0	0	0
2				2	36	1983	3	3	1	0	5	2	1	1	0	0	0	0	0	0	0	0	0	0	0	0	0	0	0	0	0			1	3		0	0	0	0	0	0	0	0	0	0	0	0	0
2				2	18	2001	3	2	1	0	5	1	3	0	0	1	0	0	0	0	0	0	0	0	0	0	0	0	0	0	0			3	5	2	0	0	0	0	0	0	0	0	0	0	0	0	0
2				2	19	2000	1	3	1	0	5	2	3	0	0	1	0	0	0	0	0	0	0	0	0	0	0	0	0	0	0			3	5	2	0	0	0	0	0	0	0	0	0	0	0	0	0
2				2	23	1996	1	3	4	2	1	2	3	0	0	1	0	0	0	0	0	0	0	0	0	0	0	0	0	0	0			3	5	2	0	0	0	0	0	0	0	0	0	0	0	0	0
2				2	20	1999	3	3	2	1	1	2	3	0	0	1	0	0	0	0	0	0	0	0	0	0	0	0	0	0	0			1	3	1	0	0	0	0	0	0	0	0	0	0	0	0	0
2				2	28	1991	1	3	1	5	5	2	4. Tentative de Viol	0	0	0	1	0	0	0	0	0	0	0	0	0	0	0	0	0	0			2	5	2	0	0	0	0	0	0	0	0	0	0	0	0	0
2				2	27	1992	2	3	1	4	1	2	3	0	0	1	0	0	0	0	0	0	0	0	0	0	0	0	0	0	0			4	5	2	0	0	0	0	0	0	0	0	0	0	0	0	0
2				2	18	2001	3	2	2	0	1	1	3	0	0	1	0	0	0	0	0	0	0	0	0	0	0	0	0	0	0			1	3	1	0	0	0	0	0	0	0	0	0	0	0	0	0
2				2	17	2002	3	2	1	0	5	1	3	0	0	1	0	0	0	0	0	0	0	0	0	0	0	0	0	0	0			3	5	2	0	0	0	0	0	0	0	0	0	0	0	0	0
2				2	23	1996	2	3	1	0	1	2	3	0	0	1	0	0	0	0	0	0	0	0	0	0	0	0	0	0	0			3	5	2	0	0	0	0	0	0	0	0	0	0	0	0	0
2				2	19	2000	3	2	1	0	1	1	3	0	0	1	0	0	0	0	0	0	0	0	0	0	0	0	0	0	0			1	3	2	0	0	0	0	0	0	0	0	0	0	0	0	0
2				2	15	2004	2	7	2	0	3	1	3	0	0	1	0	0	0	0	0	0	0	0	0	0	0	0	0	0	0			1	3	1	0	0	0	0	0	0	0	0	0	0	0	0	0
2				2	25	1994	2	3	1	0	5	1	3	0	0	1	0	0	0	0	0	0	0	0	0	0	0	0	0	0	0			3	5	2	0	0	0	0	0	0	0	0	0	0	0	0	0
2				2	43	1976	1	3	1	9	5	2	3	0	0	1	0	0	0	0	0	0	0	0	0	0	0	0	0	0	0			3	5	2	0	0	0	0	0	0	0	0	0	0	0	0	0
2				2	40	1979	1	3	1	8	5	4	3	0	0	1	0	0	0	0	0	0	0	0	0	0	0	0	0	0	0			3	5	2	0	0	0	0	0	0	0	0	0	0	0	0	0
2				2	27	1992	2	8	1	3	1	2	3	0	0	1	0	0	0	0	0	0	0	0	0	0	0	0	0	0	0			3	5	2	0	0	0	0	0	0	0	0	0	0	0	0	0
2				2	22	1997	3	7	1	2	1	4	3	0	0	1	0	0	0	0	0	0	0	0	0	0	0	0	0	0	0			3	5	1	0	0	0	0	0	0	0	0	0	0	0	0	0
2				2	52	1967	1	7	1	7	3	2	3	0	0	1	0	0	0	0	0	0	0	0	0	0	0	0	0	0	0			3	5	2	0	0	0	0	0	0	0	0	0	0	0	0	0
2				2	24	1995	2	7	1	0	5	1	3	0	0	1	0	0	0	0	0	0	0	0	0	0	0	0	0	0	0			3	5	2	0	0	0	0	0	0	0	0	0	0	0	0	0
2				2	21	1998	3	7	1	0	5	1	3	0	0	1	0	0	0	0	0	0	0	0	0	0	0	0	0	0	0			3	5	2	0	0	0	0	0	0	0	0	0	0	0	0	0
2				2	39	1980	1	3	1	8	3	2	3	0	0	1	0	0	0	0	0	0	0	0	0	0	0	0	0	0	0			3	5	2	0	0	0	0	0	0	0	0	0	0	0	0	0
2				2	32	1987	1	7	1	4	1	2	3	0	0	1	0	0	0	0	0	0	0	0	0	0	0	0	0	0	0			3	5	1	0	0	0	0	0	0	0	0	0	0	0	0	0
2				2	28	1991	3	8	1	0	4	2	1	1	0	0	0	0	0	0	0	0	0	0	0	0	0	0	0	0	0			1			0	0	0	0	0	0	0	0	0	0	0	0	0
2				2	29	1990	1	3	1	5	5	4	3	0	0	1	0	0	0	0	0	0	0	0	0	0	0	0	0	0	0			3	5	1	0	0	0	0	0	0	0	0	0	0	0	0	0
2				2	42	1977	2	8	1	12	5	2	1	1	0	0	0	0	0	0	0	0	0	0	0	0	0	0	0	0	0						0	0	0	0	0	0	0	0	0	0	0	0	0
2				2	30	1989	3	7	1	6	5	2	1	1	0	0	0	0	0	0	0	0	0	0	0	0	0	0	0	0	0			1	5	2	0	0	0	0	0	0	0	0	0	0	0	0	0
2				2	11	2008	2	2	1	0	3	1	3	0	0	1	0	0	0	0	0	0	0	0	0	0	0	0	0	0	0			3	5	1	0	0	0	0	0	0	0	0	0	0	0	0	0
2				2	17	2002	1	2	1	0	11	1	3	0	0	1	0	0	0	0	0	0	0	0	0	0	0	0	0	0	0			2	3	1	0	0	0	0	0	0	0	0	0	0	0	0	0
2				1	26	1993	2	3	1	2	8	2	1	1	0	0	0	0	0	0	0	0	0	0	0	0	0	0	0	0	0			3	5	2	0	0	0	0	0	0	0	0	0	0	0	0	0
2				1	29	1990	2	3	1	3	8	2	1	1	0	0	0	0	0	0	0	0	0	0	0	0	0	0	0	0	0			3	5	2	0	0	0	0	0	0	0	0	0	0	0	0	0
2				2	18	2001	3	2	1	0	11	1	3	0	0	1	0	0	0	0	0	0	0	0	0	0	0	0	0	0	0			3	5	2	0	0	0	0	0	0	0	0	0	0	0	0	0
2				2	16	2003	3	2	1	0	4	1	3	0	0	1	0	0	0	0	0	0	0	0	0	0	0	0	0	0	0			3	5	2	0	0	0	0	0	0	0	0	0	0	0	0	0
2				2	19	2000	3	2	2	0	3	1	3	0	0	1	0	0	0	0	0	0	0	0	0	0	0	0	0	0	0			3	5	2	0	0	0	0	0	0	0	0	0	0	0	0	0
2				2	20	1999	3	2	1	0	5	1	3	0	0	1	0	0	0	0	0	0	0	0	0	0	0	0	0	0	0			4	5	2	0	0	0	0	0	0	0	0	0	0	0	0	0
2				2	15	2004	2	2	2	0	5	1	3	0	0	1	0	0	0	0	0	0	0	0	0	0	0	0	0	0	0			3	5	2	0	0	0	0	0	0	0	0	0	0	0	0	0
2				2	20	1999	2	8	2	3	5	6	3	0	0	1	0	0	0	0	0	0	0	0	0	0	0	0	0	0	0			3	5	1	0	0	0	0	0	0	0	0	0	0	0	0	0
2				2	15	2004	1	8	1	0	5	1	3	0	0	1	0	0	0	0	0	0	0	0	0	0	0	0	0	0	0			3	5	1	0	0	0	0	0	0	0	0	0	0	0	0	0
2				2	16	2003	3	2	1	0	3	1	3	0	0	1	0	0	0	0	0	0	0	0	0	0	0	0	0	0	0			3	4	1	0	0	0	0	0	0	0	0	0	0	0	0	0
2				2	19	2000	2	2	1	0	3	1	3	0	0	1	0	0	0	0	0	0	0	0	0	0	0	0	0	0	0			3	5	1	0	0	0	0	0	0	0	0	0	0	0	0	0
2				2	20	1999	1	3	1	0	5	2	3	0	0	1	0	0	0	0	0	0	0	0	0	0	0	0	0	0	0			3	3	1	0	0	0	0	0	0	0	0	0	0	0	0	0
2				2	22	1997	1	3	1	0	3	2	3	0	0	1	0	0	0	0	0	0	0	0	0	0	0	0	0	0	0			3	5	1	0	0	0	0	0	0	0	0	0	0	0	0	0
2				2	40	1979	1	3	1	0	5	2	11. Membre de famille / personne proche assassinée	1	0	0	0	0	0	0	0	0	0	1	0	0	0	0	0	0	0			3	2	1	0	0	0	0	0	0	0	0	0	0	0	0	0
2				2	27	1992	1	3	1	1	4	2	1	1	0	0	0	0	0	0	0	0	0	0	0	0	0	0	0	0	0			1	3	1	0	0	0	0	0	0	0	0	0	0	0	0	0
2				2	20	1999	1	3	1	2	1	2	3	0	0	1	0	0	0	0	0	0	0	0	0	0	0	0	0	0	0			2	5	2	0	0	0	0	0	0	0	0	0	0	0	0	0
2				2	32	1987	1	3	1	7	5	2	3	0	0	1	0	0	0	0	0	0	0	0	0	0	0	0	0	0	0			2	5	2	0	0	0	0	0	0	0	0	0	0	0	0	0
2				2	37	1982	2	3	1	5	3	2	3	0	0	1	0	0	0	0	0	0	0	0	0	0	0	0	0	0	0			2	5	1	0	0	0	0	0	0	0	0	0	0	0	0	0
2				2	30	1989	2	3	1		5	5	4. Tentative de Viol	0	0	0	1	0	0	0	0	0	0	0	0	0	0	0	0	0	0			1	4	1	0	0	0	0	0	0	0	0	0	0	0	0	0
2				2	33	1986	2	3	2	6	5	2	3	0	0	1	0	0	0	0	0	0	0	0	0	0	0	0	0	0	0			3	5	2	0	0	0	0	0	0	0	0	0	0	0	0	0
2				2	21	1998	3	3	2	3	5	5	3	0	0	1	0	0	0	0	0	0	0	0	0	0	0	0	0	0	0			3	5	1	0	0	0	0	0	0	0	0	0	0	0	0	0
2				2	28	1991	3	8	1	3	5	2	3	0	0	1	0	0	0	0	0	0	0	0	0	0	0	0	0	0	0			2	5	2	0	0	0	0	0	0	0	0	0	0	0	0	0
2				2	49	1970	2	3	2	7	5	2	3	0	0	1	0	0	0	0	0	0	0	0	0	0	0	0	0	0	0			2	5	1	0	0	0	0	0	0	0	0	0	0	0	0	0
2				2	29	1990	3	3	1	2	5	2	3	0	0	1	0	0	0	0	0	0	0	0	0	0	0	0	0	0	0			3	5	2	0	0	0	0	0	0	0	0	0	0	0	0	0
2				2	39	1980	2	3	1	6	5	2	3	0	0	1	0	0	0	0	0	0	0	0	0	0	0	0	0	0	0			2	5	1	0	0	0	0	0	0	0	0	0	0	0	0	0
2				2	25	1994	3	8	1	3	5	2	3	0	0	1	0	0	0	0	0	0	0	0	0	0	0	0	0	0	0			3	5	1	0	0	0	0	0	0	0	0	0	0	0	0	0
2				2	30	1989	2	3	2	5	5	2	3	0	0	1	0	0	0	0	0	0	0	0	0	0	0	0	0	0	0			3	5	2	0	0	0	0	0	0	0	0	0	0	0	0	0
2				2	27	1992	2	3	1	6	5	6	2	0	1	0	0	0	0	0	0	0	0	0	0	0	0	0	0	0	0			1	9		0	0	0	0	0	0	0	0	0	0	0	0	0
2				2	29	1990	2	8	2	4	5	2	1	1	0	0	0	0	0	0	0	0	0	0	0	0	0	0	0	0	0			3	5	2	0	0	0	0	0	0	0	0	0	0	0	0	0
2				2	40	1979	1	3	1	7	5	6	1	1	0	0	0	0	0	0	0	0	0	0	0	0	0	0	0	0	0			1	5	2	0	0	0	0	0	0	0	0	0	0	0	0	0
2				2	23	1996	2	8	1	2	5	2	1	1	0	0	0	0	0	0	0	0	0	0	0	0	0	0	0	0	0			3	5	2	0	0	0	0	0	0	0	0	0	0	0	0	0
2				2	31	1988	1	3	1	4	5	2	3	0	0	1	0	0	0	0	0	0	0	0	0	0	0	0	0	0	0			1	5	1	0	0	0	0	0	0	0	0	0	0	0	0	0
2				2	39	1980	3	7	1	4	5	1	3	0	0	1	0	0	0	0	0	0	0	0	0	0	0	0	0	0	0			2	5	2	0	0	0	0	0	0	0	0	0	0	0	0	0
2				2	45	1974	2	3	1	5	5	6	3	0	0	1	0	0	0	0	0	0	0	0	0	0	0	0	0	0	0			1	5		0	0	0	0	0	0	0	0	0	0	0	0	0
2				2	40	1979	3	7	1	7	5	2	3	0	0	1	0	0	0	0	0	0	0	0	0	0	0	0	0	0	0			3	5, 4	2	0	0	0	0	0	0	0	0	0	0	0	0	0
2				2	25	1994	3	8	1	4	5	2	3	0	0	1	0	0	0	0	0	0	0	0	0	0	0	0	0	0	0			1			0	0	0	0	0	0	0	0	0	0	0	0	0
2				2	17	2002	3	2	1		5	1	3	0	0	1	0	0	0	0	0	0	0	0	0	0	0	0	0	0	0			3	5	2	0	0	0	0	0	0	0	0	0	0	0	0	0
2				2	24	1995	3	8	1	2	5	2	3	0	0	1	0	0	0	0	0	0	0	0	0	0	0	0	0	0	0			1	5	2	0	0	0	0	0	0	0	0	0	0	0	0	0
2				2	40	1979	3	3	1	6	1	2	3	0	0	1	0	0	0	0	0	0	0	0	0	0	0	0	0	0	0			3	5	2	0	0	0	0	0	0	0	0	0	0	0	0	0
2				2	25	1994	3	8	1	3	1	2	3	0	0	1	0	0	0	0	0	0	0	0	0	0	0	0	0	0	0			1	5	2	0	0	0	0	0	0	0	0	0	0	0	0	0
2				2	20	1999	2	3	1	1	5	2	3	0	0	1	0	0	0	0	0	0	0	0	0	0	0	0	0	0	0			2	5	2	0	0	0	0	0	0	0	0	0	0	0	0	0
2				2	22	1997	3	3	1	3	1	2	3	0	0	1	0	0	0	0	0	0	0	0	0	0	0	0	0	0	0			1	5	2	0	0	0	0	0	0	0	0	0	0	0	0	0
2				2	27	1992	2	3	1	4	5	2	3	0	0	1	0	0	0	0	0	0	0	0	0	0	0	0	0	0	0			1	5	2	0	0	0	0	0	0	0	0	0	0	0	0	0
2				2	15	2004	3	2	1		5	1	3	0	0	1	0	0	0	0	0	0	0	0	0	0	0	0	0	0	0			3	4	2	0	0	0	0	0	0	0	0	0	0	0	0	0
2				2	32	1987	3	8	1	5	1	2	3	0	0	1	0	0	0	0	0	0	0	0	0	0	0	0	0	0	0			1	5	2	0	0	0	0	0	0	0	0	0	0	0	0	0
2				2	47		2	3	2	6	1	2	3	0	0	1	0	0	0	0	0	0	0	0	0	0	0	0	0	0	0			3	5	2	0	0	0	0	0	0	0	0	0	0	0	0	0
2				2	41		1	3	1	8	11	2	3	0	0	1	0	0	0	0	0	0	0	0	0	0	0	0	0	0	0			3	5	2	0	0	0	0	0	0	0	0	0	0	0	0	0
2				2	38		3	8	1	4	2	2	3	0	0	1	0	0	0	0	0	0	0	0	0	0	0	0	0	0	0			3	4	2	0	0	0	0	0	0	0	0	0	0	0	0	0
2				2	28		3	8	1	5	11	5	3	0	0	1	0	0	0	0	0	0	0	0	0	0	0	0	0	0	0			3	5	1	0	0	0	0	0	0	0	0	0	0	0	0	0
2				2	51		1	3	1	7	1	6	3	0	0	1	0	0	0	0	0	0	0	0	0	0	0	0	0	0	0			3	5	2	0	0	0	0	0	0	0	0	0	0	0	0	0
2				2	39		1	3	1	6	1	5	3	0	0	1	0	0	0	0	0	0	0	0	0	0	0	0	0	0	0			2	4	2	0	0	0	0	0	0	0	0	0	0	0	0	0
2				2	24		2	3	1	2	11	5	3	0	0	1	0	0	0	0	0	0	0	0	0	0	0	0	0	0	0			3	5	2	0	0	0	0	0	0	0	0	0	0	0	0	0
2				2	21		2	8	1	2	5	2	3	0	0	1	0	0	0	0	0	0	0	0	0	0	0	0	0	0	0			3	5	2	0	0	0	0	0	0	0	0	0	0	0	0	0
2				2	27		3	3	1	0	5	2	3	0	0	1	0	0	0	0	0	0	0	0	0	0	0	0	0	0	0			2	5	1	0	0	0	0	0	0	0	0	0	0	0	0	0
2				2	40		2	3	1	6	5	2	3	0	0	1	0	0	0	0	0	0	0	0	0	0	0	0	0	0	0			3	5	2	0	0	0	0	0	0	0	0	0	0	0	0	0
2				2	50		1	3	1	7	4	2	1	1	0	0	0	0	0	0	0	0	0	0	0	0	0	0	0	0	0			3	9		0	0	0	0	0	0	0	0	0	0	0	0	0
2				2	42		2	3	1	7	3	2	1	1	0	0	0	0	0	0	0	0	0	0	0	0	0	0	0	0	0			3	9		0	0	0	0	0	0	0	0	0	0	0	0	0
2				2	22		2	3	1	1	5	5	3	0	0	1	0	0	0	0	0	0	0	0	0	0	0	0	0	0	0			3	5	2	0	0	0	0	0	0	0	0	0	0	0	0	0
2				2	35		3	3	2	4	1	6	3	0	0	1	0	0	0	0	0	0	0	0	0	0	0	0	0	0	0			1	4	2	0	0	0	0	0	0	0	0	0	0	0	0	0
2				2	45		1	3	1	8	5	2	3	0	0	1	0	0	0	0	0	0	0	0	0	0	0	0	0	0	0			3	5	2	0	0	0	0	0	0	0	0	0	0	0	0	0
2				2	30		1	3	1	6	5	2	3	0	0	1	0	0	0	0	0	0	0	0	0	0	0	0	0	0	0			3	5	2	0	0	0	0	0	0	0	0	0	0	0	0	0
2				2	40		2	3	2	4	3	2	3	0	0	1	0	0	0	0	0	0	0	0	0	0	0	0	0	0	0			3	5	2	0	0	0	0	0	0	0	0	0	0	0	0	0
2				2	39		2	8	1	6	1	2	3	0	0	1	0	0	0	0	0	0	0	0	0	0	0	0	0	0	0			3	5	1	0	0	0	0	0	0	0	0	0	0	0	0	0
2				2	33		1	3	1	6	3	2	3	0	0	1	0	0	0	0	0	0	0	0	0	0	0	0	0	0	0			3	4	2	0	0	0	0	0	0	0	0	0	0	0	0	0
2				2	57		1	3	1	9	5	6	3	0	0	1	0	0	0	0	0	0	0	0	0	0	0	0	0	0	0			3	5	2	0	0	0	0	0	0	0	0	0	0	0	0	0
2				2	28		2	8	1	5	3	2	3	0	0	1	0	0	0	0	0	0	0	0	0	0	0	0	0	0	0			3	5	2	0	0	0	0	0	0	0	0	0	0	0	0	0
2				2	30		2	8	1	3	1	6	3	0	0	1	0	0	0	0	0	0	0	0	0	0	0	0	0	0	0			3	5	1	0	0	0	0	0	0	0	0	0	0	0	0	0
2				2	34		2	3	1	5	11	2	3	0	0	1	0	0	0	0	0	0	0	0	0	0	0	0	0	0	0			3	5	2	0	0	0	0	0	0	0	0	0	0	0	0	0
2				2	34		3	8	1	3	3	2	3	0	0	1	0	0	0	0	0	0	0	0	0	0	0	0	0	0	0			3	4	1	0	0	0	0	0	0	0	0	0	0	0	0	0
2				2	55		1	3	1	6	5	5	3	0	0	1	0	0	0	0	0	0	0	0	0	0	0	0	0	0	0			3	5	2	0	0	0	0	0	0	0	0	0	0	0	0	0
2				2	48		2	3	1	4	5	2	3	0	0	1	0	0	0	0	0	0	0	0	0	0	0	0	0	0	0			3	5	2	0	0	0	0	0	0	0	0	0	0	0	0	0
2				2	38		1	3	1	6	11	5	3	0	0	1	0	0	0	0	0	0	0	0	0	0	0	0	0	0	0			3	5	2	0	0	0	0	0	0	0	0	0	0	0	0	0
2				2	53		2	3	1	13	5	2	1	1	0	0	0	0	0	0	0	0	0	0	0	0	0	0	0	0	0			3	4	1	0	0	0	0	0	0	0	0	0	0	0	0	0
2				2	22		2	8	1	2	11	2	3	0	0	1	0	0	0	0	0	0	0	0	0	0	0	0	0	0	0			3	5	2	0	0	0	0	0	0	0	0	0	0	0	0	0
2				2	32		3	8	1	3	1	2	3	0	0	1	0	0	0	0	0	0	0	0	0	0	0	0	0	0	0			1	4	2	0	0	0	0	0	0	0	0	0	0	0	0	0
2				2	54		1	3	1	7	5	2	3	0	0	1	0	0	0	0	0	0	0	0	0	0	0	0	0	0	0			2	4	2	0	0	0	0	0	0	0	0	0	0	0	0	0
2				2	53		1	3	1		11	2	3	0	0	1	0	0	0	0	0	0	0	0	0	0	0	0	0	0	0			3	5		0	0	0	0	0	0	0	0	0	0	0	0	0
2				1	47		3	8	1	7	5	2	3	0	0	1	0	0	0	0	0	0	0	0	0	0	0	0	0	0	0			3	5	2	0	0	0	0	0	0	0	0	0	0	0	0	0
2				2	29		2	8	1	4	11	2	3	0	0	1	0	0	0	0	0	0	0	0	0	0	0	0	0	0	0			3			0	0	0	0	0	0	0	0	0	0	0	0	0
2				2	27		1	3	1	6	11	5	3	0	0	1	0	0	0	0	0	0	0	0	0	0	0	0	0	0	0			3	5	2	0	0	0	0	0	0	0	0	0	0	0	0	0
2				2	29		2	3	1	4	5	2	1	1	0	0	0	0	0	0	0	0	0	0	0	0	0	0	0	0	0			1	3	1	0	0	0	0	0	0	0	0	0	0	0	0	0
2				2	28		3	8	1	4	5	2	3	0	0	1	0	0	0	0	0	0	0	0	0	0	0	0	0	0	0			3	5	2	0	0	0	0	0	0	0	0	0	0	0	0	0
2				2	53		3	8	1	9	1	6	5. Inceste (enfant abusé par un membre de la famille)	0	0	0	0	1	0	0	0	0	0	0	0	0	0	0	0	0	0			1	2	1	0	0	0	0	0	0	0	0	0	0	0	0	0
2				2	32		2	3	1	8	3	2	1	1	0	0	0	0	0	0	0	0	0	0	0	0	0	0	0	0	0			1	3	1	0	0	0	0	0	0	0	0	0	0	0	0	0
2				2	26		3	3	1	3	2	5	1	1	0	0	0	0	0	0	0	0	0	0	0	0	0	0	0	0	0			1	3	1	0	0	0	0	0	0	0	0	0	0	0	0	0
2				2	30		2	8	1	4	5	2	7. Prostitution forcée	0	0	0	0	0	0	1	0	0	0	0	0	0	0	0	0	0	0			1	3	1	0	0	0	0	0	0	0	0	0	0	0	0	0
2				2	58		3	3	1	9	2	6	3	0	0	1	0	0	0	0	0	0	0	0	0	0	0	0	0	0	0			3	5	2	0	0	0	0	0	0	0	0	0	0	0	0	0
2				2	23		3	8	1	0	3	1	3	0	0	1	0	0	0	0	0	0	0	0	0	0	0	0	0	0	0			3	5	2	0	0	0	0	0	0	0	0	0	0	0	0	0
2				2	23		2	8	1	2	5	2	11. Membre de famille / personne proche assassinée	1	0	0	0	0	0	0	0	0	0	1	0	0	0	0	0	0	0			3	8		0	0	0	0	0	0	0	0	0	0	0	0	0
2				2	29		3	3	1	6	4	2	3	0	0	1	0	0	0	0	0	0	0	0	0	0	0	0	0	0	0			3	4	1	0	0	0	0	0	0	0	0	0	0	0	0	0
2				2	34		2	3	1	5	3	2	3	0	0	1	0	0	0	0	0	0	0	0	0	0	0	0	0	0	0			3	5	2	0	0	0	0	0	0	0	0	0	0	0	0	0
2				2	32		3	8	1	7	5	6	14	1	0	0	1	0	0	0	0	0	0	0	0	0	1	0	0	0	0			1	4	1	0	0	0	0	0	0	0	0	0	0	0	0	0
2				2	36		2	8	1	4	5	2	1	1	0	0	0	0	0	0	0	0	0	0	0	0	0	0	0	0	0			1	4	1	0	0	0	0	0	0	0	0	0	0	0	0	0
2				2	47		2	3	1	6	1	2	7. Prostitution forcée	0	0	0	0	0	0	1	0	0	0	0	0	0	0	0	0	0	0			3	2	1	0	0	0	0	0	0	0	0	0	0	0	0	0
2				2	22		2	8	1	0	2	1	6. Mariage Forcé	0	0	0	0	0	1	0	0	0	0	0	0	0	0	0	0	0	0			3	3	1	0	0	0	0	0	0	0	0	0	0	0	0	0
2				2	29			3	1	3	5	2	2	0	1	0	0	0	0	0	0	0	0	0	0	0	0	0	0	0	0			1	3	1	0	0	0	0	0	0	0	0	0	0	0	0	0
2				2	35		3	8	1	6	3	2	16. Autre (SVP dans la case suivante)	1	0	0	0	0	1	0	0	0	0	0	0	0	0	0	1	0	0			1	4	2	0	0	0	0	0	0	0	0	0	0	0	0	0
2				2	51			8	1	9	4	6	3	0	0	1	0	0	0	0	0	0	0	0	0	0	0	0	0	0	0			3	3	2	0	0	0	0	0	0	0	0	0	0	0	0	0
2				2	19		1	3	1	1	3	2	1	1	0	0	0	0	0	0	0	0	0	0	0	0	0	0	0	0	0			1	3	1	0	0	0	0	0	0	0	0	0	0	0	0	0
2				2	29		2	3	1	3	1	2	4. Tentative de Viol	0	0	0	1	0	0	0	0	0	0	0	0	0	0	0	0	0	0			1	5	1	0	0	0	0	0	0	0	0	0	0	0	0	0
2				2	14		2	2	1	0	5	6	3	0	0	1	0	0	0	0	0	0	0	0	0	0	0	0	0	0	0			3	3	1	0	0	0	0	0	0	0	0	0	0	0	0	0
2				2	34		1	3	2	6	5	1	1	1	0	0	0	0	0	0	0	0	0	0	0	0	0	0	0	0	0			1	3	1	0	0	0	0	0	0	0	0	0	0	0	0	0
2				2	22		1	8	2	2	5	2	3	0	0	1	0	0	0	0	0	0	0	0	0	0	0	0	0	0	0			3	5	1	0	0	0	0	0	0	0	0	0	0	0	0	0
2				2	28		1	8	1	5	5	2	10	1	0	0	0	0	0	0	0	0	1	0	0	0	0	0	0	0	0			3	5	1	0	0	0	0	0	0	0	0	0	0	0	0	0
2				2	28		2	8	2		2	2	3	0	0	1	0	0	0	0	0	0	0	0	0	0	0	0	0	0	0			3	5	1	0	0	0	0	0	0	0	0	0	0	0	0	0
2				2	14		2	2	1	0	5	1	3	0	0	1	0	0	0	0	0	0	0	0	0	0	0	0	0	0	0			3	4	1	0	0	0	0	0	0	0	0	0	0	0	0	0
2				2	13		2	2	2	0	5	1	3	0	0	1	0	0	0	0	0	0	0	0	0	0	0	0	0	0	0			2	5	1	0	0	0	0	0	0	0	0	0	0	0	0	0
2				1	25		2	3	1	2	4	2	1	1	0	0	0	0	0	0	0	0	0	0	0	0	0	0	0	0	0			3	5	2	0	0	0	0	0	0	0	0	0	0	0	0	0
2				1	29		4	7	1	3	3	6	11. Membre de famille / personne proche assassinée	1	0	0	0	0	0	0	0	0	0	1	0	0	0	0	0	0	0			1	9	0	0	0	0	0	0	0	0	0	0	0	0	0	0
2				2	16		3	2	1	0	5	1	3	0	0	1	0	0	0	0	0	0	0	0	0	0	0	0	0	0	0			1	3	1	0	0	0	0	0	0	0	0	0	0	0	0	0
2				2	30		2	3	3	3	4	2	3	0	0	1	0	0	0	0	0	0	0	0	0	0	0	0	0	0	0			3	5	1	0	0	0	0	0	0	0	0	0	0	0	0	0
2				2	20		3	3	1	1	3	2	3	0	0	1	0	0	0	0	0	0	0	0	0	0	0	0	0	0	0			3	5	2	0	0	0	0	0	0	0	0	0	0	0	0	0
2				2	34		2	3	1	7	4	6	3	0	0	1	0	0	0	0	0	0	0	0	0	0	0	0	0	0	0			3	5	2	0	0	0	0	0	0	0	0	0	0	0	0	0
2				2	30		2	3	1	5	3	2	3	0	0	1	0	0	0	0	0	0	0	0	0	0	0	0	0	0	0			5	5	2	0	0	0	0	0	0	0	0	0	0	0	0	0
2				2	38		1	3	1	8	4	6	3	0	0	1	0	0	0	0	0	0	0	0	0	0	0	0	0	0	0			3	5	1	0	0	0	0	0	0	0	0	0	0	0	0	0
2				2	26		2	8	1	3	1	2	3	0	0	1	0	0	0	0	0	0	0	0	0	0	0	0	0	0	0			4	5	2	0	0	0	0	0	0	0	0	0	0	0	0	0
2				2	16		1	3	1	0	3	1	3	0	0	1	0	0	0	0	0	0	0	0	0	0	0	0	0	0	0			3	5, 4	1	0	0	0	0	0	0	0	0	0	0	0	0	0
2				2	17		2	8	1	0	3	1	3	0	0	1	0	0	0	0	0	0	0	0	0	0	0	0	0	0	0			3	4	1	0	0	0	0	0	0	0	0	0	0	0	0	0
2				2	17		1	3	1	0	3	1	3	0	0	1	0	0	0	0	0	0	0	0	0	0	0	0	0	0	0			3	5, 4	1	0	0	0	0	0	0	0	0	0	0	0	0	0
2				1	16		2	3	1	0	5	1	1	1	0	0	0	0	0	0	0	0	0	0	0	0	0	0	0	0	0			5	4	1	0	0	0	0	0	0	0	0	0	0	0	0	0
2				2	36		2	3	1	7	5	2	1	1	0	0	0	0	0	0	0	0	0	0	0	0	0	0	0	0	0			3	5, 4	2	0	0	0	0	0	0	0	0	0	0	0	0	0
2				1	31		2	8	1	5	1	2	15. Insultes / a reçu des menaces	1	0	0	0	1	0	0	0	0	0	0	0	0	0	1	0	0	0			1	5, 4	2	0	0	0	0	0	0	0	0	0	0	0	0	0
2				2	27		1	8	1		1	2	3	0	0	1	0	0	0	0	0	0	0	0	0	0	0	0	0	0	0			3	5, 4	1	0	0	0	0	0	0	0	0	0	0	0	0	0
2				2	26		1	8	1	4	3	2	15. Insultes / a reçu des menaces	1	0	0	0	1	0	0	0	0	0	0	0	0	0	1	0	0	0			4	5, 4	1	0	0	0	0	0	0	0	0	0	0	0	0	0
2				2	23		2	2	1	2	1	2	3	0	0	1	0	0	0	0	0	0	0	0	0	0	0	0	0	0	0			3	5, 4	1	0	0	0	0	0	0	0	0	0	0	0	0	0
2				2	40		1	3	1	7	3	2	15. Insultes / a reçu des menaces	1	0	0	0	1	0	0	0	0	0	0	0	0	0	1	0	0	0			5			0	0	0	0	0	0	0	0	0	0	0	0	0
2				2	32		2	7	2	5	1	6	3	0	0	1	0	0	0	0	0	0	0	0	0	0	0	0	0	0	0			3	5	1	0	0	0	0	0	0	0	0	0	0	0	0	0
2				2	23		2	3	1	3	5	2	3	0	0	1	0	0	0	0	0	0	0	0	0	0	0	0	0	0	0			2	5	2	0	0	0	0	0	0	0	0	0	0	0	0	0
2				2	20		2	3	1	1	5	1	3	0	0	1	0	0	0	0	0	0	0	0	0	0	0	0	0	0	0			3	5	1	0	0	0	0	0	0	0	0	0	0	0	0	0
2				2	20		2	3	1	1	5	3	3	0	0	1	0	0	0	0	0	0	0	0	0	0	0	0	0	0	0			3	4	1	0	0	0	0	0	0	0	0	0	0	0	0	0
2				2	37		2	3	1	4	5	2	14	1	0	0	1	0	0	0	0	0	0	0	0	0	1	0	0	0	0			1	4	1	0	0	0	0	0	0	0	0	0	0	0	0	0
2				2	28		2	3	2	4	5	6	3	0	0	1	0	0	0	0	0	0	0	0	0	0	0	0	0	0	0			2	5	1	0	0	0	0	0	0	0	0	0	0	0	0	0
2				2	25		2	8	1	0	5	1	3	0	0	1	0	0	0	0	0	0	0	0	0	0	0	0	0	0	0			3	5	1	0	0	0	0	0	0	0	0	0	0	0	0	0
2				2	37		3	3	2	5	5	6	15. Insultes / a reçu des menaces	1	0	0	0	1	0	0	0	0	0	0	0	0	0	1	0	0	0			3	3	1	0	0	0	0	0	0	0	0	0	0	0	0	0
2				2	23		2	3	2		3	2	3	0	0	1	0	0	0	0	0	0	0	0	0	0	0	0	0	0	0			3	4	1	0	0	0	0	0	0	0	0	0	0	0	0	0
2				2	21		2	7	1	0	5	1	3	0	0	1	0	0	0	0	0	0	0	0	0	0	0	0	0	0	0			2	3	1	0	0	0	0	0	0	0	0	0	0	0	0	0
2				2	18		2	3	1	0	5	1	3	0	0	1	0	0	0	0	0	0	0	0	0	0	0	0	0	0	0			3	5	1	0	0	0	0	0	0	0	0	0	0	0	0	0
2				2	50		2	7	1		3	6	1	1	0	0	0	0	0	0	0	0	0	0	0	0	0	0	0	0	0			1	2	2	0	0	0	0	0	0	0	0	0	0	0	0	0
2				2	24		2	8	1	2	1	2	3	0	0	1	0	0	0	0	0	0	0	0	0	0	0	0	0	0	0			3	5	1	0	0	0	0	0	0	0	0	0	0	0	0	0
2				2	37		3	3	1	5	3	2	1	1	0	0	0	0	0	0	0	0	0	0	0	0	0	0	0	0	0			1	5	1	0	0	0	0	0	0	0	0	0	0	0	0	0
2				2	33		2	3	1	5	3	2	15. Insultes / a reçu des menaces	1	0	0	0	1	0	0	0	0	0	0	0	0	0	1	0	0	0			1	5	1	0	0	0	0	0	0	0	0	0	0	0	0	0
2				2	37		2	3	1	7	3	2	3	0	0	1	0	0	0	0	0	0	0	0	0	0	0	0	0	0	0			3	5	2	0	0	0	0	0	0	0	0	0	0	0	0	0
2				2	15		1	3	1	0	3	1	3	0	0	1	0	0	0	0	0	0	0	0	0	0	0	0	0	0	0			3	4	2	0	0	0	0	0	0	0	0	0	0	0	0	0
2				2	25		2	8	1	3	1	2	3	0	0	1	0	0	0	0	0	0	0	0	0	0	0	0	0	0	0			3	5	1	0	0	0	0	0	0	0	0	0	0	0	0	0
2				2	36		2	3	1	7	3	2	14	1	0	0	1	0	0	0	0	0	0	0	0	0	1	0	0	0	0			1	5	2	0	0	0	0	0	0	0	0	0	0	0	0	0
2				2	39		2	3	2	7	1	5	3	0	0	1	0	0	0	0	0	0	0	0	0	0	0	0	0	0	0			3	5	2	0	0	0	0	0	0	0	0	0	0	0	0	0
2				2	15		3	2	1	0	3	1	3	0	0	1	0	0	0	0	0	0	0	0	0	0	0	0	0	0	0			2	4	1	0	0	0	0	0	0	0	0	0	0	0	0	0
2				2	16		3	2	1	0	3	1	3	0	0	1	0	0	0	0	0	0	0	0	0	0	0	0	0	0	0			3	5	2	0	0	0	0	0	0	0	0	0	0	0	0	0
2				2	20		2	3	1	1	1	2	3	0	0	1	0	0	0	0	0	0	0	0	0	0	0	0	0	0	0			1	5	2	0	0	0	0	0	0	0	0	0	0	0	0	0
2				2	21		3	8	1	2	1	2	3	0	0	1	0	0	0	0	0	0	0	0	0	0	0	0	0	0	0			1	5	2	0	0	0	0	0	0	0	0	0	0	0	0	0
2				2	32		2	3	1	5	5	2	3	0	0	1	0	0	0	0	0	0	0	0	0	0	0	0	0	0	0			1	5	2	0	0	0	0	0	0	0	0	0	0	0	0	0
2				2	19		3	8	1	1	3	2	3	0	0	1	0	0	0	0	0	0	0	0	0	0	0	0	0	0	0			1	5	2	0	0	0	0	0	0	0	0	0	0	0	0	0
2				2	28		3	7	1	0	1	2	3	0	0	1	0	0	0	0	0	0	0	0	0	0	0	0	0	0	0			1	5	2	0	0	0	0	0	0	0	0	0	0	0	0	0
2				2	24		2	3	1	3	1	2	3	0	0	1	0	0	0	0	0	0	0	0	0	0	0	0	0	0	0			1			0	0	0	0	0	0	0	0	0	0	0	0	0
2				2	22		3	7	1	2	5	2	3	0	0	1	0	0	0	0	0	0	0	0	0	0	0	0	0	0	0				5		0	0	0	0	0	0	0	0	0	0	0	0	0
2				2	20		2	7	1		1	1	3	0	0	1	0	0	0	0	0	0	0	0	0	0	0	0	0	0	0			3	5		0	0	0	0	0	0	0	0	0	0	0	0	0
2				2	26		3	3	1		1	2	3	0	0	1	0	0	0	0	0	0	0	0	0	0	0	0	0	0	0			3	5	1	0	0	0	0	0	0	0	0	0	0	0	0	0
2				2	57		2	3	1	5	1	2	3	0	0	1	0	0	0	0	0	0	0	0	0	0	0	0	0	0	0			1	5	2	0	0	0	0	0	0	0	0	0	0	0	0	0
2				2	32		3	3	1	6	5	2	3	0	0	1	0	0	0	0	0	0	0	0	0	0	0	0	0	0	0			1	5	2	0	0	0	0	0	0	0	0	0	0	0	0	0
2				2	29		2	3	1	4	1	2	3	0	0	1	0	0	0	0	0	0	0	0	0	0	0	0	0	0	0			3	5	2	0	0	0	0	0	0	0	0	0	0	0	0	0
2				2	30		3	8	1	5	1	2	3	0	0	1	0	0	0	0	0	0	0	0	0	0	0	0	0	0	0			1	5	2	0	0	0	0	0	0	0	0	0	0	0	0	0
2				2	30		3	8	1	5	1	2	3	0	0	1	0	0	0	0	0	0	0	0	0	0	0	0	0	0	0			1	5	2	0	0	0	0	0	0	0	0	0	0	0	0	0
2				2	20		3	8	1	2	1	2	3	0	0	1	0	0	0	0	0	0	0	0	0	0	0	0	0	0	0			3	5	2	0	0	0	0	0	0	0	0	0	0	0	0	0
2				2	42		2	3	1	6	1	2	3	0	0	1	0	0	0	0	0	0	0	0	0	0	0	0	0	0	0			1	5	2	0	0	0	0	0	0	0	0	0	0	0	0	0
2				2	33		2	8	1	4	1	2	3	0	0	1	0	0	0	0	0	0	0	0	0	0	0	0	0	0	0			1	5	2	0	0	0	0	0	0	0	0	0	0	0	0	0
2				2	38		3	7	1	7	1	2	3	0	0	1	0	0	0	0	0	0	0	0	0	0	0	0	0	0	0			2	5	2	0	0	0	0	0	0	0	0	0	0	0	0	0
2				2	51		2	3	1	8	3	2	3	0	0	1	0	0	0	0	0	0	0	0	0	0	0	0	0	0	0			2	5	2	0	0	0	0	0	0	0	0	0	0	0	0	0
2				2	36		2	7	1	3	5	2	3	0	0	1	0	0	0	0	0	0	0	0	0	0	0	0	0	0	0			3	5	2	0	0	0	0	0	0	0	0	0	0	0	0	0
2				2	24		3	7	1	2	5	2	3	0	0	1	0	0	0	0	0	0	0	0	0	0	0	0	0	0	0			3	5	2	0	0	0	0	0	0	0	0	0	0	0	0	0
2				2	17		2	8	1	0	5	1	1	1	0	0	0	0	0	0	0	0	0	0	0	0	0	0	0	0	0			1	1	1	0	0	0	0	0	0	0	0	0	0	0	0	0
2				2	25		2	7	3	1	3	5	3	0	0	1	0	0	0	0	0	0	0	0	0	0	0	0	0	0	0			3	5	2	0	0	0	0	0	0	0	0	0	0	0	0	0
2				2	21		2	7	1	0	5	1	3	0	0	1	0	0	0	0	0	0	0	0	0	0	0	0	0	0	0			3	5	2	0	0	0	0	0	0	0	0	0	0	0	0	0
2				2	33		3	8	1	2	1	2	3	0	0	1	0	0	0	0	0	0	0	0	0	0	0	0	0	0	0			1	1	1	0	0	0	0	0	0	0	0	0	0	0	0	0
2				2	36		1	8	1	8	1	5	1	1	0	0	0	0	0	0	0	0	0	0	0	0	0	0	0	0	0			3	4	2	0	0	0	0	0	0	0	0	0	0	0	0	0
2				2	15		3	2	1	0	1	1	3	0	0	1	0	0	0	0	0	0	0	0	0	0	0	0	0	0	0			7	3	1	0	0	0	0	0	0	0	0	0	0	0	0	0
2				2	18		2	7	1	0	5	1	3	0	0	1	0	0	0	0	0	0	0	0	0	0	0	0	0	0	0			1	1	1	0	0	0	0	0	0	0	0	0	0	0	0	0
2				2	40		1	3	1	10	5	2	1	1	0	0	0	0	0	0	0	0	0	0	0	0	0	0	0	0	0			2	5		0	0	0	0	0	0	0	0	0	0	0	0	0
2				2	34		1	3	1	6	5	2	3	0	0	1	0	0	0	0	0	0	0	0	0	0	0	0	0	0	0			3	5		0	0	0	0	0	0	0	0	0	0	0	0	0
2				2	24		3	8	1	2	5	2	3	0	0	1	0	0	0	0	0	0	0	0	0	0	0	0	0	0	0			3	5		0	0	0	0	0	0	0	0	0	0	0	0	0
2				2	40		1	7	1	7	5	2	3	0	0	1	0	0	0	0	0	0	0	0	0	0	0	0	0	0	0			3	5	2	0	0	0	0	0	0	0	0	0	0	0	0	0
[truncated: 4,415 more rows]
[truncated: 21 more columns]
